# Supplementary material for: Systematics of the Madagascar Anelosimus spiders: remarkable local richness and endemism, and dual colonization from the Americas
Source: Zookeys. 2015 Jun 22;(509):13–52. doi: 10.3897/zookeys.509.8897 (PMC4493342; doi:10.3897/zookeys.509.8897)
Supplement: XML Treatment for Anelosimus may [file zookeys.509.8897-treatment2.xml]

<!DOCTYPE tp:taxon-treatment
  PUBLIC "-//TaxonX//DTD Taxonomic Treatment Publishing DTD v0 20100105//EN" "tax-treatment-NSO.dtd">
<tp:taxon-treatment xmlns:tp="http://www.plazi.org/taxpub"><tp:treatment-meta><kwd-group><label>Taxon classification</label><kwd><named-content content-type="kingdom">Animalia</named-content></kwd><kwd><named-content content-type="order">Araneae</named-content></kwd><kwd><named-content content-type="family">Theridiidae</named-content></kwd></kwd-group><mixed-citation publication-type="journal"><person-group><name><surname>Agnarsson</surname><given-names>Ingi</given-names></name><name><surname>Jencik</surname><given-names>Brian B.</given-names></name><name><surname>Veve</surname><given-names>Giselle M.</given-names></name><name><surname>Hanitriniaina</surname><given-names>Sahondra</given-names></name><name><surname>Agostini</surname><given-names>Diego</given-names></name><name><surname>Goh</surname><given-names>Seok Ping</given-names></name><name><surname>Pruitt</surname><given-names>Jonathan</given-names></name><name><surname>Kuntner</surname><given-names>Matjaž</given-names></name></person-group><article-title>Systematics of the Madagascar <italic><tp:taxon-name><tp:taxon-name-part taxon-name-part-type="genus">Anelosimus</tp:taxon-name-part></tp:taxon-name></italic> spiders: remarkable local richness and endemism, and dual colonization from the Americas</article-title><source>Zookeys</source><day>22</day><month>6</month><year>2015</year><volume>2015</volume><issue>509</issue><fpage>13</fpage><lpage>52</lpage><pub-id pub-id-type="doi">10.3897/zookeys.509.8897</pub-id></mixed-citation></tp:treatment-meta><tp:nomenclature><tp:taxon-name>
                                <tp:taxon-name-part taxon-name-part-type="genus">Anelosimus</tp:taxon-name-part>
                                <tp:taxon-name-part taxon-name-part-type="species">may</tp:taxon-name-part>
                            </tp:taxon-name><tp:taxon-authority>Agnarsson, 2005 in Agnarsson and Kuntner (2005)</tp:taxon-authority></tp:nomenclature><tp:treatment-sec sec-type="Notes"><title>Notes.</title><p>The species is here redescribed to clarify earlier taxonomic confusion; the female previously described (see <xref ref-type="bibr" rid="B4">Agnarsson and Kuntner 2005</xref>), was in fact not conspecific with the male holotype, and is below described as <italic><tp:taxon-name><tp:taxon-name-part taxon-name-part-type="genus">Anelosimus</tp:taxon-name-part> <tp:taxon-name-part taxon-name-part-type="species">ata</tp:taxon-name-part></tp:taxon-name></italic> sp. n. Here we therefore redescribe the female of <italic><tp:taxon-name><tp:taxon-name-part taxon-name-part-type="genus">Anelosimus</tp:taxon-name-part> <tp:taxon-name-part taxon-name-part-type="species">may</tp:taxon-name-part></tp:taxon-name></italic> based on specimens collected at the type locality of the male. An additional male specimen also allowed a more detailed documentation of the male palp (Fig. <xref ref-type="fig" rid="F2">2D–G</xref>).</p></tp:treatment-sec><tp:treatment-sec sec-type="Type material"><title>Type material.</title><p><bold>Holotype</bold> male from Ambohitantely Special Reserve, Analamanga region, Ankazobe district, Madagascar, (<named-content xmlns:xlink="http://www.w3.org/1999/xlink" content-type="dwc:verbatimCoordinates" xlink:type="simple">18.161°S, 47.302°E</named-content>), 17–22.iv.2001, mon<!--PageBreak-->tane forest, 1500 m alt, col. J. J. Rafanomezantsoa et al., in CAS, examined (see <xref ref-type="bibr" rid="B4">Agnarsson and Kuntner 2005</xref>).</p></tp:treatment-sec><tp:treatment-sec sec-type="Other material"><title>Other material.</title><p>Additional three females from same locality, 28.iv.2008, col. Agnarsson and Kuntner, a male and multiple females from Périnet Special Reserve, Andasibe Mantadia National Park, Madagascar (<named-content xmlns:xlink="http://www.w3.org/1999/xlink" content-type="dwc:verbatimCoordinates" xlink:type="simple">18.933°S, 48.417°E</named-content>), montane forest, 900–1000 m alt, 3–20.iv.2008 and 12–28.xi.2008, col. Agnarsson, Kuntner, and Hanitriniaina and eight females from Ranamofana National Park (<named-content xmlns:xlink="http://www.w3.org/1999/xlink" content-type="dwc:verbatimCoordinates" xlink:type="simple">21.25°S, 47.43°E</named-content>), montane rainforest, 980–1050 m alt, 27.iv.–2.v.2013, col. Pruitt.</p></tp:treatment-sec><tp:treatment-sec sec-type="Diagnosis"><title>Diagnosis.</title><p>Males are diagnosed from other species by the shape of the theridiid tegular apophysis, bifurcated with the lower branch longer than the upper (Fig. <xref ref-type="fig" rid="F2">2G</xref>) and the voluminous Eb (Fig. <xref ref-type="fig" rid="F2">2E</xref>). Females differ from others of the Madagascar group, except <!--PageBreak--><italic><tp:taxon-name><tp:taxon-name-part taxon-name-part-type="genus">Anelosimus</tp:taxon-name-part> <tp:taxon-name-part taxon-name-part-type="species">ata</tp:taxon-name-part></tp:taxon-name></italic> sp. n. by the anchor-shaped septum (Fig. <xref ref-type="fig" rid="F2">2H</xref>) and from <italic><tp:taxon-name><tp:taxon-name-part taxon-name-part-type="genus">Anelosimus</tp:taxon-name-part> <tp:taxon-name-part taxon-name-part-type="species">ata</tp:taxon-name-part></tp:taxon-name></italic> sp. n. by the more acute curving of the copulatory duct (Fig. <xref ref-type="fig" rid="F2">2I</xref>). <italic><tp:taxon-name><tp:taxon-name-part taxon-name-part-type="genus">Anelosimus</tp:taxon-name-part> <tp:taxon-name-part taxon-name-part-type="species">may</tp:taxon-name-part></tp:taxon-name></italic> can be diagnosed from other Madagascan <italic><tp:taxon-name><tp:taxon-name-part taxon-name-part-type="genus">Anelosimus</tp:taxon-name-part></tp:taxon-name></italic> on the basis of the following unique mtDNA nucleotide substitutions at the following standard DNA barcode alignment positions: A (31), A (223), A (274), G (517), G (529). It can also be readily diagnosed from most other <italic><tp:taxon-name><tp:taxon-name-part taxon-name-part-type="genus">Anelosimus</tp:taxon-name-part></tp:taxon-name></italic> based the following partially shared nucleotide substitutions, and all other species by their unique combination: T (58, except <italic><tp:taxon-name><tp:taxon-name-part taxon-name-part-type="genus">Anelosimus</tp:taxon-name-part> <tp:taxon-name-part taxon-name-part-type="species">huxleyi</tp:taxon-name-part></tp:taxon-name></italic> sp. n.), G (100, except <italic><tp:taxon-name><tp:taxon-name-part taxon-name-part-type="genus">Anelosimus</tp:taxon-name-part> <tp:taxon-name-part taxon-name-part-type="species">hookeri</tp:taxon-name-part></tp:taxon-name></italic> sp. n., and some <italic><tp:taxon-name><tp:taxon-name-part taxon-name-part-type="genus">Anelosimus</tp:taxon-name-part> <tp:taxon-name-part taxon-name-part-type="species">darwini</tp:taxon-name-part></tp:taxon-name></italic> sp. n.), T (181, except <italic><tp:taxon-name><tp:taxon-name-part taxon-name-part-type="genus">Anelosimus</tp:taxon-name-part> <tp:taxon-name-part taxon-name-part-type="species">ata</tp:taxon-name-part></tp:taxon-name></italic> sp. n.), G (244, except <italic><tp:taxon-name><tp:taxon-name-part taxon-name-part-type="genus">Anelosimus</tp:taxon-name-part> <tp:taxon-name-part taxon-name-part-type="species">darwini</tp:taxon-name-part></tp:taxon-name></italic> sp. n.), T (352, except <italic><tp:taxon-name><tp:taxon-name-part taxon-name-part-type="genus">Anelosimus</tp:taxon-name-part> <tp:taxon-name-part taxon-name-part-type="species">sallee</tp:taxon-name-part></tp:taxon-name></italic> and <italic><tp:taxon-name><tp:taxon-name-part taxon-name-part-type="genus">Anelosimus</tp:taxon-name-part> <tp:taxon-name-part taxon-name-part-type="species">darwini</tp:taxon-name-part></tp:taxon-name></italic> sp. n.), T (355, except <italic><tp:taxon-name><tp:taxon-name-part taxon-name-part-type="genus">Anelosimus</tp:taxon-name-part> <tp:taxon-name-part taxon-name-part-type="species">ata</tp:taxon-name-part></tp:taxon-name></italic> sp. n.), T (484, except <italic><tp:taxon-name><tp:taxon-name-part taxon-name-part-type="genus">Anelosimus</tp:taxon-name-part> <tp:taxon-name-part taxon-name-part-type="species">torfi</tp:taxon-name-part></tp:taxon-name></italic> sp. n. and <italic><tp:taxon-name><tp:taxon-name-part taxon-name-part-type="genus">Anelosimus</tp:taxon-name-part> <tp:taxon-name-part taxon-name-part-type="species">nazariani</tp:taxon-name-part></tp:taxon-name></italic>), T (781, except <italic><tp:taxon-name><tp:taxon-name-part taxon-name-part-type="genus">Anelosimus</tp:taxon-name-part> <tp:taxon-name-part taxon-name-part-type="species">huxleyi</tp:taxon-name-part></tp:taxon-name></italic> sp. n. and <italic><tp:taxon-name><tp:taxon-name-part taxon-name-part-type="genus">Anelosimus</tp:taxon-name-part> <tp:taxon-name-part taxon-name-part-type="species">salut</tp:taxon-name-part></tp:taxon-name></italic> sp. n.), G (805, except rarely <italic><tp:taxon-name><tp:taxon-name-part taxon-name-part-type="genus">Anelosimus</tp:taxon-name-part> <tp:taxon-name-part taxon-name-part-type="species">nazariani</tp:taxon-name-part></tp:taxon-name></italic>), A (871, except <italic><tp:taxon-name><tp:taxon-name-part taxon-name-part-type="genus">Anelosimus</tp:taxon-name-part> <tp:taxon-name-part taxon-name-part-type="species">nazariani</tp:taxon-name-part></tp:taxon-name></italic>), G (973, except <italic><tp:taxon-name><tp:taxon-name-part taxon-name-part-type="genus">Anelosimus</tp:taxon-name-part> <tp:taxon-name-part taxon-name-part-type="species">sallee</tp:taxon-name-part></tp:taxon-name></italic>).</p></tp:treatment-sec><tp:treatment-sec sec-type="Description"><title>Description.</title><p><italic>Female</italic>: Total length 6.02 Cephalothorax 2.77 long, 1.94 wide, 1.58 high, brown. Sternum 1.49 long, 1.23 wide, extending half way between coxae IV, brown. Abdomen 3.85 long, 2.74 wide, 2.8 high. Brown base with white line and dot patterns with red near the spinnerets. Eyes subequal in size about 0.14 in diameter. Clypeus height about 2.9 times one AME diameter. Chelicerae with one large tooth, three denticles prolaterally. Leg I femur 3.4, patella 1.06, tibia 3.22, metatarsus 2.92, tarsus 1.18. Leg formula 2314, with leg 4 slightly longer than leg 1. Legs 1 and 2 brown, legs 3 and 4 light brown-yellow with dark brown at junctions between tibia and metatarsus, and metatarsus and tarsus. 4 small trichobothria dorsally on tibia I, 4 on tibia II. Trichobothria on all metatarsi (1–2), 4–5 dorsal trichobothria on female palpal tibia.</p><p><italic>Variation</italic>: Total length 5.70–6.20, Cephalothorax 2.60–2.80, femur 1 3.00–3.50.</p><p><italic>Male</italic> (from Ranamofana, see <xref ref-type="bibr" rid="B4">Agnarsson and Kuntner (2005)</xref> for description of holotype male): Total length 4.01. Cephalothorax 2.05 long, 1.61 wide, 0.91 high, dark brown. Abdomen 2.21 long, 1.54 wide, 1.41 high. Light brown base with black/brown spots, two jagged white longitudinal stripes and a central red longitudinal band. Eyes subequal in size about 0.13 in diameter. Leg I femur 3.15, patella 0.76, tibia 2.98, metatarsus 2.65, tarsus 1.05. Leg formula 1243. Leg yellow, with alternating light and dark reddish shaded bands.</p><p><italic>Variation</italic>: Total length 3.25–4.01, Cephalothorax 1.63–2.05, femur I 2.67–3.15.</p></tp:treatment-sec><tp:treatment-sec sec-type="Distribution"><title>Distribution.</title><p>Eastern Madagascan montane forest. This is the most widespread species of the Madagascar group, documented from Périnet, Ambohitantely and Ranamofana, and can be expected to be found in additional montane forest reserves in eastern Madagascar.</p></tp:treatment-sec><tp:treatment-sec sec-type="Natural history"><title>Natural history.</title><p>In Ranamofana, eight complete <italic><tp:taxon-name><tp:taxon-name-part taxon-name-part-type="genus">Anelosimus</tp:taxon-name-part> <tp:taxon-name-part taxon-name-part-type="species">may</tp:taxon-name-part></tp:taxon-name></italic> colonies along trails in the forest interior were found. We found two colonies containing one adult female and her egg case and eight colonies containing a female with a group of small juveniles, likely instars I–III post egg sac. Females actively guarded their egg cases by seizing them in their chelicerae. We also noted one instance of a female feeding her young via regurgitation. Our observations indicate that <italic><tp:taxon-name><tp:taxon-name-part taxon-name-part-type="genus">Anelosimus</tp:taxon-name-part> <tp:taxon-name-part taxon-name-part-type="species">may</tp:taxon-name-part></tp:taxon-name></italic> primarily exhibits subsocial behavior, as do other members of the Madagascar group. An unidentified salticid inhabited six of the eight colonies sampled.</p><!--PageBreak--></tp:treatment-sec><tp:treatment-sec><!--Section generated to contain objects referenced in tp:taxon-treatment.--><fig id="F2" position="float" orientation="portrait"><label>Figure 2.</label><caption><p><italic><tp:taxon-name><tp:taxon-name-part taxon-name-part-type="genus">Anelosimus</tp:taxon-name-part> <tp:taxon-name-part taxon-name-part-type="species">may</tp:taxon-name-part></tp:taxon-name></italic>: <bold>A–B</bold> female dorsal and lateral views <bold>C</bold> male lateral view <bold>D–G</bold> male palp ventral, subectal, mesal, dorsal <bold>H</bold> epigynum ventral <bold>I</bold> epigynum dorsal.</p></caption><graphic xmlns:xlink="http://www.w3.org/1999/xlink" xlink:href="zookeys-509-013-g002.jpg" position="float" orientation="portrait" xlink:type="simple" id="oo_45560.jpg"/></fig></tp:treatment-sec><ref-list><ref id="B4"><mixed-citation xmlns:xlink="http://www.w3.org/1999/xlink" xlink:type="simple"><person-group><name name-style="western"><surname>Agnarsson</surname><given-names>I</given-names></name><name name-style="western"><surname>Kuntner</surname><given-names>M</given-names></name></person-group> (<year>2005</year>) <article-title>Madagascar: an unexpected hotspot of social <italic><tp:taxon-name><tp:taxon-name-part taxon-name-part-type="genus">Anelosimus</tp:taxon-name-part></tp:taxon-name></italic> spider diversity (<tp:taxon-name><tp:taxon-name-part taxon-name-part-type="order">Araneae</tp:taxon-name-part></tp:taxon-name> : <tp:taxon-name><tp:taxon-name-part taxon-name-part-type="family">Theridiidae</tp:taxon-name-part></tp:taxon-name>).</article-title> <source>Systematic Entomology</source> <volume>30</volume>: <fpage>575</fpage>–<lpage>592</lpage>.doi: <ext-link ext-link-type="doi" xlink:href="10.1111/j.1365-3113.2005.00289.x" xlink:type="simple">10.1111/j.1365-3113.2005.00289.x</ext-link></mixed-citation></ref></ref-list></tp:taxon-treatment>
