# Supplementary material for: Systematics of the Madagascar Anelosimus spiders: remarkable local richness and endemism, and dual colonization from the Americas
Source: Zookeys. 2015 Jun 22;(509):13–52. doi: 10.3897/zookeys.509.8897 (PMC4493342; doi:10.3897/zookeys.509.8897)
Supplement: XML Treatment for Anelosimus vondrona [file zookeys.509.8897-treatment3.xml]

<!DOCTYPE tp:taxon-treatment
  PUBLIC "-//TaxonX//DTD Taxonomic Treatment Publishing DTD v0 20100105//EN" "tax-treatment-NSO.dtd">
<tp:taxon-treatment xmlns:tp="http://www.plazi.org/taxpub"><tp:treatment-meta><kwd-group><label>Taxon classification</label><kwd><named-content content-type="kingdom">Animalia</named-content></kwd><kwd><named-content content-type="order">Araneae</named-content></kwd><kwd><named-content content-type="family">Theridiidae</named-content></kwd></kwd-group><mixed-citation publication-type="journal"><person-group><name><surname>Agnarsson</surname><given-names>Ingi</given-names></name><name><surname>Jencik</surname><given-names>Brian B.</given-names></name><name><surname>Veve</surname><given-names>Giselle M.</given-names></name><name><surname>Hanitriniaina</surname><given-names>Sahondra</given-names></name><name><surname>Agostini</surname><given-names>Diego</given-names></name><name><surname>Goh</surname><given-names>Seok Ping</given-names></name><name><surname>Pruitt</surname><given-names>Jonathan</given-names></name><name><surname>Kuntner</surname><given-names>Matjaž</given-names></name></person-group><article-title>Systematics of the Madagascar <italic><tp:taxon-name><tp:taxon-name-part taxon-name-part-type="genus">Anelosimus</tp:taxon-name-part></tp:taxon-name></italic> spiders: remarkable local richness and endemism, and dual colonization from the Americas</article-title><source>Zookeys</source><day>22</day><month>6</month><year>2015</year><volume>2015</volume><issue>509</issue><fpage>13</fpage><lpage>52</lpage><pub-id pub-id-type="doi">10.3897/zookeys.509.8897</pub-id></mixed-citation></tp:treatment-meta><tp:nomenclature><tp:taxon-name>
                                <tp:taxon-name-part taxon-name-part-type="genus">Anelosimus</tp:taxon-name-part>
                                <tp:taxon-name-part taxon-name-part-type="species">vondrona</tp:taxon-name-part>
                            </tp:taxon-name><tp:taxon-authority>Agnarsson &amp; Kuntner, 2005</tp:taxon-authority><xref ref-type="fig" rid="F3">Fig. 3</xref></tp:nomenclature><tp:treatment-sec sec-type="Notes"><title>Notes.</title><p>We here describe the male of <italic><tp:taxon-name><tp:taxon-name-part taxon-name-part-type="genus">Anelosimus</tp:taxon-name-part> <tp:taxon-name-part taxon-name-part-type="species">vondrona</tp:taxon-name-part></tp:taxon-name></italic> for the first time and illustrate both sexes to facilitate identification.</p></tp:treatment-sec><tp:treatment-sec sec-type="Type material"><title>Type material.</title><p><bold>Holotype</bold> female from Périnet Special Reserve (P.N. Andasibe Mantadia), Toamasina Province, Madagascar, (<named-content xmlns:xlink="http://www.w3.org/1999/xlink" content-type="dwc:verbatimCoordinates" xlink:type="simple">18.935°S, 48.418°E</named-content>), 7–8.v.2001, montane forest, 900–1000 m, (I. Agnarsson and M. Kuntner), in NMNH, examined.</p></tp:treatment-sec><tp:treatment-sec sec-type="Other material"><title>Other material.</title><p>Multiple additional specimens from same locality, 3–20.iv.2008 and 12–28.xi.2008, col. Agnarsson, Kuntner, and Hanitriniaina, and from Ranamofana National Park (<named-content xmlns:xlink="http://www.w3.org/1999/xlink" content-type="dwc:verbatimCoordinates" xlink:type="simple">21.25°S, 47.43°E</named-content>), montane rainforest, 980–1050 m alt, 27.iv. – 2.v.2013, col. Pruitt.</p></tp:treatment-sec><tp:treatment-sec sec-type="Diagnosis"><title>Diagnosis.</title><p><italic><tp:taxon-name><tp:taxon-name-part taxon-name-part-type="genus">Anelosimus</tp:taxon-name-part> <tp:taxon-name-part taxon-name-part-type="species">vondrona</tp:taxon-name-part></tp:taxon-name></italic> females can be diagnosed from all other species except <italic><tp:taxon-name><tp:taxon-name-part taxon-name-part-type="genus">Anelosimus</tp:taxon-name-part> <tp:taxon-name-part taxon-name-part-type="species">huxleyi</tp:taxon-name-part></tp:taxon-name></italic> by the relatively broad septum that extends the entire width of the epigynum (Fig. <xref ref-type="fig" rid="F3">3C</xref>) and from <italic><tp:taxon-name><tp:taxon-name-part taxon-name-part-type="genus">Anelosimus</tp:taxon-name-part> <tp:taxon-name-part taxon-name-part-type="species">huxleyi</tp:taxon-name-part></tp:taxon-name></italic> by the less heavily sclerotized lower margin of the epigynal plate. Males can be diagnosed by the shape of the TTA with curved and elongate upper branch (Fig. <xref ref-type="fig" rid="F3">3G</xref>), and the shape of the Eb (Fig. <xref ref-type="fig" rid="F3">3H–I</xref>). <italic><tp:taxon-name><tp:taxon-name-part taxon-name-part-type="genus">Anelosimus</tp:taxon-name-part> <tp:taxon-name-part taxon-name-part-type="species">vondrona</tp:taxon-name-part></tp:taxon-name></italic> can be diagnosed from other Madagascan <italic><tp:taxon-name><tp:taxon-name-part taxon-name-part-type="genus">Anelosimus</tp:taxon-name-part></tp:taxon-name></italic> on the basis of the following unique mtDNA nucleotide substitutions at the following standard DNA barcode alignment positions: G (802), T (820). It can also be readily diagnosed from most other <italic><tp:taxon-name><tp:taxon-name-part taxon-name-part-type="genus">Anelosimus</tp:taxon-name-part></tp:taxon-name></italic> based the following partially shared nucleotide substitutions, and all other species by their unique combination: A (163, rarely also in <italic><tp:taxon-name><tp:taxon-name-part taxon-name-part-type="genus">Anelosimus</tp:taxon-name-part> <tp:taxon-name-part taxon-name-part-type="species">nazariani</tp:taxon-name-part></tp:taxon-name></italic>), G (466, except <italic><tp:taxon-name><tp:taxon-name-part taxon-name-part-type="genus">Anelosimus</tp:taxon-name-part> <tp:taxon-name-part taxon-name-part-type="species">hookeri</tp:taxon-name-part></tp:taxon-name></italic> sp. n.), G (493, except some <italic><tp:taxon-name><tp:taxon-name-part taxon-name-part-type="genus">Anelosimus</tp:taxon-name-part> <tp:taxon-name-part taxon-name-part-type="species">may</tp:taxon-name-part></tp:taxon-name></italic>), G (521, except <italic><tp:taxon-name><tp:taxon-name-part taxon-name-part-type="genus">Anelosimus</tp:taxon-name-part> <tp:taxon-name-part taxon-name-part-type="species">salut</tp:taxon-name-part></tp:taxon-name></italic>), G (619, except <italic><tp:taxon-name><tp:taxon-name-part taxon-name-part-type="genus">Anelosimus</tp:taxon-name-part> <tp:taxon-name-part taxon-name-part-type="species">huxleyi</tp:taxon-name-part></tp:taxon-name></italic> sp. n.), G (628, except some <italic><tp:taxon-name><tp:taxon-name-part taxon-name-part-type="genus">Anelosimus</tp:taxon-name-part> <tp:taxon-name-part taxon-name-part-type="species">may</tp:taxon-name-part></tp:taxon-name></italic>), G (655, except some <italic><tp:taxon-name><tp:taxon-name-part taxon-name-part-type="genus">Anelosimus</tp:taxon-name-part> <tp:taxon-name-part taxon-name-part-type="species">huxleyi</tp:taxon-name-part></tp:taxon-name></italic> sp. n.), G (760, except most <italic><tp:taxon-name><tp:taxon-name-part taxon-name-part-type="genus">Anelosimus</tp:taxon-name-part> <tp:taxon-name-part taxon-name-part-type="species">nazariani</tp:taxon-name-part></tp:taxon-name></italic>), G (799, except <italic><tp:taxon-name><tp:taxon-name-part taxon-name-part-type="genus">Anelosimus</tp:taxon-name-part> <tp:taxon-name-part taxon-name-part-type="species">buffoni</tp:taxon-name-part></tp:taxon-name></italic> sp. n.)</p></tp:treatment-sec><tp:treatment-sec sec-type="Description"><title>Description.</title><p><italic>Male</italic> (same locality as holotype): Total length 4.47 Cephalothorax 2.03 long, 1.53 wide, 0.49 high. Sternum 1.11 long, 0.94 wide, extending halfway between coxae IV, dark brown. Abdomen 2.40 long, 1.87 wide, 1.89 high, color (Fig. <xref ref-type="fig" rid="F3">3A</xref>). Eyes subequal in size about 0.13 in diameter. Clypeus height about 2 times one AME diameter Chelicerae with one large tooth, and 3–4 denticles retrolaterally Leg 1 femur 3.16, patella 0.88, tibia 3.15, metatarsus 2.60, tarsus 1.11. Leg formula 1243 Legs are light brown-yellow. 7 small trichobothria dorsally on tibia I and II, and two dorsally on metatarsi.</p></tp:treatment-sec><tp:treatment-sec sec-type="Distribution"><title>Distribution.</title><p>Eastern Madagascan montane forest, documented from Périnet and Ranamofana.</p></tp:treatment-sec><tp:treatment-sec sec-type="Natural history"><title>Natural history.</title><p>In Ranamofana, we sampled ten colonies of <italic><tp:taxon-name><tp:taxon-name-part taxon-name-part-type="genus">Anelosimus</tp:taxon-name-part> <tp:taxon-name-part taxon-name-part-type="species">vondrona</tp:taxon-name-part></tp:taxon-name></italic>. Six colonies contained a singleton female and four colonies contained a singleton female with a discolored, collapsed egg sac. All of these colonies were found along roadsides and ornamental shrubbery. In Périnet a large number of colonies were collected, almost exclusively in open forest, including many with female and up to 53 spiderlings coexisting. An adult female was more commonly present in webs with small juveniles but also found in some nests containing antepenultimate and subadult (5<sup>th</sup>-6<sup>th</sup> instar) juveniles, suggesting prolonged cohabitation of mother and young. Foreign spiders were abundant in <italic><tp:taxon-name><tp:taxon-name-part taxon-name-part-type="genus">Anelosimus</tp:taxon-name-part> <tp:taxon-name-part taxon-name-part-type="species">vondrona</tp:taxon-name-part></tp:taxon-name></italic> colonies, including several saliticids, a sparassid, a thomisid, and many theridiids.</p></tp:treatment-sec><tp:treatment-sec><!--Section generated to contain objects referenced in tp:taxon-treatment.--><fig id="F3" position="float" orientation="portrait"><label>Figure 3.</label><caption><p><italic><tp:taxon-name><tp:taxon-name-part taxon-name-part-type="genus">Anelosimus</tp:taxon-name-part> <tp:taxon-name-part taxon-name-part-type="species">vondrona</tp:taxon-name-part></tp:taxon-name></italic>: <bold>A–B</bold> female dorsal, lateral <bold>C</bold> epigynum ventral view <bold>D</bold> epigynum, dorsal <bold>E–F</bold> male dorsal, lateral <bold>G–I</bold> male palp mesal, ectal, ventral.</p></caption><graphic xmlns:xlink="http://www.w3.org/1999/xlink" xlink:href="zookeys-509-013-g003.jpg" position="float" orientation="portrait" xlink:type="simple" id="oo_45561.jpg"/></fig></tp:treatment-sec></tp:taxon-treatment>
