# Supplementary material for: Systematics of the Madagascar Anelosimus spiders: remarkable local richness and endemism, and dual colonization from the Americas
Source: Zookeys. 2015 Jun 22;(509):13–52. doi: 10.3897/zookeys.509.8897 (PMC4493342; doi:10.3897/zookeys.509.8897)
Supplement: XML Treatment for Anelosimus andasibe [file zookeys.509.8897-treatment7.xml]

<!DOCTYPE tp:taxon-treatment
  PUBLIC "-//TaxonX//DTD Taxonomic Treatment Publishing DTD v0 20100105//EN" "tax-treatment-NSO.dtd">
<tp:taxon-treatment xmlns:tp="http://www.plazi.org/taxpub"><tp:treatment-meta><kwd-group><label>Taxon classification</label><kwd><named-content content-type="kingdom">Animalia</named-content></kwd><kwd><named-content content-type="order">Araneae</named-content></kwd><kwd><named-content content-type="family">Theridiidae</named-content></kwd></kwd-group><mixed-citation publication-type="journal"><person-group><name><surname>Agnarsson</surname><given-names>Ingi</given-names></name><name><surname>Jencik</surname><given-names>Brian B.</given-names></name><name><surname>Veve</surname><given-names>Giselle M.</given-names></name><name><surname>Hanitriniaina</surname><given-names>Sahondra</given-names></name><name><surname>Agostini</surname><given-names>Diego</given-names></name><name><surname>Goh</surname><given-names>Seok Ping</given-names></name><name><surname>Pruitt</surname><given-names>Jonathan</given-names></name><name><surname>Kuntner</surname><given-names>Matjaž</given-names></name></person-group><article-title>Systematics of the Madagascar <italic><tp:taxon-name><tp:taxon-name-part taxon-name-part-type="genus">Anelosimus</tp:taxon-name-part></tp:taxon-name></italic> spiders: remarkable local richness and endemism, and dual colonization from the Americas</article-title><source>Zookeys</source><day>22</day><month>6</month><year>2015</year><volume>2015</volume><issue>509</issue><fpage>13</fpage><lpage>52</lpage><pub-id pub-id-type="doi">10.3897/zookeys.509.8897</pub-id></mixed-citation></tp:treatment-meta><tp:nomenclature><tp:taxon-name>
                                <tp:taxon-name-part taxon-name-part-type="genus">Anelosimus</tp:taxon-name-part>
                                <tp:taxon-name-part taxon-name-part-type="species">andasibe</tp:taxon-name-part>
                            </tp:taxon-name><tp:taxon-authority>Agnarsson &amp; Kuntner, 2005</tp:taxon-authority><xref ref-type="fig" rid="F6">Fig. 6E–F</xref><!--PageBreak--></tp:nomenclature><tp:treatment-sec sec-type="Notes"><title>Notes.</title><p>The species, known only from females, is rediagnosed and genitalia re-illustrated.</p></tp:treatment-sec><tp:treatment-sec sec-type="Type material"><title>Type material.</title><p><bold>Holotype</bold> female from Périnet Special Reserve (P.N. Andasibe Mantadia), Toamasina Province, Madagascar, (<named-content xmlns:xlink="http://www.w3.org/1999/xlink" content-type="dwc:verbatimCoordinates" xlink:type="simple">18.935°S, 48.418°E</named-content>), 7–8.v.2001, montane forest, 900–1000 m, (I. Agnarsson and M. Kuntner), in NMNH, examined.</p></tp:treatment-sec><tp:treatment-sec sec-type="Other material"><title>Other material.</title><p>Additional specimens from same locality, 3–20.iv.2008 and 12–28.xi.2008, col. Agnarsson, Kuntner, and Hanitriniaina.</p></tp:treatment-sec><tp:treatment-sec sec-type="Diagnosis"><title>Diagnosis.</title><!--PageBreak--><p><italic><tp:taxon-name><tp:taxon-name-part taxon-name-part-type="genus">Anelosimus</tp:taxon-name-part> <tp:taxon-name-part taxon-name-part-type="species">andasibe</tp:taxon-name-part></tp:taxon-name></italic> differs from all but <italic><tp:taxon-name><tp:taxon-name-part taxon-name-part-type="genus">Anelosimus</tp:taxon-name-part> <tp:taxon-name-part taxon-name-part-type="species">nazariani</tp:taxon-name-part></tp:taxon-name></italic>, <italic><tp:taxon-name><tp:taxon-name-part taxon-name-part-type="genus">Anelosimus</tp:taxon-name-part> <tp:taxon-name-part taxon-name-part-type="species">buffoni</tp:taxon-name-part></tp:taxon-name></italic> sp. n., and <italic><tp:taxon-name><tp:taxon-name-part taxon-name-part-type="genus">Anelosimus</tp:taxon-name-part> <tp:taxon-name-part taxon-name-part-type="species">wallacei</tp:taxon-name-part></tp:taxon-name></italic> sp. n. by the W-shaped septum (Fig. <xref ref-type="fig" rid="F6">6E</xref>), and from <italic><tp:taxon-name><tp:taxon-name-part taxon-name-part-type="genus">Anelosimus</tp:taxon-name-part> <tp:taxon-name-part taxon-name-part-type="species">nazariani</tp:taxon-name-part></tp:taxon-name></italic> by the small distance between the septum and the epigynal margin and by being smaller. Clear diagnostic features separating females of the very similar <italic><tp:taxon-name><tp:taxon-name-part taxon-name-part-type="genus">Anelosimus</tp:taxon-name-part> <tp:taxon-name-part taxon-name-part-type="species">andasibe</tp:taxon-name-part></tp:taxon-name></italic>, <italic><tp:taxon-name><tp:taxon-name-part taxon-name-part-type="genus">Anelosimus</tp:taxon-name-part> <tp:taxon-name-part taxon-name-part-type="species">buffoni</tp:taxon-name-part></tp:taxon-name></italic> sp. n., and <italic><tp:taxon-name><tp:taxon-name-part taxon-name-part-type="genus">Anelosimus</tp:taxon-name-part> <tp:taxon-name-part taxon-name-part-type="species">wallacei</tp:taxon-name-part></tp:taxon-name></italic> sp. n. have not been established, however, we predict they will be readily diagnosable based on palpal organs once males are discovered. <italic><tp:taxon-name><tp:taxon-name-part taxon-name-part-type="genus">Anelosimus</tp:taxon-name-part> <tp:taxon-name-part taxon-name-part-type="species">andasibe</tp:taxon-name-part></tp:taxon-name></italic> can be diagnosed from <italic><tp:taxon-name><tp:taxon-name-part taxon-name-part-type="genus">Anelosimus</tp:taxon-name-part> <tp:taxon-name-part taxon-name-part-type="species">wallacei</tp:taxon-name-part></tp:taxon-name></italic> sp. n. by lacking substitution A (241), and from <italic><tp:taxon-name><tp:taxon-name-part taxon-name-part-type="genus">Anelosimus</tp:taxon-name-part> <tp:taxon-name-part taxon-name-part-type="species">wallacei</tp:taxon-name-part></tp:taxon-name></italic> sp. n. and <italic><tp:taxon-name><tp:taxon-name-part taxon-name-part-type="genus">Anelosimus</tp:taxon-name-part> <tp:taxon-name-part taxon-name-part-type="species">buffoni</tp:taxon-name-part></tp:taxon-name></italic> sp. n. by lacking substitution G (249). It can be diagnosed from other Madagascan <italic><tp:taxon-name><tp:taxon-name-part taxon-name-part-type="genus">Anelosimus</tp:taxon-name-part></tp:taxon-name></italic> on the basis of the following unique mtDNA nucleotide substitutions at the following standard DNA barcode alignment positions: C (124), G (415), G (496), G (769). It can also be readily diagnosed from most other <italic><tp:taxon-name><tp:taxon-name-part taxon-name-part-type="genus">Anelosimus</tp:taxon-name-part></tp:taxon-name></italic> based the following partially shared nucleotide substitutions, and all other species by their unique combination: G (79, except some <italic><tp:taxon-name><tp:taxon-name-part taxon-name-part-type="genus">Anelosimus</tp:taxon-name-part> <tp:taxon-name-part taxon-name-part-type="species">lamarcki</tp:taxon-name-part></tp:taxon-name></italic> sp. n.), G (184, except <italic><tp:taxon-name><tp:taxon-name-part taxon-name-part-type="genus">Anelosimus</tp:taxon-name-part> <tp:taxon-name-part taxon-name-part-type="species">buffoni</tp:taxon-name-part></tp:taxon-name></italic> sp. n. and <italic><tp:taxon-name><tp:taxon-name-part taxon-name-part-type="genus">Anelosimus</tp:taxon-name-part> <tp:taxon-name-part taxon-name-part-type="species">wallacei</tp:taxon-name-part></tp:taxon-name></italic> sp. n.), G (202, except most <italic><tp:taxon-name><tp:taxon-name-part taxon-name-part-type="genus">Anelosimus</tp:taxon-name-part> <tp:taxon-name-part taxon-name-part-type="species">ata</tp:taxon-name-part></tp:taxon-name></italic> sp. n.), T (479, except <italic><tp:taxon-name><tp:taxon-name-part taxon-name-part-type="genus">Anelosimus</tp:taxon-name-part> <tp:taxon-name-part taxon-name-part-type="species">nazariani</tp:taxon-name-part></tp:taxon-name></italic>), G (511, except <italic><tp:taxon-name><tp:taxon-name-part taxon-name-part-type="genus">Anelosimus</tp:taxon-name-part> <tp:taxon-name-part taxon-name-part-type="species">buffoni</tp:taxon-name-part></tp:taxon-name></italic> sp. n.and <italic><tp:taxon-name><tp:taxon-name-part taxon-name-part-type="genus">Anelosimus</tp:taxon-name-part> <tp:taxon-name-part taxon-name-part-type="species">wallacei</tp:taxon-name-part></tp:taxon-name></italic> sp. n.), T (553, except <italic><tp:taxon-name><tp:taxon-name-part taxon-name-part-type="genus">Anelosimus</tp:taxon-name-part> <tp:taxon-name-part taxon-name-part-type="species">tita</tp:taxon-name-part></tp:taxon-name></italic>), T (709, except <italic><tp:taxon-name><tp:taxon-name-part taxon-name-part-type="genus">Anelosimus</tp:taxon-name-part> <tp:taxon-name-part taxon-name-part-type="species">ata</tp:taxon-name-part></tp:taxon-name></italic>), G (772, except <italic><tp:taxon-name><tp:taxon-name-part taxon-name-part-type="genus">Anelosimus</tp:taxon-name-part> <tp:taxon-name-part taxon-name-part-type="species">lamarcki</tp:taxon-name-part></tp:taxon-name></italic>), (796, except <italic><tp:taxon-name><tp:taxon-name-part taxon-name-part-type="genus">Anelosimus</tp:taxon-name-part> <tp:taxon-name-part taxon-name-part-type="species">buffoni</tp:taxon-name-part></tp:taxon-name></italic> and some <italic><tp:taxon-name><tp:taxon-name-part taxon-name-part-type="genus">Anelosimus</tp:taxon-name-part> <tp:taxon-name-part taxon-name-part-type="species">may</tp:taxon-name-part></tp:taxon-name></italic>), G (838, except <italic><tp:taxon-name><tp:taxon-name-part taxon-name-part-type="genus">Anelosimus</tp:taxon-name-part> <tp:taxon-name-part taxon-name-part-type="species">darwini</tp:taxon-name-part></tp:taxon-name></italic>).</p></tp:treatment-sec><tp:treatment-sec sec-type="Distribution"><title>Distribution.</title><p>Only known from type locality.</p></tp:treatment-sec><tp:treatment-sec sec-type="Natural history"><title>Natural history.</title><p>As in other species of this group a female can be found in its web with close to 50 juveniles and juveniles appear to cohabit in the web until close to adulthood.</p></tp:treatment-sec><tp:treatment-sec><!--Section generated to contain objects referenced in tp:taxon-treatment.--><fig id="F6" position="float" orientation="portrait"><label>Figure 6.</label><caption><p><italic><tp:taxon-name><tp:taxon-name-part taxon-name-part-type="genus">Anelosimus</tp:taxon-name-part> <tp:taxon-name-part taxon-name-part-type="species">sallee</tp:taxon-name-part></tp:taxon-name></italic>: <bold>A–B</bold> palp, ventral, mesal <bold>C</bold> epigynum, ventral. <italic><tp:taxon-name><tp:taxon-name-part taxon-name-part-type="genus">Anelosimus</tp:taxon-name-part> <tp:taxon-name-part taxon-name-part-type="species">andasibe</tp:taxon-name-part></tp:taxon-name></italic>: <bold>D–E</bold> epigynum, ventral, dorsal.</p></caption><graphic xmlns:xlink="http://www.w3.org/1999/xlink" xlink:href="zookeys-509-013-g006.jpg" position="float" orientation="portrait" xlink:type="simple" id="oo_45564.jpg"/></fig></tp:treatment-sec></tp:taxon-treatment>
