# Supplementary material for: Systematics of the Madagascar Anelosimus spiders: remarkable local richness and endemism, and dual colonization from the Americas
Source: Zookeys. 2015 Jun 22;(509):13–52. doi: 10.3897/zookeys.509.8897 (PMC4493342; doi:10.3897/zookeys.509.8897)
Supplement: XML Treatment for Anelosimus torfi [file zookeys.509.8897-treatment8.xml]

<!DOCTYPE tp:taxon-treatment
  PUBLIC "-//TaxonX//DTD Taxonomic Treatment Publishing DTD v0 20100105//EN" "tax-treatment-NSO.dtd">
<tp:taxon-treatment xmlns:tp="http://www.plazi.org/taxpub"><tp:treatment-meta><kwd-group><label>Taxon classification</label><kwd><named-content content-type="kingdom">Animalia</named-content></kwd><kwd><named-content content-type="order">Araneae</named-content></kwd><kwd><named-content content-type="family">Theridiidae</named-content></kwd></kwd-group><mixed-citation publication-type="journal"><person-group><name><surname>Agnarsson</surname><given-names>Ingi</given-names></name><name><surname>Jencik</surname><given-names>Brian B.</given-names></name><name><surname>Veve</surname><given-names>Giselle M.</given-names></name><name><surname>Hanitriniaina</surname><given-names>Sahondra</given-names></name><name><surname>Agostini</surname><given-names>Diego</given-names></name><name><surname>Goh</surname><given-names>Seok Ping</given-names></name><name><surname>Pruitt</surname><given-names>Jonathan</given-names></name><name><surname>Kuntner</surname><given-names>Matjaž</given-names></name></person-group><article-title>Systematics of the Madagascar <italic><tp:taxon-name><tp:taxon-name-part taxon-name-part-type="genus">Anelosimus</tp:taxon-name-part></tp:taxon-name></italic> spiders: remarkable local richness and endemism, and dual colonization from the Americas</article-title><source>Zookeys</source><day>22</day><month>6</month><year>2015</year><volume>2015</volume><issue>509</issue><fpage>13</fpage><lpage>52</lpage><pub-id pub-id-type="doi">10.3897/zookeys.509.8897</pub-id></mixed-citation></tp:treatment-meta><tp:nomenclature><tp:taxon-name>
                                <tp:taxon-name-part taxon-name-part-type="genus">Anelosimus</tp:taxon-name-part>
                                <tp:taxon-name-part taxon-name-part-type="species">torfi</tp:taxon-name-part>
                                <object-id xmlns:xlink="http://www.w3.org/1999/xlink" content-type="zoobank" xlink:type="simple">http://zoobank.org/77C3E795-7A2A-4163-87E9-408C92BB5D19</object-id>
                            </tp:taxon-name><tp:taxon-authority>Agnarsson</tp:taxon-authority><tp:taxon-status xmlns:xlink="http://www.w3.org/1999/xlink" xlink:type="simple">sp. n.</tp:taxon-status><xref ref-type="fig" rid="F7">Fig. 7</xref></tp:nomenclature><tp:treatment-sec sec-type="Type material"><title>Type material.</title><p><bold>Holotype</bold> female from Ambohitantely Special Reserve (<named-content xmlns:xlink="http://www.w3.org/1999/xlink" content-type="dwc:verbatimCoordinates" xlink:type="simple">18.161°S, 47.302°E</named-content>), 1500 m alt, Analamanga region, Ankazobe district, Madagascar, 28.iv.2008, montane forest, col. Agnarsson and Kuntner, in NMNH.</p></tp:treatment-sec><tp:treatment-sec sec-type="Other material"><title>Other material.</title><p>Only known from holotype.</p></tp:treatment-sec><tp:treatment-sec sec-type="Etymology"><title>Etymology.</title><p>The species epithet is a noun in apposition and honors Torfi Agnarsson, the senior author´s brother.</p></tp:treatment-sec><tp:treatment-sec sec-type="Diagnosis"><title>Diagnosis.</title><p><italic><tp:taxon-name><tp:taxon-name-part taxon-name-part-type="genus">Anelosimus</tp:taxon-name-part> <tp:taxon-name-part taxon-name-part-type="species">torfi</tp:taxon-name-part></tp:taxon-name></italic> can be diagnosed from all other <italic><tp:taxon-name><tp:taxon-name-part taxon-name-part-type="genus">Anelosimus</tp:taxon-name-part></tp:taxon-name></italic> based on the distinctly dark coloration and from all but <italic><tp:taxon-name><tp:taxon-name-part taxon-name-part-type="genus">Anelosimus</tp:taxon-name-part> <tp:taxon-name-part taxon-name-part-type="species">vondrona</tp:taxon-name-part></tp:taxon-name></italic> based on its pendulum-like septum. <italic><tp:taxon-name><tp:taxon-name-part taxon-name-part-type="genus">Anelosimus</tp:taxon-name-part> <tp:taxon-name-part taxon-name-part-type="species">torfi</tp:taxon-name-part></tp:taxon-name></italic> can be diagnosed from other Madagascan <italic><tp:taxon-name><tp:taxon-name-part taxon-name-part-type="genus">Anelosimus</tp:taxon-name-part></tp:taxon-name></italic> on the basis of the following unique mtDNA nucleotide substitutions at the following standard DNA barcode alignment positions: G (43), C (620), A (764), G (952), T (953), G (955). It can also be readily diagnosed from most other <italic><tp:taxon-name><tp:taxon-name-part taxon-name-part-type="genus">Anelosimus</tp:taxon-name-part></tp:taxon-name></italic> based the following partially shared nucleotide substitutions, and all other species by their unique combination: A (46, except <italic><tp:taxon-name><tp:taxon-name-part taxon-name-part-type="genus">Anelosimus</tp:taxon-name-part> <tp:taxon-name-part taxon-name-part-type="species">nazariani</tp:taxon-name-part></tp:taxon-name></italic>), A (256, except <italic><tp:taxon-name><tp:taxon-name-part taxon-name-part-type="genus">Anelosimus</tp:taxon-name-part> <tp:taxon-name-part taxon-name-part-type="species">salut</tp:taxon-name-part></tp:taxon-name></italic> and <italic><tp:taxon-name><tp:taxon-name-part taxon-name-part-type="genus">Anelosimus</tp:taxon-name-part> <tp:taxon-name-part taxon-name-part-type="species">hookeri</tp:taxon-name-part></tp:taxon-name></italic>), T (364, except <italic><tp:taxon-name><tp:taxon-name-part taxon-name-part-type="genus">Anelosimus</tp:taxon-name-part> <tp:taxon-name-part taxon-name-part-type="species">darwini</tp:taxon-name-part></tp:taxon-name></italic>), T (370, except <italic><tp:taxon-name><tp:taxon-name-part taxon-name-part-type="genus">Anelosimus</tp:taxon-name-part> <tp:taxon-name-part taxon-name-part-type="species">salut</tp:taxon-name-part></tp:taxon-name></italic>), T (412, except <italic><tp:taxon-name><tp:taxon-name-part taxon-name-part-type="genus">Anelosimus</tp:taxon-name-part> <tp:taxon-name-part taxon-name-part-type="species">salut</tp:taxon-name-part></tp:taxon-name></italic>), A (469, except <italic><tp:taxon-name><tp:taxon-name-part taxon-name-part-type="genus">Anelosimus</tp:taxon-name-part> <tp:taxon-name-part taxon-name-part-type="species">salut</tp:taxon-name-part></tp:taxon-name></italic>), T (484, except <italic><tp:taxon-name><tp:taxon-name-part taxon-name-part-type="genus">Anelosimus</tp:taxon-name-part> <tp:taxon-name-part taxon-name-part-type="species">may</tp:taxon-name-part></tp:taxon-name></italic> and <italic><tp:taxon-name><tp:taxon-name-part taxon-name-part-type="genus">Anelosimus</tp:taxon-name-part> <tp:taxon-name-part taxon-name-part-type="species">nazariani</tp:taxon-name-part></tp:taxon-name></italic>), A (622, except <italic><tp:taxon-name><tp:taxon-name-part taxon-name-part-type="genus">Anelosimus</tp:taxon-name-part> <tp:taxon-name-part taxon-name-part-type="species">salut</tp:taxon-name-part></tp:taxon-name></italic>), G (625, except <italic><tp:taxon-name><tp:taxon-name-part taxon-name-part-type="genus">Anelosimus</tp:taxon-name-part> <tp:taxon-name-part taxon-name-part-type="species">ata</tp:taxon-name-part></tp:taxon-name></italic> and <italic><tp:taxon-name><tp:taxon-name-part taxon-name-part-type="genus">Anelosimus</tp:taxon-name-part> <tp:taxon-name-part taxon-name-part-type="species">huxleyi</tp:taxon-name-part></tp:taxon-name></italic>), A (754, except <italic><tp:taxon-name><tp:taxon-name-part taxon-name-part-type="genus">Anelosimus</tp:taxon-name-part> <tp:taxon-name-part taxon-name-part-type="species">salut</tp:taxon-name-part></tp:taxon-name></italic>), G (817, except <italic><tp:taxon-name><tp:taxon-name-part taxon-name-part-type="genus">Anelosimus</tp:taxon-name-part> <tp:taxon-name-part taxon-name-part-type="species">huxleyi</tp:taxon-name-part></tp:taxon-name></italic>), G (841, except <italic><tp:taxon-name><tp:taxon-name-part taxon-name-part-type="genus">Anelosimus</tp:taxon-name-part> <tp:taxon-name-part taxon-name-part-type="species">nazariani</tp:taxon-name-part></tp:taxon-name></italic>), T (940, except <italic><tp:taxon-name><tp:taxon-name-part taxon-name-part-type="genus">Anelosimus</tp:taxon-name-part> <tp:taxon-name-part taxon-name-part-type="species">salut</tp:taxon-name-part></tp:taxon-name></italic>), A (943, except <italic><tp:taxon-name><tp:taxon-name-part taxon-name-part-type="genus">Anelosimus</tp:taxon-name-part> <tp:taxon-name-part taxon-name-part-type="species">moramora</tp:taxon-name-part></tp:taxon-name></italic>), A (961, except <italic><tp:taxon-name><tp:taxon-name-part taxon-name-part-type="genus">Anelosimus</tp:taxon-name-part> <tp:taxon-name-part taxon-name-part-type="species">salut</tp:taxon-name-part></tp:taxon-name></italic>).</p><fig id="F7" position="float" orientation="portrait"><label>Figure 7.</label><caption><p><italic><tp:taxon-name><tp:taxon-name-part taxon-name-part-type="genus">Anelosimus</tp:taxon-name-part> <tp:taxon-name-part taxon-name-part-type="species">torfi</tp:taxon-name-part></tp:taxon-name></italic>: <bold>A–C</bold> female lateral, dorsal, ventral <bold>D</bold> epigynum ventral view <bold>E–F</bold> cleared epigynum, ventral, dorsal.</p></caption><graphic xmlns:xlink="http://www.w3.org/1999/xlink" xlink:href="zookeys-509-013-g007.jpg" position="float" orientation="portrait" xlink:type="simple" id="oo_45565.jpg"/></fig></tp:treatment-sec><tp:treatment-sec sec-type="Description"><title>Description.</title><p><italic>Female</italic>: Total length 4.1. Cephalothorax 1.95 long, 1.4 wide, 1.06 high, dark black-brown. Sternum 1.13 long,. 99 wide, extending half way between coxae IV, brown. Abdomen 2.67 long, 1.76 wide, 1.67 high.black base with yellow patterns. Eyes subequal in size about 0.12 in diameter. Clypeus height about 2.1 times one AME diameter. Chelicerae with one large tooth, three denticles not visible on specimen. Leg I femur 2.21, patella 0.76, tibia 2.81, metatarsus 2.47, tarsus 1.08. Leg formula 3214, with leg 4 significantly longer than leg 1. Legs primarily black-brown with yellow bands, dark at junction between each leg segment. 4 small trichobothria dorsally on all tibia. Trichobothria on all metatarsi (2), single tricobothria on tarsi. Four dorsal trichobothria on female palpal tibia.</p><p><italic>Variation</italic>: Total length 4.1–4.32. Abdomen 2.67–2.84 long, 1.76–1.9 wide, 1.67–2.04 high. Femur 2.21–2.47.</p><!--PageBreak--><!--PageBreak--></tp:treatment-sec><tp:treatment-sec sec-type="Distribution"><title>Distribution.</title><p>Only known from type locality.</p></tp:treatment-sec><tp:treatment-sec sec-type="Natural history"><title>Natural history.</title><p>Unknown, predicted to be subsocial.</p></tp:treatment-sec></tp:taxon-treatment>
