# Supplementary material for: Systematics of the Madagascar Anelosimus spiders: remarkable local richness and endemism, and dual colonization from the Americas
Source: Zookeys. 2015 Jun 22;(509):13–52. doi: 10.3897/zookeys.509.8897 (PMC4493342; doi:10.3897/zookeys.509.8897)
Supplement: XML Treatment for Anelosimus hookeri [file zookeys.509.8897-treatment9.xml]

<!DOCTYPE tp:taxon-treatment
  PUBLIC "-//TaxonX//DTD Taxonomic Treatment Publishing DTD v0 20100105//EN" "tax-treatment-NSO.dtd">
<tp:taxon-treatment xmlns:tp="http://www.plazi.org/taxpub"><tp:treatment-meta><kwd-group><label>Taxon classification</label><kwd><named-content content-type="kingdom">Animalia</named-content></kwd><kwd><named-content content-type="order">Araneae</named-content></kwd><kwd><named-content content-type="family">Theridiidae</named-content></kwd></kwd-group><mixed-citation publication-type="journal"><person-group><name><surname>Agnarsson</surname><given-names>Ingi</given-names></name><name><surname>Jencik</surname><given-names>Brian B.</given-names></name><name><surname>Veve</surname><given-names>Giselle M.</given-names></name><name><surname>Hanitriniaina</surname><given-names>Sahondra</given-names></name><name><surname>Agostini</surname><given-names>Diego</given-names></name><name><surname>Goh</surname><given-names>Seok Ping</given-names></name><name><surname>Pruitt</surname><given-names>Jonathan</given-names></name><name><surname>Kuntner</surname><given-names>Matjaž</given-names></name></person-group><article-title>Systematics of the Madagascar <italic><tp:taxon-name><tp:taxon-name-part taxon-name-part-type="genus">Anelosimus</tp:taxon-name-part></tp:taxon-name></italic> spiders: remarkable local richness and endemism, and dual colonization from the Americas</article-title><source>Zookeys</source><day>22</day><month>6</month><year>2015</year><volume>2015</volume><issue>509</issue><fpage>13</fpage><lpage>52</lpage><pub-id pub-id-type="doi">10.3897/zookeys.509.8897</pub-id></mixed-citation></tp:treatment-meta><tp:nomenclature><tp:taxon-name>
                                <tp:taxon-name-part taxon-name-part-type="genus">Anelosimus</tp:taxon-name-part>
                                <tp:taxon-name-part taxon-name-part-type="species">hookeri</tp:taxon-name-part>
                                <object-id xmlns:xlink="http://www.w3.org/1999/xlink" content-type="zoobank" xlink:type="simple">http://zoobank.org/1A2C51AA-F24E-4E60-8167-E948A507F3AF</object-id>
                            </tp:taxon-name><tp:taxon-authority>Agnarsson, Kuntner &amp; Jencik</tp:taxon-authority><tp:taxon-status xmlns:xlink="http://www.w3.org/1999/xlink" xlink:type="simple">sp. n.</tp:taxon-status><xref ref-type="fig" rid="F8">Fig. 8</xref><!--PageBreak--></tp:nomenclature><tp:treatment-sec sec-type="Type material"><title>Type material.</title><p><bold>Holotype</bold> female from Ambohitantely Special Reserve (<named-content xmlns:xlink="http://www.w3.org/1999/xlink" content-type="dwc:verbatimCoordinates" xlink:type="simple">18.161°S, 47.302°E</named-content>), 1500 m alt, Analamanga region, Ankazobe district, Madagascar, 28.iv.2008, montane forest, col. Agnarsson and Kuntner, in NMNH.</p></tp:treatment-sec><tp:treatment-sec sec-type="Other material"><title>Other material.</title><p>Only known from holotype.</p></tp:treatment-sec><tp:treatment-sec sec-type="Etymology"><title>Etymology.</title><p>The species epithet is a noun in genitive case that honors the evolutionary biologist Joseph Dalton Hooker, who was among the first scientists to publish work announcing support for Darwin´s theory of evolution by natural selection.</p></tp:treatment-sec><tp:treatment-sec sec-type="Diagnosis"><title>Diagnosis.</title><p><italic><tp:taxon-name><tp:taxon-name-part taxon-name-part-type="genus">Anelosimus</tp:taxon-name-part> <tp:taxon-name-part taxon-name-part-type="species">hookeri</tp:taxon-name-part></tp:taxon-name></italic> differs from all other <italic><tp:taxon-name><tp:taxon-name-part taxon-name-part-type="genus">Anelosimus</tp:taxon-name-part></tp:taxon-name></italic> by the combination of pale coloring (Fig. <xref ref-type="fig" rid="F8">8A–C</xref>), and a pendulum-like septum that is widest at its extremes (Fig. <xref ref-type="fig" rid="F8">8E</xref>). <italic><tp:taxon-name><tp:taxon-name-part taxon-name-part-type="genus">Anelosimus</tp:taxon-name-part> <tp:taxon-name-part taxon-name-part-type="species">hookeri</tp:taxon-name-part></tp:taxon-name></italic> can be diagnosed from other Madagascan <italic><tp:taxon-name><tp:taxon-name-part taxon-name-part-type="genus">Anelosimus</tp:taxon-name-part></tp:taxon-name></italic> on the basis of the following unique mtDNA nucleotide substitutions at the following standard DNA barcode alignment positions: G (85), G (479). It can also be readily diagnosed from most other <italic><tp:taxon-name><tp:taxon-name-part taxon-name-part-type="genus">Anelosimus</tp:taxon-name-part></tp:taxon-name></italic> based the following partially shared nucleotide substitutions, and all other species by their unique combination: T (22, except <italic><tp:taxon-name><tp:taxon-name-part taxon-name-part-type="genus">Anelosimus</tp:taxon-name-part> <tp:taxon-name-part taxon-name-part-type="species">tita</tp:taxon-name-part></tp:taxon-name></italic> and <italic><tp:taxon-name><tp:taxon-name-part taxon-name-part-type="genus">Anelosimus</tp:taxon-name-part> <tp:taxon-name-part taxon-name-part-type="species">huxleyi</tp:taxon-name-part></tp:taxon-name></italic>), G (100, except <italic><tp:taxon-name><tp:taxon-name-part taxon-name-part-type="genus">Anelosimus</tp:taxon-name-part> <tp:taxon-name-part taxon-name-part-type="species">may</tp:taxon-name-part></tp:taxon-name></italic>, and some <italic><tp:taxon-name><tp:taxon-name-part taxon-name-part-type="genus">Anelosimus</tp:taxon-name-part> <tp:taxon-name-part taxon-name-part-type="species">darwini</tp:taxon-name-part></tp:taxon-name></italic>), A (256, except <italic><tp:taxon-name><tp:taxon-name-part taxon-name-part-type="genus">Anelosimus</tp:taxon-name-part> <tp:taxon-name-part taxon-name-part-type="species">torfi</tp:taxon-name-part></tp:taxon-name></italic> and <italic><tp:taxon-name><tp:taxon-name-part taxon-name-part-type="genus">Anelosimus</tp:taxon-name-part> <tp:taxon-name-part taxon-name-part-type="species">salut</tp:taxon-name-part></tp:taxon-name></italic>), G (379, except <italic><tp:taxon-name><tp:taxon-name-part taxon-name-part-type="genus">Anelosimus</tp:taxon-name-part> <tp:taxon-name-part taxon-name-part-type="species">wallacei</tp:taxon-name-part></tp:taxon-name></italic>), G (466, except <italic><tp:taxon-name><tp:taxon-name-part taxon-name-part-type="genus">Anelosimus</tp:taxon-name-part> <tp:taxon-name-part taxon-name-part-type="species">vondrona</tp:taxon-name-part></tp:taxon-name></italic>), G (487, except <italic><tp:taxon-name><tp:taxon-name-part taxon-name-part-type="genus">Anelosimus</tp:taxon-name-part> <tp:taxon-name-part taxon-name-part-type="species">ata</tp:taxon-name-part></tp:taxon-name></italic>), G (514, except <italic><tp:taxon-name><tp:taxon-name-part taxon-name-part-type="genus">Anelosimus</tp:taxon-name-part> <tp:taxon-name-part taxon-name-part-type="species">lamarcki</tp:taxon-name-part></tp:taxon-name></italic> and most <italic><tp:taxon-name><tp:taxon-name-part taxon-name-part-type="genus">Anelosimus</tp:taxon-name-part> <tp:taxon-name-part taxon-name-part-type="species">vondrona</tp:taxon-name-part></tp:taxon-name></italic>).</p><fig id="F8" position="float" orientation="portrait"><label>Figure 8.</label><caption><p><italic><tp:taxon-name><tp:taxon-name-part taxon-name-part-type="genus">Anelosimus</tp:taxon-name-part> <tp:taxon-name-part taxon-name-part-type="species">hookeri</tp:taxon-name-part></tp:taxon-name></italic>: <bold>A–C</bold> female lateral, dorsal and ventral views <bold>D</bold> epigynum ventral view <bold>E–F</bold> cleared epigynum ventral, dorsal.</p></caption><graphic xmlns:xlink="http://www.w3.org/1999/xlink" xlink:href="zookeys-509-013-g008.jpg" position="float" orientation="portrait" xlink:type="simple" id="oo_45566.jpg"/></fig></tp:treatment-sec><tp:treatment-sec sec-type="Description"><title>Description.</title><p><italic>Female</italic>: Total length 4.76. Cephalothorax 2.17 long, 1.43 wide, 1.26 high, dark brown. Sternum 1.26 long, 0.99 wide, extending half way between coxae IV, brown. Abdomen 2.99 long, 2.05 wide, 2.17 high. White base with black/brown spots, red marks near spinnerets, dark brown around genitalia. Eyes subequal in size about 0.12 in diameter. Clypeus height about 2.1 times one AME diameter. Chelicerae with one large tooth, three denticles prolaterally. Leg I femur 1.76, patella 0.63, tibia 1.99, metatarsus 1.89, tarsus 0.88. Leg formula 1243, with leg 2 slightly longer than leg 1 and leg 3 slightly longer than leg 4. Leg light orange-brown, with alternating light and dark shaded bands, and very dark at metatarsus/tarsus junction and distal tip of tarsus. Numerous (4–5) small trichobothria dorsally on all tibia, 4 on tibia II, 5 on tibia I. Trichobothria on all metatarsi (2–3). Four dorsal trichobothria on female palpal tibia.</p><p><italic>Variation</italic>: only known from holotype.</p></tp:treatment-sec><tp:treatment-sec sec-type="Distribution"><title>Distribution.</title><p>Only known from type locality.</p></tp:treatment-sec><tp:treatment-sec sec-type="Natural history"><title>Natural history.</title><p>Unknown, predicted to be subsocial.</p></tp:treatment-sec></tp:taxon-treatment>
