# Supplementary material for: Systematics of the Madagascar Anelosimus spiders: remarkable local richness and endemism, and dual colonization from the Americas
Source: Zookeys. 2015 Jun 22;(509):13–52. doi: 10.3897/zookeys.509.8897 (PMC4493342; doi:10.3897/zookeys.509.8897)
Supplement: XML Treatment for Anelosimus lamarcki [file zookeys.509.8897-treatment10.xml]

<!DOCTYPE tp:taxon-treatment
  PUBLIC "-//TaxonX//DTD Taxonomic Treatment Publishing DTD v0 20100105//EN" "tax-treatment-NSO.dtd">
<tp:taxon-treatment xmlns:tp="http://www.plazi.org/taxpub"><tp:treatment-meta><kwd-group><label>Taxon classification</label><kwd><named-content content-type="kingdom">Animalia</named-content></kwd><kwd><named-content content-type="order">Araneae</named-content></kwd><kwd><named-content content-type="family">Theridiidae</named-content></kwd></kwd-group><mixed-citation publication-type="journal"><person-group><name><surname>Agnarsson</surname><given-names>Ingi</given-names></name><name><surname>Jencik</surname><given-names>Brian B.</given-names></name><name><surname>Veve</surname><given-names>Giselle M.</given-names></name><name><surname>Hanitriniaina</surname><given-names>Sahondra</given-names></name><name><surname>Agostini</surname><given-names>Diego</given-names></name><name><surname>Goh</surname><given-names>Seok Ping</given-names></name><name><surname>Pruitt</surname><given-names>Jonathan</given-names></name><name><surname>Kuntner</surname><given-names>Matjaž</given-names></name></person-group><article-title>Systematics of the Madagascar <italic><tp:taxon-name><tp:taxon-name-part taxon-name-part-type="genus">Anelosimus</tp:taxon-name-part></tp:taxon-name></italic> spiders: remarkable local richness and endemism, and dual colonization from the Americas</article-title><source>Zookeys</source><day>22</day><month>6</month><year>2015</year><volume>2015</volume><issue>509</issue><fpage>13</fpage><lpage>52</lpage><pub-id pub-id-type="doi">10.3897/zookeys.509.8897</pub-id></mixed-citation></tp:treatment-meta><tp:nomenclature><tp:taxon-name>
                                <tp:taxon-name-part taxon-name-part-type="genus">Anelosimus</tp:taxon-name-part>
                                <tp:taxon-name-part taxon-name-part-type="species">lamarcki</tp:taxon-name-part>
                                <object-id xmlns:xlink="http://www.w3.org/1999/xlink" content-type="zoobank" xlink:type="simple">http://zoobank.org/1A46E0A6-99BE-4AFE-BDE1-5FD9C96E36C1</object-id>
                            </tp:taxon-name><tp:taxon-authority>Agnarsson &amp; Goh</tp:taxon-authority><tp:taxon-status xmlns:xlink="http://www.w3.org/1999/xlink" xlink:type="simple">sp. n.</tp:taxon-status><xref ref-type="fig" rid="F9">Fig. 9</xref></tp:nomenclature><tp:treatment-sec sec-type="Type material"><title>Type material.</title><p><bold>Holotype</bold> female from Ranamofana National Park (<named-content xmlns:xlink="http://www.w3.org/1999/xlink" content-type="dwc:verbatimCoordinates" xlink:type="simple">21.25°S, 47.43°E</named-content>), montane rainforest, 9801050 m alt, 27.iv.–2.v.2013, col. Pruitt, in NMNH.</p></tp:treatment-sec><tp:treatment-sec sec-type="Other material"><title>Other material.</title><p>Same locality and collection, several adult females.</p><!--PageBreak--></tp:treatment-sec><tp:treatment-sec sec-type="Etymology"><title>Etymology.</title><p>The species epithet is a noun in genitive case that honors the early evolutionary biologist Jean-Babtiste Lamarck, the first scientists to develop a thorough and coherent evolutionary theory, though it was later shown by Darwin to be flawed in major ways.</p></tp:treatment-sec><tp:treatment-sec sec-type="Diagnosis"><title>Diagnosis.</title><p><italic><tp:taxon-name><tp:taxon-name-part taxon-name-part-type="genus">Anelosimus</tp:taxon-name-part> <tp:taxon-name-part taxon-name-part-type="species">lamarcki</tp:taxon-name-part></tp:taxon-name></italic> can be diagnosed from other Madagascan <italic><tp:taxon-name><tp:taxon-name-part taxon-name-part-type="genus">Anelosimus</tp:taxon-name-part></tp:taxon-name></italic> by the heavily sclerotized copulatory ducts and small spermathecae that barely exceed the diameter of the copulatory ducts. <italic><tp:taxon-name><tp:taxon-name-part taxon-name-part-type="genus">Anelosimus</tp:taxon-name-part> <tp:taxon-name-part taxon-name-part-type="species">lamarcki</tp:taxon-name-part></tp:taxon-name></italic> can be diagnosed from other Madagascan <italic><tp:taxon-name><tp:taxon-name-part taxon-name-part-type="genus">Anelosimus</tp:taxon-name-part></tp:taxon-name></italic> on the basis of the following unique mtDNA nucleotide substitutions at the following standard DNA barcode alignment positions: G (280), C (562). It can also be readily diagnosed from most other <italic><tp:taxon-name><tp:taxon-name-part taxon-name-part-type="genus">Anelosimus</tp:taxon-name-part></tp:taxon-name></italic> based the following partially shared nucleotide substitutions, and all other species by their unique combination: G (502, except rarely in <italic><tp:taxon-name><tp:taxon-name-part taxon-name-part-type="genus">Anelosimus</tp:taxon-name-part> <tp:taxon-name-part taxon-name-part-type="species">may</tp:taxon-name-part></tp:taxon-name></italic>), G (514, except <italic><tp:taxon-name><tp:taxon-name-part taxon-name-part-type="genus">Anelosimus</tp:taxon-name-part> <tp:taxon-name-part taxon-name-part-type="species">hookeri</tp:taxon-name-part></tp:taxon-name></italic> and most <italic><tp:taxon-name><tp:taxon-name-part taxon-name-part-type="genus">Anelosimus</tp:taxon-name-part> <tp:taxon-name-part taxon-name-part-type="species">vondrona</tp:taxon-name-part></tp:taxon-name></italic>), G (553, except some <italic><tp:taxon-name><tp:taxon-name-part taxon-name-part-type="genus">Anelosimus</tp:taxon-name-part> <tp:taxon-name-part taxon-name-part-type="species">huxleyi</tp:taxon-name-part></tp:taxon-name></italic>), G (766, except some <italic><tp:taxon-name><tp:taxon-name-part taxon-name-part-type="genus">Anelosimus</tp:taxon-name-part> <tp:taxon-name-part taxon-name-part-type="species">may</tp:taxon-name-part></tp:taxon-name></italic>), G (772, except <italic><tp:taxon-name><tp:taxon-name-part taxon-name-part-type="genus">Anelosimus</tp:taxon-name-part> <tp:taxon-name-part taxon-name-part-type="species">andasibe</tp:taxon-name-part></tp:taxon-name></italic>), G (814, except most <italic><tp:taxon-name><tp:taxon-name-part taxon-name-part-type="genus">Anelosimus</tp:taxon-name-part> <tp:taxon-name-part taxon-name-part-type="species">vondrona</tp:taxon-name-part></tp:taxon-name></italic>).</p><fig id="F9" position="float" orientation="portrait"><label>Figure 9.</label><caption><p><italic><tp:taxon-name><tp:taxon-name-part taxon-name-part-type="genus">Anelosimus</tp:taxon-name-part> <tp:taxon-name-part taxon-name-part-type="species">lamarcki</tp:taxon-name-part></tp:taxon-name></italic>: <bold>A–B</bold> female dorsal and lateral views <bold>C</bold> epigynum ventral view <bold>D</bold> epigynum cleared dorsal.</p></caption><graphic xmlns:xlink="http://www.w3.org/1999/xlink" xlink:href="zookeys-509-013-g009.jpg" position="float" orientation="portrait" xlink:type="simple" id="oo_45567.jpg"/></fig></tp:treatment-sec><tp:treatment-sec sec-type="Description"><title>Description.</title><p><italic>Female</italic> (holotype): Total length 5.16. Cephalothorax 2.32 long, 1.70 wide, 0.98 high, dark brown. Abdomen 2.88 long, 2.04 wide, 1.90 high. Light brown base with black/white spots, black and white longitudinal band extending just beyond half of abdomen, red marks near spinnerets. Eyes subequal in size about 0.14 in diameter. Leg I femur 2.77, patella 0.84, tibia 2.34, metatarsus 2.28, tarsus 0.91. Leg formula 1423. Leg light orange-brown, with alternating light and dark shaded bands, and very dark at distal tips of femur, patella, tibia and metatarsus. Numerous (6 – 7) small trichobothria dorsally on all tibia, 7 on tibia I, 6 on tibia II, 7 on tibia III, 6 on tibia IV.</p><!--PageBreak--><p><italic>Variation</italic>: Total length 5.00–6.80. Prosoma 2.30–2.90 long. Abdomen 2.70–3.20 long. Femur I 2.70–3.20.</p></tp:treatment-sec><tp:treatment-sec sec-type="Distribution"><title>Distribution.</title><p>Only known from type locality.</p></tp:treatment-sec><tp:treatment-sec sec-type="Natural history"><title>Natural history.</title><p>We sampled twelve colonies of <italic><tp:taxon-name><tp:taxon-name-part taxon-name-part-type="genus">Anelosimus</tp:taxon-name-part> <tp:taxon-name-part taxon-name-part-type="species">lamarcki</tp:taxon-name-part></tp:taxon-name></italic>. Colonies were found both along trails in the forest interior and along roadsides and ornamental shrubbery. The ten colonies in the forest interior contained females with groups of small juveniles, likely instars I–II, and colonies along road sides contained one penultimate or mature female. Like <italic><tp:taxon-name><tp:taxon-name-part taxon-name-part-type="genus">Anelosimus</tp:taxon-name-part> <tp:taxon-name-part taxon-name-part-type="species">vondrona</tp:taxon-name-part></tp:taxon-name></italic>, <italic><tp:taxon-name><tp:taxon-name-part taxon-name-part-type="genus">Anelosimus</tp:taxon-name-part> <tp:taxon-name-part taxon-name-part-type="species">lamarcki</tp:taxon-name-part></tp:taxon-name></italic> webs contained an impressive diversity of foreign spiders including multiple theridiids, saliticids, sparassids, a thomisid, and several linyphiids. We observed multiple co-feedings events between <italic><tp:taxon-name><tp:taxon-name-part taxon-name-part-type="genus">Anelosimus</tp:taxon-name-part> <tp:taxon-name-part taxon-name-part-type="species">lamarcki</tp:taxon-name-part></tp:taxon-name></italic> and its web associates during staged prey capture events. Whether <italic><tp:taxon-name><tp:taxon-name-part taxon-name-part-type="genus">Anelosimus</tp:taxon-name-part> <tp:taxon-name-part taxon-name-part-type="species">lamarcki</tp:taxon-name-part></tp:taxon-name></italic> or its web associate was the first to subdue the prey differed across trials.</p></tp:treatment-sec></tp:taxon-treatment>
