# Supplementary material for: Systematics of the Madagascar Anelosimus spiders: remarkable local richness and endemism, and dual colonization from the Americas
Source: Zookeys. 2015 Jun 22;(509):13–52. doi: 10.3897/zookeys.509.8897 (PMC4493342; doi:10.3897/zookeys.509.8897)
Supplement: XML Treatment for Anelosimus tita [file zookeys.509.8897-treatment11.xml]

<!DOCTYPE tp:taxon-treatment
  PUBLIC "-//TaxonX//DTD Taxonomic Treatment Publishing DTD v0 20100105//EN" "tax-treatment-NSO.dtd">
<tp:taxon-treatment xmlns:tp="http://www.plazi.org/taxpub"><tp:treatment-meta><kwd-group><label>Taxon classification</label><kwd><named-content content-type="kingdom">Animalia</named-content></kwd><kwd><named-content content-type="order">Araneae</named-content></kwd><kwd><named-content content-type="family">Theridiidae</named-content></kwd></kwd-group><mixed-citation publication-type="journal"><person-group><name><surname>Agnarsson</surname><given-names>Ingi</given-names></name><name><surname>Jencik</surname><given-names>Brian B.</given-names></name><name><surname>Veve</surname><given-names>Giselle M.</given-names></name><name><surname>Hanitriniaina</surname><given-names>Sahondra</given-names></name><name><surname>Agostini</surname><given-names>Diego</given-names></name><name><surname>Goh</surname><given-names>Seok Ping</given-names></name><name><surname>Pruitt</surname><given-names>Jonathan</given-names></name><name><surname>Kuntner</surname><given-names>Matjaž</given-names></name></person-group><article-title>Systematics of the Madagascar <italic><tp:taxon-name><tp:taxon-name-part taxon-name-part-type="genus">Anelosimus</tp:taxon-name-part></tp:taxon-name></italic> spiders: remarkable local richness and endemism, and dual colonization from the Americas</article-title><source>Zookeys</source><day>22</day><month>6</month><year>2015</year><volume>2015</volume><issue>509</issue><fpage>13</fpage><lpage>52</lpage><pub-id pub-id-type="doi">10.3897/zookeys.509.8897</pub-id></mixed-citation></tp:treatment-meta><tp:nomenclature><tp:taxon-name>
                                <tp:taxon-name-part taxon-name-part-type="genus">Anelosimus</tp:taxon-name-part>
                                <tp:taxon-name-part taxon-name-part-type="species">tita</tp:taxon-name-part>
                                <object-id xmlns:xlink="http://www.w3.org/1999/xlink" content-type="zoobank" xlink:type="simple">http://zoobank.org/85C991FF-0021-4D6E-80A0-65813CCD3F5E</object-id>
                            </tp:taxon-name><tp:taxon-authority>Agnarsson, Kuntner &amp; Jencik</tp:taxon-authority><tp:taxon-status xmlns:xlink="http://www.w3.org/1999/xlink" xlink:type="simple">sp. n.</tp:taxon-status><xref ref-type="fig" rid="F10">Fig. 10</xref><!--PageBreak--></tp:nomenclature><tp:treatment-sec sec-type="Type material"><title>Type material.</title><p><bold>Holotype</bold> female from Ambohitantely Special Reserve (<named-content xmlns:xlink="http://www.w3.org/1999/xlink" content-type="dwc:verbatimCoordinates" xlink:type="simple">18.161°S, 47.302°E</named-content>), 1500 m alt, Analamanga region, Ankazobe district, Madagascar, 28.iv.2008, montane forest, col. Agnarsson and Kuntner, in NMNH.</p></tp:treatment-sec><tp:treatment-sec sec-type="Other material"><title>Other material.</title><p>Only known from holotype.</p></tp:treatment-sec><tp:treatment-sec sec-type="Etymology"><title>Etymology.</title><p>The species is a noun in apposition named in the honor of the first author’s mother-in-law Yadira Collado Ulloa, affectionately known to her grandchildren as ‘Tita’.</p></tp:treatment-sec><tp:treatment-sec sec-type="Diagnosis"><title>Diagnosis.</title><p><italic><tp:taxon-name><tp:taxon-name-part taxon-name-part-type="genus">Anelosimus</tp:taxon-name-part> <tp:taxon-name-part taxon-name-part-type="species">tita</tp:taxon-name-part></tp:taxon-name></italic> can be diagnosed from other Madagascan <italic><tp:taxon-name><tp:taxon-name-part taxon-name-part-type="genus">Anelosimus</tp:taxon-name-part></tp:taxon-name></italic> by the triangular shape of the septum (Fig. <xref ref-type="fig" rid="F10">10E</xref>) and on the basis of the following unique mtDNA nucleotide substitutions at the following standard DNA barcode alignment positions: T (30), G (37), T (80), T (81), T(82), A(83), G (109), G (214), T(220), G (319), T (328), T (586), T (625), G (873), G (883), A (903), G (919). It can also be readily diagnosed from most other <italic><tp:taxon-name><tp:taxon-name-part taxon-name-part-type="genus">Anelosimus</tp:taxon-name-part></tp:taxon-name></italic> based the following partially shared nucleotide substitutions, and all other species by their unique combination: T (22, except <italic><tp:taxon-name><tp:taxon-name-part taxon-name-part-type="genus">Anelosimus</tp:taxon-name-part> <tp:taxon-name-part taxon-name-part-type="species">hookeri</tp:taxon-name-part></tp:taxon-name></italic> and <italic><tp:taxon-name><tp:taxon-name-part taxon-name-part-type="genus">Anelosimus</tp:taxon-name-part> <tp:taxon-name-part taxon-name-part-type="species">huxleyi</tp:taxon-name-part></tp:taxon-name></italic>), T (121, except <italic><tp:taxon-name><tp:taxon-name-part taxon-name-part-type="genus">Anelosimus</tp:taxon-name-part> <tp:taxon-name-part taxon-name-part-type="species">nazariani</tp:taxon-name-part></tp:taxon-name></italic>), G (190, except some <italic><tp:taxon-name><tp:taxon-name-part taxon-name-part-type="genus">Anelosimus</tp:taxon-name-part> <tp:taxon-name-part taxon-name-part-type="species">huxleyi</tp:taxon-name-part></tp:taxon-name></italic>), G (262, except <italic><tp:taxon-name><tp:taxon-name-part taxon-name-part-type="genus">Anelosimus</tp:taxon-name-part> <tp:taxon-name-part taxon-name-part-type="species">nazariani</tp:taxon-name-part></tp:taxon-name></italic>), T (532, except some <italic><tp:taxon-name><tp:taxon-name-part taxon-name-part-type="genus">Anelosimus</tp:taxon-name-part> <tp:taxon-name-part taxon-name-part-type="species">huxleyi</tp:taxon-name-part></tp:taxon-name></italic>), T (553, except <italic><tp:taxon-name><tp:taxon-name-part taxon-name-part-type="genus">Anelosimus</tp:taxon-name-part> <tp:taxon-name-part taxon-name-part-type="species">andasibe</tp:taxon-name-part></tp:taxon-name></italic>).</p><fig id="F10" position="float" orientation="portrait"><label>Figure 10.</label><caption><p><italic><tp:taxon-name><tp:taxon-name-part taxon-name-part-type="genus">Anelosimus</tp:taxon-name-part> <tp:taxon-name-part taxon-name-part-type="species">tita</tp:taxon-name-part></tp:taxon-name></italic>: <bold>A–D</bold> female lateral, dorsal, ventral, and ventral abdomen <bold>E</bold> epigynum ventral <bold>F</bold> epigynum cleared, dorsal.</p></caption><graphic xmlns:xlink="http://www.w3.org/1999/xlink" xlink:href="zookeys-509-013-g010.jpg" position="float" orientation="portrait" xlink:type="simple" id="oo_45568.jpg"/></fig></tp:treatment-sec><tp:treatment-sec sec-type="Description"><title>Description.</title><p><italic>Female</italic>: Total length 3.87 Cephalothorax 1.9 long, 1.34 wide, 1.09 high, brown. Sternum 1.02 long, 0.87 wide, extending half way between coxae IV, orange. Abdomen 2.44 long, 1.68 wide, 1.33 high. Mixed pattern of white, grey, and black. Eyes subequal in size about 0.11 in diameter. Clypeus height about 2 times one AME diameter. Chelicerae with one large tooth, three denticles prolaterally. Leg I femur 2.01, patella 0.66, tibia 2.02, metatarsus 1.84, tarsus 0.91. Leg formula 3421, with leg 1 significantly longer than leg 2. Legs alternating between light orange and dark brown bands. 3–4 small trichobothria dorsally on tibia, 3 on tibia 1. 3 or 4 dorsal trichobothria on female palpal tibia.</p><p><italic>Variation</italic>: only known from holotype.</p></tp:treatment-sec><tp:treatment-sec sec-type="Distribution"><title>Distribution.</title><p>Only known from type locality.</p></tp:treatment-sec><tp:treatment-sec sec-type="Natural history"><title>Natural history.</title><p>Unknown, predicted to be subsocial.</p></tp:treatment-sec></tp:taxon-treatment>
