# Supplementary material for: Systematics of the Madagascar Anelosimus spiders: remarkable local richness and endemism, and dual colonization from the Americas
Source: Zookeys. 2015 Jun 22;(509):13–52. doi: 10.3897/zookeys.509.8897 (PMC4493342; doi:10.3897/zookeys.509.8897)
Supplement: XML Treatment for Anelosimus ata [file zookeys.509.8897-treatment12.xml]

<!DOCTYPE tp:taxon-treatment
  PUBLIC "-//TaxonX//DTD Taxonomic Treatment Publishing DTD v0 20100105//EN" "tax-treatment-NSO.dtd">
<tp:taxon-treatment xmlns:tp="http://www.plazi.org/taxpub"><tp:treatment-meta><kwd-group><label>Taxon classification</label><kwd><named-content content-type="kingdom">Animalia</named-content></kwd><kwd><named-content content-type="order">Araneae</named-content></kwd><kwd><named-content content-type="family">Theridiidae</named-content></kwd></kwd-group><mixed-citation publication-type="journal"><person-group><name><surname>Agnarsson</surname><given-names>Ingi</given-names></name><name><surname>Jencik</surname><given-names>Brian B.</given-names></name><name><surname>Veve</surname><given-names>Giselle M.</given-names></name><name><surname>Hanitriniaina</surname><given-names>Sahondra</given-names></name><name><surname>Agostini</surname><given-names>Diego</given-names></name><name><surname>Goh</surname><given-names>Seok Ping</given-names></name><name><surname>Pruitt</surname><given-names>Jonathan</given-names></name><name><surname>Kuntner</surname><given-names>Matjaž</given-names></name></person-group><article-title>Systematics of the Madagascar <italic><tp:taxon-name><tp:taxon-name-part taxon-name-part-type="genus">Anelosimus</tp:taxon-name-part></tp:taxon-name></italic> spiders: remarkable local richness and endemism, and dual colonization from the Americas</article-title><source>Zookeys</source><day>22</day><month>6</month><year>2015</year><volume>2015</volume><issue>509</issue><fpage>13</fpage><lpage>52</lpage><pub-id pub-id-type="doi">10.3897/zookeys.509.8897</pub-id></mixed-citation></tp:treatment-meta><tp:nomenclature><tp:taxon-name>
                                <tp:taxon-name-part taxon-name-part-type="genus">Anelosimus</tp:taxon-name-part>
                                <tp:taxon-name-part taxon-name-part-type="species">ata</tp:taxon-name-part>
                                <object-id xmlns:xlink="http://www.w3.org/1999/xlink" content-type="zoobank" xlink:type="simple">http://zoobank.org/E5EE186A-D324-413B-AD04-8F395EFB6EA6</object-id>
                            </tp:taxon-name><tp:taxon-authority>Agnarsson, Kuntner &amp; Jencik</tp:taxon-authority><tp:taxon-status xmlns:xlink="http://www.w3.org/1999/xlink" xlink:type="simple">sp. n.</tp:taxon-status><xref ref-type="fig" rid="F11">Fig. 11</xref></tp:nomenclature><tp:treatment-sec sec-type="Notes"><title>Notes.</title><p>In 2005 we described <italic><tp:taxon-name><tp:taxon-name-part taxon-name-part-type="genus">Anelosimus</tp:taxon-name-part> <tp:taxon-name-part taxon-name-part-type="species">may</tp:taxon-name-part></tp:taxon-name></italic> Agnarsson, based on a holotype male and females both from Ambohitantely and Périnet (<xref ref-type="bibr" rid="B4">Agnarsson and Kuntner 2005</xref>). Here we establish based on DNA analyses that <italic><tp:taxon-name><tp:taxon-name-part taxon-name-part-type="genus">Anelosimus</tp:taxon-name-part> <tp:taxon-name-part taxon-name-part-type="species">may</tp:taxon-name-part></tp:taxon-name></italic> as currently circumscribed contains two species. <italic><tp:taxon-name><tp:taxon-name-part taxon-name-part-type="genus">Anelosimus</tp:taxon-name-part> <tp:taxon-name-part taxon-name-part-type="species">may</tp:taxon-name-part></tp:taxon-name></italic> is indeed as originally thought found both in Ambohitantely and Périnet, while the very similar species described here, <italic><tp:taxon-name><tp:taxon-name-part taxon-name-part-type="genus">Anelosimus</tp:taxon-name-part> <tp:taxon-name-part taxon-name-part-type="species">ata</tp:taxon-name-part></tp:taxon-name></italic> is so far restricted to Périnet.</p></tp:treatment-sec><tp:treatment-sec sec-type="Type material"><title>Type material.</title><p><bold>Holotype</bold> female from Périnet Special Reserve (P.N. Andasibe Mantadia), Toamasina Province, Madagascar, (<named-content xmlns:xlink="http://www.w3.org/1999/xlink" content-type="dwc:verbatimCoordinates" xlink:type="simple">18.935°S, 48.418°E</named-content>), 7–8.v.2001, montane forest, 900–1000 m, (I. Agnarsson and M. Kuntner) (NMNH), based on the paratype originally attributed to <italic><tp:taxon-name><tp:taxon-name-part taxon-name-part-type="genus">Anelosimus</tp:taxon-name-part> <tp:taxon-name-part taxon-name-part-type="species">may</tp:taxon-name-part></tp:taxon-name></italic>, see <xref ref-type="bibr" rid="B4">Agnarsson and Kuntner (2005)</xref> p. 580.</p></tp:treatment-sec><tp:treatment-sec sec-type="Other material"><title>Other material.</title><p>Several female specimens from same locality.</p></tp:treatment-sec><tp:treatment-sec sec-type="Etymology"><title>Etymology.</title><p>The species epithet is a noun in apposition named in the honor of the first author’s father-in-law Jorge May-Barquero, affectionately known to his grandchildren as ‘Ata’.</p></tp:treatment-sec><tp:treatment-sec sec-type="Diagnosis"><title>Diagnosis.</title><p><italic><tp:taxon-name><tp:taxon-name-part taxon-name-part-type="genus">Anelosimus</tp:taxon-name-part> <tp:taxon-name-part taxon-name-part-type="species">ata</tp:taxon-name-part></tp:taxon-name></italic> can be diagnosed from all other <italic><tp:taxon-name><tp:taxon-name-part taxon-name-part-type="genus">Anelosimus</tp:taxon-name-part></tp:taxon-name></italic>, expect <italic><tp:taxon-name><tp:taxon-name-part taxon-name-part-type="genus">Anelosimus</tp:taxon-name-part> <tp:taxon-name-part taxon-name-part-type="species">may</tp:taxon-name-part></tp:taxon-name></italic>, by the anchor-shaped septum (Fig. <xref ref-type="fig" rid="F11">11D</xref>) and from A. may by the juxtaposed spermathecae and the pathway of the copulatory ducts following the septum edge (Fig. <xref ref-type="fig" rid="F11">11E</xref>). <italic><tp:taxon-name><tp:taxon-name-part taxon-name-part-type="genus">Anelosimus</tp:taxon-name-part> <tp:taxon-name-part taxon-name-part-type="species">ata</tp:taxon-name-part></tp:taxon-name></italic> can be diagnosed from other Madagascan <italic><tp:taxon-name><tp:taxon-name-part taxon-name-part-type="genus">Anelosimus</tp:taxon-name-part></tp:taxon-name></italic> on the basis of the following unique mtDNA nucleotide substitutions at the following standard DNA barcode alignment positions: A (88), G (166), A(169), G (253), G (358), T (835), G (910). It can also be readily diagnosed from most other <italic><tp:taxon-name><tp:taxon-name-part taxon-name-part-type="genus">Anelosimus</tp:taxon-name-part></tp:taxon-name></italic> based the following partially shared nucleotide substitutions, and all other species by their unique combination: T (127, except <italic><tp:taxon-name><tp:taxon-name-part taxon-name-part-type="genus">Anelosimus</tp:taxon-name-part> <tp:taxon-name-part taxon-name-part-type="species">nazariani</tp:taxon-name-part></tp:taxon-name></italic> and <italic><tp:taxon-name><tp:taxon-name-part taxon-name-part-type="genus">Anelosimus</tp:taxon-name-part> <tp:taxon-name-part taxon-name-part-type="species">darwini</tp:taxon-name-part></tp:taxon-name></italic>), T (181, except <italic><tp:taxon-name><tp:taxon-name-part taxon-name-part-type="genus">Anelosimus</tp:taxon-name-part> <tp:taxon-name-part taxon-name-part-type="species">may</tp:taxon-name-part></tp:taxon-name></italic>), T (355, except <italic><tp:taxon-name><tp:taxon-name-part taxon-name-part-type="genus">Anelosimus</tp:taxon-name-part> <tp:taxon-name-part taxon-name-part-type="species">may</tp:taxon-name-part></tp:taxon-name></italic>), G (487, except <italic><tp:taxon-name><tp:taxon-name-part taxon-name-part-type="genus">Anelosimus</tp:taxon-name-part> <tp:taxon-name-part taxon-name-part-type="species">hookeri</tp:taxon-name-part></tp:taxon-name></italic>), G (625, except <italic><tp:taxon-name><tp:taxon-name-part taxon-name-part-type="genus">Anelosimus</tp:taxon-name-part> <tp:taxon-name-part taxon-name-part-type="species">torfi</tp:taxon-name-part></tp:taxon-name></italic> and <italic><tp:taxon-name><tp:taxon-name-part taxon-name-part-type="genus">Anelosimus</tp:taxon-name-part> <tp:taxon-name-part taxon-name-part-type="species">huxleyi</tp:taxon-name-part></tp:taxon-name></italic>), T (709, except <italic><tp:taxon-name><tp:taxon-name-part taxon-name-part-type="genus">Anelosimus</tp:taxon-name-part> <tp:taxon-name-part taxon-name-part-type="species">andasibe</tp:taxon-name-part></tp:taxon-name></italic>), G (751, except some <italic><tp:taxon-name><tp:taxon-name-part taxon-name-part-type="genus">Anelosimus</tp:taxon-name-part> <tp:taxon-name-part taxon-name-part-type="species">may</tp:taxon-name-part></tp:taxon-name></italic>).</p><fig id="F11" position="float" orientation="portrait"><label>Figure 11.</label><caption><p><italic><tp:taxon-name><tp:taxon-name-part taxon-name-part-type="genus">Anelosimus</tp:taxon-name-part> <tp:taxon-name-part taxon-name-part-type="species">ata</tp:taxon-name-part></tp:taxon-name></italic>: <bold>A–B</bold> female and her web <bold>C</bold> female abdominal venter <bold>D</bold> epigynum, ventral <bold>E</bold> epigynum, dorsal. Images are schematic and not to scale.</p></caption><graphic xmlns:xlink="http://www.w3.org/1999/xlink" xlink:href="zookeys-509-013-g011.jpg" position="float" orientation="portrait" xlink:type="simple" id="oo_45569.jpg"/></fig></tp:treatment-sec><tp:treatment-sec sec-type="Description"><title>Description.</title><!--PageBreak--><p><italic>Female</italic>: Total length 5.01. Cephalothorax 2.28 long, 1.82 wide, 1.45 high, brown. Sternum 1.35 long, 1.16 wide, extending halfway between coxae IV, brown. Abdomen 2.93 long, 2.44 wide, 2.52 high. Pattern as in Fig. <xref ref-type="fig" rid="F3">3A</xref>. Eyes subequal in size about 0.12 in diameter. Clypeus height about 2.4 one AME diameter. Chelicerae with one large and two small prolateral teeth, three denticles retrolaterally. Leg I femur 2.89, patella 0.98, tibia 2.70, metatarsus 2.57, tarsus 0.94. Femur about 5 longer than wide, metatarsus I about 16longer than wide. Leg formula 1243, with leg II very slightly longer than leg IV. Leg base colour as carapace, light orange-brown, with distal tip of tibia darkened, and metatarsus/tarsus junction dark. Tarsal organs slightly distal (0.55–0.60) on tarsi I and II, central (0.5) on III, slightly proximal (0.45) on IV, distal (0.85) on female palp, positions vary slightly between specimens. Numerous (seven to eight) small trichobothria dorsally on all tibia, seven on tibia III, eight on tibia I. Trichobothria on metatarsi I–III central or slightly proximal (about 0.45–0.50), absent on metatarsus IV. Four to five dorsal trichobothria on female palpal tibia.</p><p><italic>Variation</italic>: female total length 4.90–5.15.</p></tp:treatment-sec><tp:treatment-sec sec-type="Distribution"><title>Distribution.</title><p>Only known from type locality.</p></tp:treatment-sec><tp:treatment-sec sec-type="Natural history"><title>Natural history.</title><p>This species is common at its type locality and webs have been found with females and up to 80 spiderlings. Juveniles cohabit in the web with the mother until she dies and appear to disperse close to adulthood. Webs without adult females generally contained instar 4–6 juveniles.</p><!--PageBreak--></tp:treatment-sec><tp:treatment-sec><!--Section generated to contain objects referenced in tp:taxon-treatment.--><fig id="F3" position="float" orientation="portrait"><label>Figure 3.</label><caption><p><italic><tp:taxon-name><tp:taxon-name-part taxon-name-part-type="genus">Anelosimus</tp:taxon-name-part> <tp:taxon-name-part taxon-name-part-type="species">vondrona</tp:taxon-name-part></tp:taxon-name></italic>: <bold>A–B</bold> female dorsal, lateral <bold>C</bold> epigynum ventral view <bold>D</bold> epigynum, dorsal <bold>E–F</bold> male dorsal, lateral <bold>G–I</bold> male palp mesal, ectal, ventral.</p></caption><graphic xmlns:xlink="http://www.w3.org/1999/xlink" xlink:href="zookeys-509-013-g003.jpg" position="float" orientation="portrait" xlink:type="simple" id="oo_45561.jpg"/></fig></tp:treatment-sec><ref-list><ref id="B4"><mixed-citation xmlns:xlink="http://www.w3.org/1999/xlink" xlink:type="simple"><person-group><name name-style="western"><surname>Agnarsson</surname><given-names>I</given-names></name><name name-style="western"><surname>Kuntner</surname><given-names>M</given-names></name></person-group> (<year>2005</year>) <article-title>Madagascar: an unexpected hotspot of social <italic><tp:taxon-name><tp:taxon-name-part taxon-name-part-type="genus">Anelosimus</tp:taxon-name-part></tp:taxon-name></italic> spider diversity (<tp:taxon-name><tp:taxon-name-part taxon-name-part-type="order">Araneae</tp:taxon-name-part></tp:taxon-name> : <tp:taxon-name><tp:taxon-name-part taxon-name-part-type="family">Theridiidae</tp:taxon-name-part></tp:taxon-name>).</article-title> <source>Systematic Entomology</source> <volume>30</volume>: <fpage>575</fpage>–<lpage>592</lpage>.doi: <ext-link ext-link-type="doi" xlink:href="10.1111/j.1365-3113.2005.00289.x" xlink:type="simple">10.1111/j.1365-3113.2005.00289.x</ext-link></mixed-citation></ref></ref-list></tp:taxon-treatment>
