# Supplementary material for: Systematics of the Madagascar Anelosimus spiders: remarkable local richness and endemism, and dual colonization from the Americas
Source: Zookeys. 2015 Jun 22;(509):13–52. doi: 10.3897/zookeys.509.8897 (PMC4493342; doi:10.3897/zookeys.509.8897)
Supplement: Supplementary material 1 — Data matrix [file zookeys-509-013-s001.nex]

#NEXUS
[written Wed Nov 05 10:09:25 EST 2014 by Mesquite  version 2.75 (build 566) at IngisBrain/132.198.177.71]

BEGIN TAXA;
	TITLE CO1_Sequences;
	DIMENSIONS NTAX=336;
	TAXLABELS
		Anelosimus_vondrona_13PR 01PEAN05_vondrona_DA001 01_PEAN_vondrona_DA198 01_PEAN_vondrona_DA200 01_PEAN_vondrona_DA201 01_PEAN_vondrona_DA202 01_PEAN_vondrona_DA203 01_PEAN_vondrona_DA204 01_PEAN_vondrona_DA205 01_PEAN_vondrona_DA206 01_PEAN_vondrona_DA207 01_PEAN_vondrona_DA195 01_PEAN_vondrona_DA196 01_PEAN_vondrona_DA193 01_PEAN_vondrona_DA194 02PEAN01_vondrona_DA007 02PEAN02_vondrona_DA010 02PEAN03_vondrona_DA012 02PEAN05_vondrona_DA006 02PEAN06_vondrona_DA011 02PEAN08_vondrona_DA008 02PEAN_vondrona_DA209 02PEAN_vondrona_DA210 02PEAN_vondrona_DA211 02PEAN_vondrona_DA213 02PEAN_vondrona_DA217 02PEAN_vondrona_DA218 02PEAN_vondrona_DA219 03PEAN01_vondrona_DA031 03PEAN04_vondrona_DA026 03PEAN11_vondrona_DA027 03PEAN13_vondrona_DA018 03PEAN14_vondrona_DA033 03PEAN15_vondrona_DA028 03PEAN17_vondrona_DA023 03PEAN19_vondrona_DA025 03PEAN20_vondrona_DA021 03PEAN21_vondrona_DA037 03PEAN22_vondrona_DA022 03PEAN_vondrona_DA220 03PEAN_vondrona_DA228 03PEAN_vondrona_DA229 04PEAN08_vondrona_DA049 04PEAN10_vondrona_DA052 04PEAN11_vondrona_DA041 04PEAN12_vondrona_DA051 04PEAN18_vondrona_DA053 04PEAN19_vondrona_DA047 04PEAN20_vondrona_DA045 04PEAN23_vondrona_DA057 05PEAN17_vondrona_DA075 05PEAN_vondrona_DA242 05PEAN_vondrona_DA243 05PEAN_vondrona_DA244 05PEAN_vondrona_DA245 05PEAN_vondrona_DA246 06PEAN09_vondrona_DA082 06PEAN_vondrona_DA249 11PEAN_vondrona_DA295 12PEAN04_vondrona_DA170 12PEAN11_vondrona_DA169 12PEAN13_vondrona_DA165 12PEAN16_vondrona_DA168 12_PEAN_vondrona_DA304 12_PEAN_vondrona_DA307 13PEAN01_vondrona_DA176 13PEAN02_vondrona_DA172 13PEAN06_vondrona_DA173 13PEAN07_vondrona_DA174 13PEAN09_vondrona_DA177 13PEAN13_vondrona_DA180 13PEAN16_vondrona_DA175 13_PEAN_vondrona_DA312 13_PEAN_vondrona_DA313 13_PEAN_vondrona_DA316 13_PEAN_vondrona_DA317 13_PEAN_vondrona_DA318 13_PEAN_vondrona_DA320 13_PEAN_vondrona_DA321 13_PEAN_vondrona_DA322 13_PEAN_vondrona_DA323 13_PEAN_vondrona_DA324 13_PEAN_vondrona_DA319 14PEAN02_vondrona_DA190 14PEAN05_vondrona_DA192 14PEAN06_vondrona_DA184 14PEAN08_vondrona_DA185 14PEAN09_vondrona_DA186 14PEAN10_vondrona_DA188 14PEAN12_vondrona_DA191 14PEAN15_vondrona_DA187 14_PEAN_vondrona_DA332 14_PEAN_vondrona_DA326 14_PEAN_vondrona_DA327 14_PEAN_vondrona_DA328 14_PEAN_vondrona_DA330 14_PEAN_vondrona_DA331 Anelosimus_hookeri_35PR Anelosimus_moramora_30PR 06PEAN_buffoni_DA247 07PEAN15_buffoni_DA083 07PEAN_buffoni_DA254 08PEAN11_buffoni_DA096 08PEAN25_buffoni_DA095 08PEAN_buffoni_DA270 08PEAN_buffoni_DA272 09PEAN10_buffoni_DA132 09PEAN11_buffoni_DA128 09PEAN27_buffoni_DA130 09PEAN29_buffoni_DA124 09PEAN_buffoni_DA277 09PEAN_buffoni_DA280 09PEAN_buffoni_DA283 10PEAN25_buffoni_DA140 10PEAN_buffoni_DA292 10PEAN_buffoni_DA286 10PEAN_buffoni_DA287 10PEAN_buffoni_DA290 10PEAN_buffoni_DA291 11PEAN11_buffoni_DA160 11PEAN_buffoni_DA293 11PEAN_buffoni_DA297 11PEAN_buffoni_DA302 buffoni_DA097 06PEAN_andasibe_DA248 06PEAN_andasibe_DA250 07PEAN01_andasibe_DA087 07PEAN_andasibe_DA264 08PEAN17_andasibe_DA105 08PEAN_andasibe_DA273 09PEAN14_andasibe_DA127 09PEAN24_andasibe_DA126 10PEAN04_andasibe_DA138 10PEAN06_andasibe_DA157 10PEAN08_andasibe_DA154 10PEAN10_andasibe_DA152 10PEAN13_andasibe_DA136 10PEAN15_andasibe_DA148 10PEAN16_andasibe_DA151 10PEAN18_andasibe_DA141 10PEAN26_andasibe_DA149 10PEAN27_andasibe_DA150 10PEAN32_andasibe_DA142 10PEAN33_andasibe_DA155 10PEAN37_andasibe_DA144 10PEAN_andasibe_DA284 11PEAN04_andasibe_DA159 Anelosimus_wallacei_17PR 02PEAN_wallacei__DA212 04PEAN_wallacei_DA232 04PEAN_wallacei_DA233 07PEAN04_wallacei_DA086 07PEAN19_wallacei_DA089 07PEAN_wallacei_DA258 07PEAN_wallacei_DA260 08PEAN03_wallacei_DA104 08PEAN06_wallacei_DA100 08PEAN10_wallacei_DA112 08PEAN24_wallacei_DA101 08PEAN_wallacei_DA265 08PEAN_wallacei_DA266 09PEAN31_wallacei_DA120 09PEAN_wallacei_DA279 09PEAN_wallacei_DA278 10PEAN14_wallacei_DA139 10PEAN20_wallacei_DA147 10PEAN29_wallacei_DA153 10PEAN30_wallacei_DA145 10PEAN38_wallacei_DA146 10PEAN_wallacei_DA288 11PEAN05_wallacei_DA158 11PEAN07_wallacei_DA161 11PEAN15_wallacei_DA163 11PEAN_wallacei_DA298 11PEAN_wallacei_DA299 12_PEAN_wallacei_DA310 12_PEAN_wallacei_DA309 12_PEAN_wallacei_DA311 14_PEAN_wallacei_DA325 wallacei_DA099 10PEAN_wallacei_DA285 Anelosimus_lamarcki_RM_GSP0082 Anelosimus_lamarcki_RM_GSP0083 Anelosimus_lamarcki_RM_GSP0084 Anelosimus_lamarcki_RM_GSP0085 Anelosimus_lamarcki_RM_GSP0016 Anelosimus_lamarcki_RM_GSP0089 Anelosimus_lamarcki_RM_GSP0090 Anelosimus_lamarcki_RM_GSP0091 Anelosimus_lamarcki_RM_GSP0086 Anelosimus_lamarcki_RM_GSP0087 01PEAN01_huxleyi_DA002 01PEAN03_huxleyi_DA004 01PEAN06_huxleyi_DA003 03PEAN02_huxleyi_DA035 07PEAN03_huxleyi_DA093 12_PEAN_huxleyi_DA305 Anelosimus_nazariani_15PR 01_PEAN_nazariani_DA197 02PEAN10_nazariani_DA016 02PEAN12_nazariani_DA014 02PEAN_nazariani_DA215 02PEAN_nazariani_DA214 03PEAN_nazariani_DA221 03PEAN_nazariani_DA222 03PEAN_nazariani_DA223 03PEAN_nazariani_DA224 03PEAN_nazariani_DA225 04PEAN22_nazariani_DA050 04PEAN_nazariani_DA230 04PEAN_nazariani_DA234 05PEAN_nazariani_DA237 05PEAN_nazariani_DA239 06PEAN_nazariani_DA251 06PEAN_nazariani_DA252 07PEAN_nazariani_DA255 07PEAN_nazariani_DA256 07PEAN_nazariani_DA257 07PEAN_nazariani_DA263 07PEAN_nazariani_DA262 08PEAN01_nazariani_DA111 08PEAN08_nazariani_DA107 08PEAN09_nazariani_DA113 08PEAN14_nazariani_DA102 08PEAN20_nazariani_DA116 08PEAN_nazariani_DA267 08PEAN_nazariani_DA271 08PEAN_nazariani_DA276 08PEAN_nazariani_DA274 09PEAN05_andasibe_DA125 09PEAN_nazariani_DA281 10PEAN_nazariani_DA289 12_PEAN_nazariani_DA308 13PEAN14_nazariani_DA171 14_PEAN_nazariani_DA333 14_PEAN_nazariani_DA334 14_PEAN_nazariani_DA335 14_PEAN_nazariani_DA336 14_PEAN_nazariani_DA337 14_PEAN_nazariani_DA329 Anelosimus_darwini_Ambo_040A Anelosimus_darwini_ambohitantely_33PR Anelosimus_darwini_ambohitantely_34PR Anelosimus_tita_39PR Anelosimus_torfi_36PR Anelosimus_salut_16PR Anelosimus_salut_29PR 03PEAN_salut_DA226 03PEAN_salut_DA227 04PEAN04_salut_DA043 04PEAN14_salut_DA055 05PEAN14_salut_DA071 06PEAN11_salut_DA077 10PEAN07_salut_DA137 12PEAN01_salut_DA164 12PEAN08_salut_DA167 12PEAN14_salut_DA166 13PEAN11_salut__DA181 Anelosimus_may_ambohitantely_37PR Anelosimus_may_ambohitantely_38PR 04PEAN_may_DA235 05PEAN_may_DA236 07PEAN16_may_DA084 07PEAN_may_DA259 07PEAN_may_DA261 08PEAN_may_DA269 08PEAN_may_DA275 09PEAN21_may_antepen_DA129 09PEAN_may_DA282 11PEAN10_may_DA162 ata_DA098 Anelosimus_ata_039A Anelosimus_ata_14PR 02PEAN07_ata_DA017 02PEAN13_ata_DA009 02PEAN14_ata_DA015 03PEAN03_ata_DA036 03PEAN08_ata_DA034 03PEAN10_ata_DA019 03PEAN12_ata_DA030 04PEAN01_ata_DA039 04PEAN02_ata_DA042 04PEAN03_ata_DA048 04PEAN05_ata_DA044 04PEAN07_ata_DA046 04PEAN09_ata_DA040 04PEAN16_ata_DA056 04PEAN17_ata_DA058 04PEAN21_ata_DA054 05PEAN01_ata_DA074 05PEAN02_ata_DA073 05PEAN03_ata_DA072 05PEAN04_ata_DA068 05_PEAN05_ata_DA60 05PEAN06_ata_DA061 05PEAN07_ata_DA066 05PEAN08_ata_DA070 05PEAN09_ata_DA064 05PEAN10_ata__DA059 05PEAN11_ata_DA063 05PEAN12_ata__DA065 05PEAN13_ata_DA062 05PEAN16_ata_DA069 06PEAN01_ata_DA080 06PEAN05_ata_DA081 06PEAN06_ata_DA079 06PEAN07_ata_DA078 06PEAN08_ata_DA76 07PEAN06_ata_DA091 07PEAN07_ata_DA092 07PEAN08_ata_DA090 07PEAN17_ata_DA085 07PEAN18_ata_DA088 08PEAN07_ata_DA117 08PEAN12_ata_DA110 08PEAN15_ata_DA106 08PEAN16_ata_DA114 08PEAN19_ata_DA109 08PEAN21_ata_DA094 08PEAN22_ata_DA103 08PEAN23_ata_DA115 08PEAN29_ata_DA108 08PEAN_ata_DA268 09PEAN16_ata_DA135 09PEAN17_ata_DA118 09PEAN20_ata_DA134 09PEAN26_ata_DA122 09PEAN30_ata_DA119 09PEAN33_ata_DA123 10PEAN21_ata_DA143 10PEAN22_ata_DA156 14PEAN11_ata_DA183 Anelosimus_SA_sp1_40PR Anelosimus_SA_sp1_41PR Anelosimus_sallee_27PR Anelosimus_sallee_28PR 
	;

END;


BEGIN CHARACTERS;
	TITLE  'CO1 (from Phred/Phrap)';
	DIMENSIONS  NCHAR=1268;
	FORMAT DATATYPE = DNA GAP = - MISSING = ?;
CHARSTATELABELS 
12 01_PEAN_vondrona_DA194 ; 
	MATRIX
	Anelosimus_vondrona_13PR               ------------------------ttgatctgctatagtaggaactgctataagagtattaattcgaattgaattaagacaatctggtagatttttaataAAtgatcaattatataatgtaaTTGTaacaagtcatGCTTttgttatAAtttttttTatagtaatacctattttaattggaggatttggaaattgattagtacctttaatattaggagcacctgatatagcttttcctcgtataaataatttaagtttttgattacttcctcctTCTttaatTTTATTATTTatttcttcaatagtagaaataggagtaggagCTGGatgaactatttatccTCCTttatcatcattAGatggacattcaggttaTtcagtagattTTGCTATTTTttcaTTacatttagcaggagcttcttcaattataggtgctattaattttattagtactATTTTAAATAtgcgttcgtgtggaatatcaatagataaggtatctttatttgtTtgatcggtatttgttacagcagtattattattattatctttaccagtattggctggtgctattactatattattagtagatcgaaattttaatacatctttttttgatccggctggagggggagatccaattttatttcaacatttgttttgattttttggtcatc?tgaagtatatattttaattttacctggatttggaattatttctcatattattagtagtttagtaggaaaacgtgaaccttttgggtttttaggaataatttatgcaatagtaggtattggattgatgggttttgtAgtgtgAgctcatCatatatTTTCAGTAGGAATAGATGTAGATactcgGGCATATTTTACTGCTGCTACTATAGTAATTGCAATTCCTACTGGAATTAAAATTTTTAGATGAATAGCAACTTTACATGGATCTTATTTTAAAATAGAAGTTCCTTTGTTATGAAGAATTGGATTTGTATTTTTATTTACTTTAGGGGGAATTACAGGAGTAGTATTATCTAATTCATCATTAGATATTATTTTACATGATACTTATTATGTAGTAGCACATTTTCATTATGTTTTAAGAATAGGAGCTGTTTTTGCTATTTTAGGGGGTATTACTTATTGATTTCCTTTATTTTTTGGA-------------------------------------------------------------------------------------------------------------
	01PEAN05_vondrona_DA001                ---------------------agcttgatctgctatagtaggaactgctataagagtATTaAttcgaattGAATtaagacaatctGgtagattTTTAATAAATGATCAATTATATAATGTAATTGTAACAAGTCATGCTTTTGTTATAATTTTTTTTATAGTAATACCTATTTTAATTGGAGGATTTGGAAATTGATTAGTACCTTTAATATTAGGAGCACCTGATATAGCTTTTCCTCGtATAAATAATTTAAGTTTTTGATTACTTCCTCCTTCTTTAATTTTATTATTTATTTCTTCAATAGtAgAAATAGGAGTAGGAGCTGGATGAACTATTTATCCTCCTTTATCATCATTAGATGGACATTCAGGTTATTCAGTAGATTTTGCTATTTTTTCATTACATTTAGCAGGAGCTTCTTCAATTATAGGTGCTATTAATTTTATTAGTACTATTTTAAATATGCGTTCGTGTGGAATATCAATAGATAAGGTATCTTTATTTGTTTGATCGGTATTTGTTACAGCAGTATTATTATTATTATCTTTACCAGTATTGGCTGGTGCTATTACTATATTATTAGTAGATCGAAATTTTAATACATCTTTTTTTGATCCGGCTGGAGGGGGAGATCCAATTTTATTTCAACATTTGTTTTGATTTTTTGGTCATCCTGAAGTATATATTTTAATTTTACCTGGATTTGGAATTATTTCTCATATTATTAGTAGTTTAGTAGGAAAACGTGAACCTTTTGGGTTTTTAGGAATAATTTATGCAATAGTAGGTATTGGATTGATGGGTTTTGTAGTGTGAGCTCATCATATATTTTCAGTAGGAATAGATGTAGATACTCGGGCATATTTTACTGCTGCTACTATAGTAATTGCAATTCCTACTGGAATTAAAATTTTTAGATGAATAGCAACTTTACATGGATcTTATTTTAAAATAGAAGTTCCTTTGTTATGAAGAATTGGATTTGTATTTTTATTTACTTTAGGGGGAATTACAGGAGTAGTATTATcTAATTCATCATTAGATATTATTTTACATGATACTTATTATGTAGTAGCACATTTTCATTATGTTTTAAGAATAGGAGCTGTTTTTGCTATTTTAGGGGGTATTACTTATTGATTTcctTTATTTTTTGGAATTAAATTGAGagttaaaaaAAGTAAACTTcAattttatattatatttttaggagtaaatttaa---------------------------------------------
	01_PEAN_vondrona_DA198                 -------------??ttttggagcttgatctgctatagTAGgaaCTGCTATAAGAGTATTAATTCGAATTGAATTAAgacaAtctGGTAGATTTTTAATAAATGATCAATTATATAATGTAATTGTAACAAGTCATGCTTTTGTTATAATTTTTTTTATAGTAATACCTATTTTAATTGGAGGATTTGGAAATTGATTAGTACCTTTAATATTAGGAGCACCTGATATAGCTTTTCCTCGTATAAATAATTTAAGTTTTTGATTACTTCCTCCTTCTTTAATTTTATTATTTATTTCTTCAATAGTAGAAATAGGAGTAGGAGCTGGATGAACTATTTATCCTCCTTTATCATCATTAGATGGACATTCAGGTTATTCAGTAGATTTTGCTATTTTTTCATTACATTTAGCAGGAGCTTCTTCAATTATAGGTGCTATTAATTTTATTAGTACTATTTTAAATATGCGTTCGTGTGGAATATCAATAGATAAGGTATCTTTATTTGTTTGATCGGTATTTGTTACAGCAGTATTATTATTATTATCTTTACCAGTATTGGCTGGTGCTATTACTATATTATTAGTAGATCGAAATTTTAATACATCTTTTTTTGATCCGGCTGGAGGGGGAGATCCAATTTTATTTCAACATTTGTTTTGATTTTTTGGTCATCCTGAAGTATATATTTTAATTTTACCTGGATTTGGAATTATTTCTCATATTATTAGTAGTTTAGTAGGAAAACGTGAACCTTTTGGGTTTTTAGGAATAATTTATGCAATAGTAGGTATTGGATTGATGGGTTTTGTAGTGTGAGCTCATCATATATTTTCAGTAGGAATAGATGTAGATACTCGGGCATATTTTACTGCTGCTACTATAGTAATTGCAATTCCTACTGGAATTAAAATTTTTAGATGAATAGCAACTTTACATGGATCTTATTTTAAAATAGAAGTTCCTTTGTTATGAAGAATTGGATTTGTATTTTTATTTACTTTAGGGGGAATTACAGGAGTAGTATTATCTAATTCATCATTAGATATTATTTTACATGATACTTATTATGTAGTAGCACATTTTCATTATGTTTTAAGAATAGGAGCTGTTTTTGCTATTTTAGGGGGTATTACTTATTGATTTCCTTTATTTTTTGGAATTAAATTGAGAGTTAAAAAAAGTAAACTTCAATTTTATATTATATTTTTAGGAGtaaatttaactt------------------------------------------
	01_PEAN_vondrona_DA200                 -------------??ttttggagcttgatctgctatagtaggaactgctATAAGAGTATTAATTCGAATtgaattaagacaatctggtagaTTTTTaataaatGATCAATTATATAAtgtaaTTGtaacaagTCATGCTTTtgtTATAATTTTTTTTATAGtaaTACCTATTTTAATTGGAGGATTTGGAAATTGATTAGtACCTTTAATATTAGGAGCACCTGATATAGCTTTTCCTCGTATAAATAATTTAAGTTTTTGATTACTTCCTCCTTCTTTAATTTTATTATTTATTTCTTCAatagtagaAAtagGAGTAGGAGCTGGATGAACTATTTATCCTCCTTTATCATCATTAGATGGACATTCAGGTTATTCAGTAGATTTTGCTATTTTTTCATTACATTTAGCAGGAGCTTCTTCaATTATAGGtGCTATTAATTTTATTAGTACTATTTTAAATATGCGTTCgTGTGGAATATcAATAGATAAgGTATCTTTATTTGTTTGATCGGTATTTGTTACAGCAGTATTATTATTATTATCTTTACCAGTRTTGGCTGGTGCTATTACTATATTATTAGTAGATCGAAATTTTAATACATCTTTTTTTGATCCgGCTGGAGGGGGAGATCCAATTTTATTTCAACATTTGTTTTGATTTTTTGGTCATCCTGAAGTATATATTTTAATTTTACCTGGATTTGGAATTATTTCTCATATTATTAGtAGtTTaGTAGGAAAACGtGAACCTTTTGGgTTTTTAGGAATAATTTATGCAATAGTaGGtATTGGATtgatgggtTTTGtagtgtGAGCTCATCATATATTTTCAGTaggaaTaGATGTAGATACTCGGGCATATTTtactgctGCTACTATAGTAATTGCAATTCCTACTGGAATTAAAATTTTTAGATGAATaGCAACTTTACATGGATCTTATTTTAAAATAGAAGTTCCTTTgTTATGAAGAATTGGATTTGTATTTTTATTTACTTTAGGGGGAATTACAGGAGTAGTATTATCTAATTCATCaTTAGATATTATTTTACATGATACTTATTATGTAGTAGCACATTTTCATTATGTTTTAAGAATAGGAGCTGTTTTTGCTATTTTAGgggGTATTActtATTGATTTCCtttattttttggaattaaattgagagttaaaaaaagtaaacttcaattttatattatatttttaggagtaaatttaactt------------------------------------------
	01_PEAN_vondrona_DA201                 -------------??ttttggagcttgatctgctataGTAGGAACTGCTATAAGAGTATTAATTCGAATTGAATtaagacaatctggtagaTTTTTAATAAATGATCAATTATATAATGTAATTGTAACAAGTCATGCTTTTGTTATAATTTTTTTTATAGTAATACCTATTTTAATTGGAGGATTTGGAAATTGATTAGTACCTTTAATATTAGGAGCACCTGATATAGCTTTTCCTCGTATAAATAATTTAAGTTTTTGATTACTTCCTCCTTCTTTAATTTTATTATTTATTTCTTCAATAGTAGAAATAGGAGTAGGAGCTGGATGAACTATTTATCCTCCTTTATCATCATTAGATGGACATTCAGGTTATTCAGTAGATTTTGCTATTTTTTCATTACATTTAGCAGGAGCTTCTTCAATTATAGGTGCTATTAATTTTATTAGTACTATTTTAAATATGCGTTCGTGTGGAATATCAATAGATAAGGTATCTTTATTTGTTTGATCGGTATTTGTTACAGCAGTATTATTATTATTATCTTTACCAGTATTGGCTGGTGCTATTACTATATTATTAGTAGATCGAAATTTTAATACATCTTTTTTTGATCCGGCTGGAGGGGGAGATCCAATTTTATTTCAACATTTGTTTTGATTTTTTGGTCATCCTGAAGTATATATTTTAATTTTACCTGGATTTGGAATTATTTCTCATATTATTAGTAGTTTAGTAGGAAAACGTGAACCTTTTGGGTTTTTAGGAATAATTTATGCAATAGTAGGTATTGGATTGATGGGTTTTGTAGTGTGAGCTCATCATATATTTTCAGTAGGAATAGATGTAGATACTCGGGCATATTTTACTGCTGCTACTATAGTAATTGCAATTCCTACTGGAATTAAAATTTTTAGATGAATAGCAACTTTACATGGATCTTATTTTAAAATAGAAGTTCCTTTGTTATGAAGAATTGGATTTGTATTTTTATTTACTTTAGGGGGAATTACAGGAGTAGTATTATCTAATTCATCATTAGATATTATTTTACATGATACTTATTATGTAGTAGCACATTTTCATTATGTTTTAAGAATAGGAGCTGTTtttgctatTTTAGGGgGtattacttaTTgatttcctttatTttttggaattaaattgagagttaaaaaaagtaaacttcaattttatattatatttttaggagtaaatttaactt------------------------------------------
	01_PEAN_vondrona_DA202                 -------------?????tggagcttgatctgctataGTAGgaactgCTATAAGAGTATTAATTCGAATTGaattaagacaatctggtagaTTTTTAATAAATGATCAATTATATAATGTAATTGTAACAAGTCATGCTTTTGTTATAATTTTTTTTATAGTAATACCTATTTTAATTGGAGGATTTGGAAATTGATTAGTACCTTTAATATTAGGAGCACCTGATATAGCTTTTCCTCGTATAAATAATTTAAGTTTTTGATTACTTCCTCCTTCTTTAATTTTATTATTTATTTCTTCAATAGTAGAAATAGGAGTAGGAGCTGGATGAACTATTTATCCTCCTTTATCATCATTAGATGGACATTCAGGTTATTCAGTAGATTTTGCTATTTTTTCATTACATTTAGCAGGAGCTTCTTCAATTATAGGTGCTATTAATTTTATTAGTACTATTTTAAATATGCGTTCGTGTGGAATATCAATAGATAAGGTATCTTTATTTGTTTGATCGGTATTTGTTACAGCAGTATTATTATTATTATCTTTACCAGTATTGGCTGGTGCTATTACTATATTATTAGTAGATCGAAATTTTAATACATCTTTTTTTGATCCGGCTGGAGGGGGAGATCCAATTTTATTTCAACATTTGTTTTGATTTTTTGGTCATCCTGAAGTATATATTTTAATTTTACCTGGATTTGGAATTATTTCTCATATTATTAGTAGTTTAGTAGGAAAACGTGAACCTTTTGGGTTTTTAGGAATAATTTATGCAATAGTAGGTATTGGATTGATGGGTTTTGTAGTGTGAGCTCATCATATATTTTCAGTAGGAATAGATGTAGATACTCGGGCATATTTTACTGCTGCTACTATAGTAATTGCAATTCCTACTGGAATTAAAATTTTTAGATGAATAGCAACTTTACATGGATCTTATTTTAAAATAGAAGTTCCTTTGTTATGAAGAATTGGATTTGTATTTTTATTTACTTTAGGGGGAATTACAGGAGTAGTATTATCTAATTCATCATTAGATATTATTTTACATGATACTTATTATGTAGTAGCACATTTTCATTATGTTTTAAGAATAGGAGCTGTTTTTGCTATTTTAGGGGGTATTACTTATTGATTTCCTTTATTTTTTGGAATTAAATTGAgagttaAAAaaagTAAACTTCAATTTTATATTATATTTTTAGGAGTAAATTtaactt------------------------------------------
	01_PEAN_vondrona_DA203                 -------------??ttttggagcttgatctgctataGTAGGaactgCtATAAGAGTATTAATTCGAATTGaattaagacaatctggtAGATTTTTAATAAATGATCAATTATATAATGTAATTGTAACAAGTCATGCTTTTGTTATAATTTTTTTTATAGTAATACCTATTTTAATTGGAGGATTTGGAAATTGATTAGTACCTTTAATATTAGGAGCACCTGATATAGCTTTTCCTCGTATAAATAATTTAAGTTTTTGATTACTTCCTCCTTCTTTAATTTTATTATTTATTTCTTCAATAGTAGAAATAGGAGTAGGAGCTGGATGAACTATTTATCCTCCTTTATCATCATTAGATGGACATTCAGGTTATTCAGTAGATTTTGCTATTTTTTCATTACATTTAGCAGGAGCTTCTTCAATTATAGGTGCTATTAATTTTATTAGTACTATTTTAAATATGCGTTCGTGTGGAATATCAATAGATAAGGTATCTTTATTTGTTTGATCGGTATTTGTTACAGCAGTATTATTATTATTATCTTTACCAGTATTGGCTGGTGCTATTACTATATTATTAGTAGATCGAAATTTTAATACATCTTTTTTTGATCCGGCTGGAGGGGGAGATCCAATTTTATTTCAACATTTGTTTTGATTTTTTGGTCATCCTGAAGTATATATTTTAATTTTACCTGGATTTGGAATTATTTCTCATATTATTAGTAGTTTAGTAGGAAAACGTGAACCTTTTGGGTTTTTAGGAATAATTTATGCAATAGTAGGTATTGGATTGATGGGTTTTGTAGTGTGAGCTCATCATATATTTTCAGTAGGaATAGATGTAGATACTCGGGCATATTTTACTGCTGCTACTATAGTAATTGCAATTCCTACTGGAATTAAAATTTTTAGATGAATAGCAACTTTACATGGATCTTATTTTAAAATAGAAGTTCCTTTGTTATGAAGAATTGGATTTGTATTTTTATTTACTTTAGGGGGAATTACAGGAGTAGTATTATCTAATTCATCATTAGATATTATTTTACATGATACTTATTATGTAGTAGCACATTTTCATTATGTTTTAAGAATAGGAGCTGTTTTTGCTATTTTAGGGGGTATTACTTATTGATTTCCTTTATTTTTTGGAATTAAATTGAGAGTTAAAAAAAGTAAACTTCAATTTTATAttaTATTTTTAGGAGTAAATttaa???------------------------------------------
	01_PEAN_vondrona_DA204                 -------------???tttggagcttgatctgctatagtaggaactgctATAAGAGTATTAATTCGAATTGaattaagacaatctggtagaTTTTTAATAAATGATCAATTATATAATGTAATTGTAACAAGTCATGCTTTTGTTATAATTTTTTTTATAGTAATACCTATTTTAATTGGAGGATTTGGAAATTGATTAGTACCTTTAATATTAGGAGCACCTGATATAGCTTTTCCTCGTATAAATAATTTAAGTTTTTGATTACTTCCTCCTTCTTTAATTTTATTATTTATTTCTTCAATAGTAGAAATAGGAGTAGGAGCTGGATGAACTATTTATCCTCCTTTATCATCATTAGATGGACATTCAGGTTATTCAGTAGATTTTGCTATTTTTTCATTACATTTAGCAGGAGCTTCTTCAATTATAGGTGCTATTAATTTTATTAGTACTATTTTAAATATGCGTTCGTGTGGAATATCAATAGATAAGGTATCTTTATTTGTTTGATCGGTATTTGTTACAGCAGTATTATTATTATTATCTTTACCAGTATTGGCTGGTGCTATTACTATATTATTAGTAGATCGAAATTTTAATACATCTTTTTTTGATCCGGCTGGAGGGGGAGATCCAATTTTATTTCAACATTTGTTTTGATTTTTTGGTCATCCTGAAGTATATATTTTAATTTTACCTGGATTTGGAATTATTTCTCATATTATTAGTAGTTTAGTAGGAAAACGTGAACCTTTTGGGTTTTTAGGAATAATTTATGCAATAGTAGGTATTGGATTGATGGGTTTTGTAGTGTGAGCTCATCATATATTTTCAGTAGGAATAGATGTAGATACTCGGGCATATTTTACTGCTGCTACTATAGTAATTGCAATTCCTACTGGAATTAAAATTTTTAGATGAATAGCAACTTTACATGGATCTTATTTTAAAATAGAAGTTCCTTTGTTATGAAGAATTGGATTTGTATTTTTATTTACTTTAGGGGGAATTACAGGAGTAGTATTATCTAATTCATCATTAGATATTATTTTACATGATACTTATTATGTAGTAGCACATTTTCATTATGTTTTAAGAATAGGAGCTGTTTTTGCTATTTTAGGGGGTATtacttattGATTTCCTTTATTTTTTGGAATTAAAttgagaSYtaaaaaaagTaaacttcaATtttATAttatATttTTAGGAgTaAATttaactt------------------------------------------
	01_PEAN_vondrona_DA205                 -------------???tttggagcttgatctgctatagTAGgaactgCTATAAGAGTATTAATTCGAATTGAATTAAgacaatCTGGTAGATTTTTAATAAATGATCAATTATATAATGTAATTGTAACAAGTCATGCTTTTGTTATAATTTTTTTTATAGTAATACCTATTTTAATTGGAGGATTTGGAAATTGATTAGTACCTTTAATATTAGGAGCACCTGATATAGCTTTTCCTCGTATAAATAATTTAAGTTTTTGATTACTTCCTCCTTCTTTAATTTTATTATTTATTTCTTCAATAGTAGAAATAGGAGTAGGAGCTGGATGAACTATTTATCCTCCTTTATCATCATTAGATGGACATTCAGGTTATTCAGTAGATTTTGCTATTTTTTCATTACATTTAGCAGGAGCTTCTTCAATTATAGGTGCTATTAATTTTATTAGTACTATTTTAAATATGCGTTCGTGTGGAATATCAATAGATAAGGTATCTTTATTTGTTTGATCGGTATTTGTTACAGCAGTATTATTATTATTATCTTTACCAGTATTGGCTGGTGCTATTACTATATTATTAGTAGATCGAAATTTTAATACATCTTTTTTTGATCCGGCTGGAGGGGGAGATCCAATTTTATTTCAACATTTGTTTTGATTTTTTGGTCATCCTGAAGTATATATTTTAATTTTACCTGGATTTGGAATTATTTCTCATATTATTAGTAGTTTAGTAGGAAAACGTGAACCTTTTGGGTTTTTAGGAATAATTTATGCAATAGTAGGTATTGGATTGATGGGTTTTGTAGTGTGAGCTCATCATATATTTTCAGTAGGAATAGATGTAGATACTCGGGCATATTTTACTGCTGCTACTATAGTAATTGCAATTCCTACTGGAATTAAAATTTTTAGATGAATAGCAACTTTACATGGATCTTATTTTAAAATAGAAGTTCCTTTGTTATGAAGAATTGGATTTGTATTTTTATTTACTTTAGGGGGAATTACAGGAGTAGTATTATCTAATTCATCATTAGATATTATTTTACATGATACTTATTATGTAGTAGCACATTTTCATTATGTTTTAAGAATAGGAGCTGTTTTTGCTATTTTAGGGGGTATTACTTATTGATTTCCTTTATTTTTTGGAATTAAATTgaGagttaaaAAAAGTAAACtTCAATTTTATAttatATTTTTAGGAGTaaatttaactt------------------------------------------
	01_PEAN_vondrona_DA206                 -------------??ttttggagcttgatctgctatagTAGgaaCTGCTATAAGAGTATTAATTCGAATTGAATTAagacaaTCTGGTAGATTTTTAATAAATGATCAATTATATAATGTAATTGTAACAAGTCATGCTTTTGTTATAATTTTTTTTATAGTAATACCTATTTTAATTGGAGGATTTGGAAATTGATTAGTACCTTTAATATTAGGAGCACCTGATATAGCTTTTCCTCGTATAAATAATTTAAGTTTTTGATTACTTCCTCCTTCTTTAATTTTATTATTTATTTCTTCAATAGTAGAAATAGGAGTAGGAGCTGGATGAACTATTTATCCTCCTTTATCATCATTAGATGGACATTCAGGTTATTCAGTAGATTTTGCTATTTTTTCATTACATTTAGCAGGAGCTTCTTCAATTATAGGTGCTATTAATTTTATTAGTACTATTTTAAATATGCGTTCGTGTGGAATATCAATAGATAAGGTATCTTTATTTGTTTGATCGGTATTTGTTACAGCAGTATTATTATTATTATCTTTACCAGTATTGGCTGGTGCTATTACTATATTATTAGTAGATCGAAATTTTAATACATCTTTTTTTGATCCGGCTGGAGGGGGAGATCCAATTTTATTTCAACATTTGTTTTGATTTTTTGGTCATCCTGAAGTATATATTTTAATTTTACCTGGATTTGGAATTATTTCTCATATTATTAGTAGTTTAGTAGGAAAACGTGAACCTTTTGGGTTTTTAGGAATAATTTATGCAATAGTAGGTATTGGATTGATGGGTTTTGTAGTGTGAGCTCATCATATATTTTCAGTAGGAATAGATGTAGATACTCGGGCATATTTTACTGCTGCTACTATAGTAATTGCAATTCCTACTGGAATTAAAATTTTTAGATGAATAGCAACTTTACATGGATCTTATTTTAAAATAGAAGTTCCTTTGTTATGAAGAATTGGATTTGTATTTTTATTTACTTTAGGGGGAATTACAGGAGTAGTATTATCTAATTCATCATTAGATATTATTTTACATGATACTTATTATGTAGTAGCACATTTTCATTATGTTTTAAGAATAGGAGCTGTTTTTGCTATTTTAGGGGGTATTACTTATTGATTTCCTTTATTTTTTGGAATTAAATtgagagttaaaaAaagtaAACTTCAATTTtatattatatTTttaggagtaaatttaactt------------------------------------------
	01_PEAN_vondrona_DA207                 -------------???tttggagcttgatctgctATAGTAggaactgCtATAAGAGTATTAATTCGAATtgaattaagACAATctgGTAGATTTTTAAtaaATGATCAATTATATAATGtaATTGTaACaAGTCATGCTTTTGTTATAATTTTTTTTATAGTAATACCTATTTTAATTGGAGGATTTGGAAATTGATTAGTACCTTTAATATTAGGAGCACCTGATATAGCTTTTCCTCGTATAAATAATTTAAGTTTTTGATTACTTCCTCCTTCTTTAATTTTATTATTTATTTCTTCAATAGTAGAAATAGGAGTAGGAGCTGGATGAACTATTTATCCTCCTTTATCATCATTAGATGGACATTCAGGTTATTCAGTAGATTTTGCTATTTTTTCATTACATTTAGCAGGAGCTTCTTCAATTATAGGtGCTATTAATTTTATTAGTACTATTTTAAATATGCGTTCgTGTGGAATATCAATAGATAAGGTATCTTTATTTGTTTGATCGGTATTTGTTACAGCAGTATTATTATTATTATCTTTACCAGTaTTGGCTGGTGCTATTACTATATTATTAGTAGATCGAAATTTTAATACATCTTTTTTTGATCCGGCTGGAGGGGGAGATCCAATTTTATTTCAACATTTGTTTTGATTTTTTGGTCATCCTGAAGTATATATTTTAATTTTACCTGGATTTGGAATTATTTCTCATATTATTAGtAGtTTAGTAGGAAAACGTGAACCTTTTGGGTTTTTAGGAATAATTTATGCAATAGTAGGtATTGGATTgatgggtTTTGTAGTgTGAGCTCATCATATATTTTCAGTAGGaATAGATGTAGATACTCGGGCATATTTTACTGCTGCTACTATAGTAATTGCAATTCCTACTGGAATTAAAATTTTTAGATGAATAGCAACTTTACATGGATCTTATTTTAAAATAGAAGTTCCTTTGTTATGAAGAATTGGATTTGTATTTTTATTTACTTTAGGgGGAATTACAGGAGTAGTATTATCTAATTCATCaTTAGATATTATTTTACATGATACTTATTATGTAGTAGCACATTTTCATTATGTTTTAAGAATAGGAGCTGTTTTTGCTATTTTAGgggGTATTACTTATTGATTTCCTTTATTTTTTGGAATtaaattgagagttaaaaaaagtaaacttcaattttatattatatttttAGgagtaaatttaactt------------------------------------------
	01_PEAN_vondrona_DA195                 -------------TTTTTtggagcttgatctgctatagtaggaactgctATAAGAGTATTAATTCGAATTgaattaggacaatctggTAGATTTTTAAtaaATGATCAATTATATAatgtaATTGtaacaaGTCATGCTtttGttaTAATTTTTTTTATagtaataCCTATTTTAATTGGAGGATTTGGAAATTGATTAGTACCTTTAATATTAGgagCACCTGATATAGCTTTTCCTCGTaTAAATAATTTAAGTTTTTGATTACTTCCTCCTTCTTTAATTTTATTATTTATTTCTTCAATagTAGAAATAGGAGTAGGAGCTGGATGAACTATTTATCCTCCTTTATCATCATTAGATGGACATTCAGGTTATTCAGTAGATTTTGCTATTTTTTCATTACATTTAGCAGGAGCTTCTTCAATTATAGGtGCTATTAATTTTATTAgtaCTATTTTAAATatGcgTTCgTGTGGAATATCaATAGATAAGgTATCTTTATTTGTTTGATcagTatttgttaCAGCAGTATTATTATTATTATCTTTACCAGTATTgGCTGGTGCTATTACTATATTATTAGTAGATCGAAATTTTAATACATCTTTTTTTGATCCGgCTGGAGgGgGAGATCCAATTTTATTTCAACAtttGtttTGATTTTTTGGTCATCCTGAAGTATATATTTTAATTTTACCTGGATTTGGAATTATTTCTCATATTATTAGtRgTTTaGTAGGAAAaCGtGAACCTTTTGGGTTTTTAGGAATAATTTATGCAATAGtaggTattGGAttGatGggtTTTGtAgtGtgagcTcatCATATATTTTcAgTAGGAATAGATGTAGATACtcgGgcaTATTTtacTgctGCTACTATAGTAATTGCAATTCCTACTGGAATTAAAATTTTTAGATGAATAGCAACTTTACATGGATCTTATTTTAAAATAGAAGTTCCtttGttaTGAAGAATTGGATTTGTATTTTTATTTACTTTAGgGgGAATTACAGGAGTAGTATTATCTAATTCatcAttaGATATTATTTTACATGATACTTATTATGTAGTAGCACATTTTCATTATGTTTTAAGAATAGGAGCTGTTTTTGCTATTTTaggGggtATTACTTATTGATTTCCTTTATTTTTTGgaaTTAAattGagaGTTAAAAAAAGTAAACTTcaatTTTAtatTataTTtttAGGAGTAAATTtaactt------------------------------------------
	01_PEAN_vondrona_DA196                 -------------?TTtttggagcttgatctgctatagtaggaaCtgctATAAGagtatTAATTCGAATtgaAttaggAcaatcTggtagaTTTTTaatAaATGATCAATTATATAATGtaaTTGtaacAagTCATGCTtttGttaTAATTTTTTTTATagtaataCCTATTTTAATTGGAGGATTTGGAAATTGATTAGTACCTTTAATATTaggagCACCTGATATAGCTTTTCCTcGTataAATAATTTAAGTTTTTGATTACTTCCTCCTTCTTTAATTTTATTATTTATTTCTTCAatagtagaaAtagGAGTAGGAGCTGGATGAACTATTTATCCTCCTTTATCATCATTAGATGGACATTCAGGTTATTCAGTAGATTTTGCTATTTTTTCATTACATTTAGCAGGAGCTTCTTCAATTATAGGTGCTATTAATTTTATTAGTaCTATTTTAAATAtGcGTTCGTGTGGAATATCAATAGATAaGgTATCTTTATTTGTTTGATcRgTatttgttaCAGCAGTATTATTATTATTATCTTTACCAGTATTGGCTGGTGCTATTACTATATTATTAGTAGATCGAAATTTTAATACATCTTTTTTTGATCcGgCTGGagGGggaGATCCAATTTTATTTCAACAttTGtttTGATTTTTTGGTCATCCTGAAGTATATATTTTAATTTTACCTGGATTTGGAATTATTTCTCATATTATTAgTRgTtTAGTAGGAAAACGTGAACCTTTtggGtttTTAGGAATAATTTATGCAATAGTAGgTattGgAttGatGggTTTTGtAgtGtgagcTcatCATATATTTTcAgtaGgAaTAGATGTAGATACtcgggcaTATTTTACTgctGCTACTATAGTAATTGCAATTCCTACTGGAATTAAAATTTTTAgAtGAAtAgCAACTTTACATGGATCTTATTTTAAAATAGAAGTTCCtttGttaTGAAGAATTGGATTTGTATTTTTATTTACTTTaggGggaATTACAGGAGTAGTATTATCTAATTCatcAttaGATATTATTTTACATGATACTTATTATGTAGTAGCACATTTTCATTATGTTTTAAGAATAGGAGCTGTTTTTGCTATTTTaggGggtATTACTTATTGATTTCCTTTATTTTTTGgaaTTAAattGagagttaAAAAAAGTAAACTTcaattTTAtAtTatatttTtagGAGTaaatttaactt------------------------------------------
	01_PEAN_vondrona_DA193                 -------------ttttttggagcttgatctgctatagtaggaactgctataagagtattaATTCGAATtgaattaggacaatcTggTagattTTTaataaatGATCAATTATATaatgtaattgtaacaaGTCATGCTtttGttaTAATTTTTTTTATagtaataCCTATTTTAATTGGaggatTTGGAAATTGATTAGTACCTTTAATATTaggagcaCCTGATATAGCTTTTCCtcGTataAATAATTTAAGTTTTTGATTACTTCCTCCTTCtTTAATTTTATTATTTATTTCTTCAATAGTAGAAATAGGAGTAGGAGCTGGATGAACtATTTATCCTCCTTTATCATCATTAGATGGACATTCAGGTTATTCAGTAGATTTTGCTATTTTTTCATTACATTTAGCAGGAGCTTCTTCAATTATAGGtGCTATTAATTTTATTaGTacTATTTTAAATATGCGTTCgTGTGGAATATCaATAGATAAGGTATCTTTATTTGTTTGaTCAGTATTTgTTACAGCAGTATTATTATTATTATCTTTACCAGTattggcTGGTGCTATTACTATATTATTAGTAGATCGAAATTTTAATACATCTTTTTTTGATCCGGCTGGAGgGgGAGATCCAATTTTATTTCAACATTTGTTTTGATTTTTTGGTCATCCTGAAGTATATATTTTAATTTTACCTGGATTTGGAATTATTTCTCATATTATTAgTggtTTaGTaGGAAAaCgTgAACCTTTtggGtttTTAGGAATAATTTATGCAATagtaggTattggAttGatGggTtTtgtAgtGtgagcTcatCATATATTttcAgtaGgAaTAGATGTAGATACtcgGgcaTATTTtactgctGCTACTATAGTAATTGCAATTCCTACTGGAATTAAAATTTTTAgAtGaAtAgCAACTTTACATGGATCTTATTTTAAAATAGaagttCCTTtGtTATGAAGAATTGGATTTGTATTTTTATTTACTTTaggGggaATTACAGGAGTAGTATTATCTAATTCatcAttaGATATTATTTTACATGATACTTATTATGTAGTAGCACATTTTCATTATGTTTTAAGAATAGGAGCTGTTTTTGCTATTTTaggGggtATTACTTATTGATTTCCTTTATTTTTtggAattAAattGagagttaAAAAAAGTAAACTTcaattTtataTTatatttttaggAgTaaatttaactt------------------------------------------
	01_PEAN_vondrona_DA194                 -------------?TTtttggagcttgatctgctatagtaggaactgctAtaagagtattaATTCGAATtgAAttaggacaatcTggtAGATTTTTaataaatGATCAATTATATAAtgtaaTtGtaacaagtCATGCTtttGttaTAATTTTTTTTATagtaataCCTATTTTAATTGGAGgATTTGGAAATTGATTAGtacCTTTAATATTaggagCACCTGATATAGCTTTTCCtcGTataAATAATTTAAGTTTTTGATTACTTCCTCCTTcttTAATTTTATTATTTATTTCTTCAatagtagaaatagGAGTAGGAGCTGGATGAACtATTTATCCTCCTTtatCaTCATTAGATGGACATTCAGGTTATTCAGTAGATTTTGCTATTTTTTCATTACATTTAGCAGGAGCTTCTTCaATTATAGGTGCTATTAATTTTATTaGTacTATTTTAAATATGcGTtcgtgTGGAaTATcaATAGATAAGGTATCTTTATTTGTTTGATCRGTATTtgtTACaGCAGTATTATTATTATTATCTTTACCAGTattggcTGGTGCTATTACTATATTATTAGTAGATCGAAATTTTAATACATCTTTTTTTGATCCGGCTGGAGgGgGAGATCCAATTTTATTTCAACATTTGTTTTGATTTTTTGGTCATCCTGAAGTATATATTTTAATTTTACCTGGATTTGGAATTATTTCTCATATTATTAgtRgtttagTAGGaaAaCgtgAACCTTTtggGtttTTAGGAATAATTTATGCAATAGtaggTattGgAttGatGggTtTtgtAgtGtgagcTcatCATATATTttcAgtaggAataGATGTAGATACtcgGgcaTATTTtacTgctGCTACTATAGTAATTGCAATTCCTACTGGAATTAAAATTTTTAgATGaatAgcaACTTTACATGGATCTTATTTTAAAATAGAAGTTCCtttGttaTGAAGAATTGGATTTGTATTTTTATTTACTTTaggGggaATTACAGGAGTAGTATTATCTAATTCatcaTtaGATATTATTTTACATGATACTTATTATGTAGTAGCACATTTTCATTATGTTTTAAGAATAGGAGCTGTTTTTGCTATTTTaggGggtATTACTTATTGATTTCCTTTATTTTTtggaaTTAAattGagaGttaAAAAAAGTAAACTtcaatttTAtATTatatttttagGAGTAAATttaactt------------------------------------------
	02PEAN01_vondrona_DA007                --------------------gagcttgatctgctatagtaggaactgctATaagaGTATTAATTcgaaTTGAATtaagacaatctGGtagattTTTAATAAATGATCAATTATATAATGTAATTGTAACAAGTCATGCTTTTGTTATAATTTTTTTTATAGTAATACCTATTTTAATTGGAGGATTTGGAAATTGATTAGTACCTTTAATATTAGGAGCACCTGATATAGCTTTTCCTCGTATAAATAATTTAAGTTTTTGATTACTTCCTCCTTCTTTAATTTTATTATTTATTTCTTCAATAgtagaAaTAGGAGTAGGAGCTGGATgAACTATTTATCCTCCTTTATCATCATTAGATGGACATTCAGGTTATTCAGTAGATTTTGCTATTTTTTCATTACATTTAGCAGGAGCTTCTTCAATTATAGGTGCTATTAATTTTATTAGTACTATTTTAAATATGCGTTCGTGTGGAATATCAatAGATAAGGTATCTTTATTTGTTTGATCGGTATTTGTTACAGCAGTATTATTATTATTATCTTTACCAGTATTGGCTGGTGCTATTACTATATTATTAGTAGATCGAAATTTTAATACaTCTTTTTTTGATCCGGCTGGAGGGGGAGATCCAATTTTATTTCAACATTTGTTTTGATTTTTTGGTCATCCTGAAGTATATATTTTAATTTTACCTGGATTTGGAATTATTTCTCATATTATTAGTAGTTTAGTAGGAAAACGTGAACCTTTTGGGTTTTTAGGAATAATTTATGCAATAGTAGGTATTGGATtGATGGGTTTTGTAGTGTGAGCtCaTcaTATaTtttcagTaGGAAtAgatgtaGAtactcgggcatatTTtactgctGctaCTatagtaattgcaATTccTaCtggaattaaaatttttagaWgaatagcaactttacatggatcttattttaaaaWagaagttcctttgttatgaagaattggatttgtatttttatttWctttAGGgggaattacaggagtaGTAttatctaattcatcattagatattattttacatgatacttattatgTaGTagcacattttcattatgttttAAgaataggAGctgtttttgctattttagGgggtattacttattgatttcctttattttttggaattaaattgagagttaaaaaaagtaaacttcaattttatattatatttttaggagtaa---------------------------------------------------
	02PEAN02_vondrona_DA010                ----------------tttggagcttgatctgctataGtaggaaCTGCTATAAGAGTATTAATTCGAATTGAATtaagacaatCTGGTAGATTTTTAATAAATGATCAATTATATAATGTAATTGTAACAAGTCATGCTTTTGTTATAATTTTTTTTATAGTAATACCTATTTTAATTGGAGGATTTGGAAATTGATTAGTACCTTTAATATTAGGAGCACCTGATATAGCTTTTCCTCGTATAAATAATTTAAGTTTTTGATTACTTCCTCCTTCTTTAATTTTATTATTTATTTCTTCAATAGTAGAAATAGGAGTAGGAGCTGGATGAACTATTTATCCTCCTTTATCATCATTAGATGGACATTCAGGTTATTCAGTAgATTTTGCTATTTTTTCATTACATTTAGCAGGAGCTTCTTCAATTATAGGTGCTATTAATTTTATTAGTACTATTTTAAATATGCGTTCGTGTGGAATATCAATAgATAAGGTATCTTTATTTGTTTGATCGGTATTTGTTACAGCAGTATTATTATTATTATCTTTACCAGTATTGGCTGGTGCTATTACTATATTATTAGTAGATCGAAATTTTAATACATCTTTTTTTGATCCGGCTGGAGGGGGAGATCCAATTTTATTTCAACATTTGTTTTGATTTTTTGGTCATCCTGAAGTATATATTTTAATTTTACCTGGATTTGGAATTATTTCTCATATTATTAGTAGTTTAGTAGGAAAACGTGAACCTTTTGGGTTTTTAGGAATAATTTATGCAATAGTAGGTATTGGATTGATGGGTTTTGTAGTGTGAGCTCATCATATATTTTCAGTAGGAATAGATGTAGATACTCGGGCATATTTTACTGCTGCTACTATAGTAATTGCAATTCCTACTGGAATTAAAATTTTTAGATGAATAGCAACTTTACATGGATcTTATTTTAAAATAGAAGTTCCTTTGTTATGAAGAATTGGATTTGTATTTTTATTTACTTTAGGGGGAATTACAGGAGTAGTATTATCTAATTCATCATTAGATATTATTTTACATGATACTTATTATGTAGTAGCACATTTTCATTATGTTTTAAGAATAGGAGCTGTTTTTGCTATTTTAGGGGGTATTACTTATTGATTTCCTTTATTTTTTGGAATTAAATTGAGAGTTAAAAAAAGTAAACTTCAATTTTATATTATATTTTTAGGAGTAaatttaactt------------------------------------------
	02PEAN03_vondrona_DA012                ----------------tttggagcttgatctGCtatAgtAGgaaCTGCTATAAGAGTATTAATTCGAATTGAATTAagaCaATCTGgTAGATTTTTAATAAATGATCAATTATATAATGTAATTGTAACAAGTCATGCTTTTGTTATAATTTTTTTTATAGTAATACCTATTTTAATTGGAGGATTTGGAAATTGATTAGTACCTTTAATATTAGGAGCACCTGATATAGCTTTTCCTCGTATAAATAATTTAAGTTTTTGATTACTTCCTCCTTCTTTAATTTTATTATTTATTTCTTCAATAGTAgAAATAGGAGTAGGAGCTGGATGAACTATTTATCCTCCTTTATCATCATTAGATGGACATTCAGGTTATTCAGTAGATTTTGCTATTTTTTCATTACATTTAGCAGGAGCTTCTTCAATTATAGGTGCTATTAATTTTATTAGTACTATTTTAAATATGCGTTCGTGTGGAATATCAATAGATAAGGTATCTTTATTTGTTTGATCGGTATTTGTTACAGCAGTATTATTATTATTATCTTTACCAGTATTGGCTGGTGCTATTACTATATTATTAGTAGATCGAAATTTTAATACATCTTTTTTTGATCCGGCTGGAGGGGGAGATCCAATTTTATTTCAACATTTGTTTTGATTTTTTGGTCATCCTGAAGTATATATTTTAATTTTACCTGGATTTGGAATTATTTCTCATATTATTAGTAGTTTAGTAGGAAAACGTGAACCTTTTGGGTTTTTAGGAATAATTTATGCAATAGTAGGTATTGGATTGATGGGTTTTGTAGTGTGAGCTCATCATATATTTTCAGTAGGAATAGATGTAGATACTcGGGCATATTTTACTGCTGCTACTATAGTAATTGCAATTCCTACTGGAATTAAAATTTTTAGATGAATAGCAACTTTACATGGATcTTATTTTAAAATAGAAGTTCCTTTGTTATGAAGAATTGGATTTGTATTTTTATTTACTTTAGGGGGAATTACAGGAGTAGTATTATcTAATTCATCATTAGATATTATTTTACATGATACTTATTATGTAGTAGCACATTTTCATTATGTTTTAAGAATAGGAGCTGTTTTTGCTATTTTAGGGGGTATTACTTATTGATTTCCTTTATTTTTTGGAATTAAATTGAGAGTTAAAAAAAGTAAACTtCaatTTTATATTATATTTTTaggagtaaattta----------------------------------------------
	02PEAN05_vondrona_DA006                -----------------------cttgatctgctatagtaggaaCtgctaTAAGAGTATTAATTCGAATTGAATtaagacaatCtGGtagaTTTTTAATAAATGATCAATTATATAATGTAATTGTAACAAGTCATGCTTTTGTTATAATTTTTTTTATAGTAATACCTATTTTAATTGGAGGATTTGGAAATTGATTAGTACCTTTAATATTAGGAGCACCTGATATAGCTTTTCCTCGTATAAATAATTTAAGTTTTTGATTACTTCCTCCTTCTTTAATTTTATTATTTATTTCTTCAATAGTagaAATAGGAGTAGGAGCTGGATGAACTATTTATCCTCCTTTATCATCATTagaTGGACATTCAGGTTATTCAgtagattTTGCTATTTTTtCATTACaTTTAGCAGGAGCTTCTTCAATTATAGGTGCTATTAATTTTATTAGTACTATTTTAAATATGCGTTCGTGTGgAATATcAATAgATAAGGTATCTTTATTTGTTTGATCGGTATTTGTTACAGCAGTATTATTATTATTATCTTTACCAGTATTGGCTGGTGCTATTACTATATTATTAGTAGATCGAAATTTTAATACaTCTTTTTTTGATCCGGCTGGAGGGGgAGATCCAATTTTATTTCAACATTTGTTTTGATTTTTTGGtCATCCTGAAGtATATATTTTAATTTTACCTGGATTTGGAATTATTTCTCATATTATTAGTAGTtTaGTaGGAAAACGTGAACCTTTTGGGTTTTTAGGaATAATTTATGCAATAGTAGGTATTGGaTTGATGGGtttTgTAGTgTgAGCTCATCaTAtATTttCagTaGGAataGATgTaGatactcgggcatATTTtactGCTGCTAcTataGTAattgcAAttCCTACTgGaattaaaatttttagatgaatagcaactttacttggatcttattttaaaatagaagttcctttgttatgaaGaattggatttgtatttttatttactttaGGGGgaattacaggaGTAgtattatctaattcatcattagatattattttacatgatacttattatgtaGTagcacattttcattatgttttaagaataggagctgtttttgctattttAGGGGgtattacttattgatttcctttattttttggaattaaattgagagttaaaaaaagtaaacttcaattttatattatatttttaggagtaaatttaac--------------------------------------------
	02PEAN06_vondrona_DA011                -------------------ggagcttgatctgctataGTAGGAACTGCTATAAGAGTATTAATTCGAATTGAATTaagacaatCTGGTAGATTTTTAATAAATGATCAATTATATAATGTAATTGTAACAAGTCATGCTTTTGTTATAATTTTTTTTATAGTAATACCTATTTTAATTGGAGGATTTGGAAATTGATTAGTACCTTTAATATTAGGAGCACCTGATATAGCTTTTCCTCGTATAAATAATTTAAGTTTTTGATTACTTCCTCCTTCTTTAATTTTATTATTTATTTCTTCAATAGTAGAAATAGGAGTAGGAGCTGGATGAACTATTTATCCTCCTTTATCATCATTAGATGGACATTCAGGTTATTCAGTAGATTTTGCTATTTTTTCATTACATTTAGCAGGAGCTTCTTCAATTATAGGTGCTATTAATTTTATTAGTACTATTTTAAATATGCGTTCGTGTGGAATATCAATAGATAAGGTATCTTTATTTGTTTGATCGGTATTTGTTACAGCAGTATTATTATTATTATCTTTACCAGTATTGGCTGGTGCTATTACTATATTATTAGTAGATCGAAATTTTAATACATCTTTTTTTGATCCGGCTGGAGGGGGAGATCCAATTTTATTTCAACATTTGTTTTGATTTTTTGGTCATCCTGAAGTATATATTTTAATTTTACCTGGATTTGGAATTATTTCTCATATTATTAGTAGTTTAGTAGGAAAACGTGAACCTTTTGGGTTTTTAGGAATAATTTATGCAATAGTAGGTATTGGATTGATGGGTTTTGTAGTGTGAGCTCATCATATATTTTCAGTAGGAATAGATGTAGATACTcGGGCATATTTTACTGCTGCTACTATAGTAATTGCAATTCCTACTGGAATTAAAATTTTTAGATGAATAGCAACTTTACATGGATCTTATTTTAAAATAGAAGTTCCTTTGTTATGAAGAATTGGATTTGTATTTTTATTTACTTTAGGGGGAATTACAGGAGTAGTATTATCTAATTCATCATTAGATATTATTTTACATGATACTTATTATGTAGTAGCACATTTTCATTATGTTTTAAGAATAGGAGCTGTTTTTGCTATTTTAGGGGGTATTACTTATTGATTTCCTTTATTTTTTGGAATTAAATTGAGAGTTAAAAAAAGTAAACTTCAATTTTATATTATATTTTTAGGAGTAAATttaactt------------------------------------------
	02PEAN08_vondrona_DA008                --------------------------gatctgctatagtaggaactgctataagagtattaattcgaattgaattaagacaatctggtagatttttaataaatgatcaattatataatgtaattgtaacaagtcatgcttttgttataatttTttttatagtaatacCtatTTTaattggaggatttggaaattgattagtacctttaatattaggagcacctgatatagcttttcctcgtataaataatttaagtttttgattacttcctcCtTCtttaattttattatttatttcttcaatagtagaaataggagtaggagctggatgaactatttatcctCCtttatcatcattagatgGacaTtCaggTtattcagtagatTTTgCtatTTTTTcattacATTTagcaggagCTTCTTcAATTAtAggtgctattaatTTTATtagtaCTattttaaatAtGCgttcgtgtggAatATCAatAGaTaAGgTaTCTTTATTTgTTTGaTCGGTATTTGTtACAGCaGtaTTatTATTaTTaTCTTTACcAGTATtGGCTGgtgCTaTTACTATATTATtAGTagatcgAaatTtTaAtAcATCttTtTTTGAtccggctGgagGgggagatCcAatTTtAtTTcAACaTTTgtTTtgatTtTTtGgTcAtcCtgaAGTatATAtTTTAatttTACcTgGATTTGGaaTTattTcTCaTATTAtTAGTAGTtTaGTAGGAAaACGtGAACCTttTgGGTTttTaGgAATAAtttAtgcaataGTAGgtattgGATtGAtGGgttttgtaGtgtgagctcatcatatattttcagtaggaatagatgtagatactcgggcatattttactgctgctactatagtaattgcaattcctactggaattaaaatttttagaTgaatagcaactttacatggatcttattttaaaatagaagttcctttgttatgAAgaattggatttgtatttttatttactttagGGGgaattacaggaGtagtattatctaattcatcattagatattattttacatgatacttattatgTaGTAGcacattttcattatgttttaagaataggagctgtttttgctattttagggggtattacttattgatttcctttattttttggaattaaattgagagttaaaaaaagtaaacttc------------------------------------------------------------------------------
	02PEAN_vondrona_DA209                  -------------?tttttggagcttgatctgctatagtaggaactgCtATAAGAGTATTAATTCGAATTGAATTAAGACAATCTGGTAGATTTTTAATAAATGATCAATTATATAATGTAATTGTAACAAGTCATGCTTTTGTTATAATTTTTTTTATAGTAATACCTATTTTAATTGGAGGATTTGGAAATTGATTAGTACCTTTAATATTAGGAGCACCTGATATAGCTTTTCCTCGTATAAATAATTTAAGTTTTTGATTACTTCCTCCTTCTTTAATTTTATTATTTATTTCTTCAATAGTAGAAATAGGAGTAGGAGCTGGATGAACTATTTATCCTCCTTTATCATCATTAGATGGACATTCAGGTTATTCAGTAGATTTTGCTATTTTTTCATTACATTTAGCAGGAGCTTCTTCAATTATAGGTGCTATTAATTTTATTAGTACTATTTTAAATATGCGTTCGTGTGGAATATCAATAGATAAGGTATCTTTATTTGTTTGATCGGTATTTGTTACAGCAGTATTATTATTATTATCTTTACCAGTATTGGCTGGTGCTATTACTATATTATTAGTAGATCGAAATTTTAATACATCTTTTTTTGATCCGGCTGGAGGGGGAGATCCAATTTTATTTCAACATTTGTTTTGATTTTTTGGTCATCCTGAAGTATATATTTTAATTTTACCTGGATTTGGAATTATTTCTCATATTATTAGTAGTTTAGTAGGAAAACGTGAACCTTTTGGGTTTTTAGGAATAATTTATGCAATAGTAGGTATTGGATTGATGGGTTTTGTAGTGTGAGCTCATCATATATTTTCAGTAGGAATAGATGTAGATACTCGGGCATATTTTACTGCTGCTACTATAGTAATTGCAATTCCTACTGGAATTAAAATTTTTAGATGAATAGCAACTTTACATGGATCTTATTTTAAAATAGAAGTTCCTTTGTTATGAAGAATTGGATTTGTATTTTTATTTACTTTAGGGGGAATTACAGGAGTAGTATTATCTAATTCATCATTAGATATTATTTTACATGATACTTATTATGTAGTAGCACATTTTCATTATGTTTTAAGAATAGGAGCTGTTTttgctatTTTAGGGGGTATtaCttattGATTTCCtttattttttgGAATTaaattgagagttaaaaaaagtaaacttcaattttatattatatttttaggagtaaatttaactt------------------------------------------
	02PEAN_vondrona_DA210                  -------------?????tggagcttgatctgctatagtAggaactgCtATAAGAGTATTAATTCGAATTGAATTAAGACAATCTGGTAGATTTTTAATAAATGATCAATTATATAATGTAATTGTAACAAGTCATGCTTTTGTTATAATTTTTTTTATAGTAATACCTATTTTAATTGGAGGATTTGGAAATTGATTAGTACCTTTAATATTAGGAGCACCTGATATAGCTTTTCCTCGTATAAATAATTTAAGTTTTTGATTACTTCCTCCTTCTTTAATTTTATTATTTATTTCTTCAATAGTAGAAATAGGAGTAGGAGCTGGATGAACTATTTATCCTCCTTTATCATCATTAGATGGACATTCAGGTTATTCAGTAGATTTTGCTATTTTTTCATTACATTTAGCAGGAGCTTCTTCAATTATAGGTGCTATTAATTTTATTAGTACTATTTTAAATATGCGTTCGTGTGGAATATCAATAgATAAgGTATCTTTATTTGTTTGATCGGTATTTGTTACAGCAGTATTATTATTATTATCTTTACCAGTATTGGCTGGTGCTATTACTATATTATTAGTAGATCGAAATTTTAATACATCTTTTTTTGATCCGGCTGGAGGGGGAGATCCAATTTTATTTCAACATTTGTTTTGATTTTTTGGTCATCCTGAAGTATATATTTTAATTTTACCTGGATTTGGAATTATTTCTCATATTATTAGTAGTTTAGTAGGAAAACGTGAACCTTTTGGGTTTTTAGGAATAATTTATGCAATAGTAGGTATTGGATTGATGGGTTTTGTAGTGTGAGCTCATCATATATTTTCAGTAGGAATAGATGTAGATACTCGGGCATATTTTACTGCTGCTACTATAGTAATTGCAATTCCTACTGGAATTAAAATTTTTAGATGAATAGCAACTTTACATGGATCTTATTTTAAAATAGAAGTTCCTTTGTTATGAAGAATTGGATTTGTATTTTTATTTACTTTAGGGGGAATTACAGGAGTAGTATTATCTAATTCATCATTAGATATTATTTTACATGATACTTATTATGTAGTAGCACATTTTCATTATGTTTTAAGAATAGGAGCTGTTTTtgctaTTTTAGGGGGTATTACTTATTGATTTCCTTTATTTTTTGGAATTAAATTgagagttaaaAAAAGTAAACttcaatttTATattaTATTTttaggagtaaatttaactt------------------------------------------
	02PEAN_vondrona_DA211                  -------------???tttggagcttgatctgctataGTAGgaaCTGCTATAAGAGTATTAATTCGAATTGAATTAAgaCAATCTGGTAGATTTTTAATAAATGATCAATTATATAATGTAATTGTAACAAGTCATGCTTTTGTTATAATTTTTTTTATAGTAATACCTATTTTAATTGGAGGATTTGGAAATTGATTAGTACCTTTAATATTAGGAGCACCTGATATAGCTTTTCCTCGTATAAATAATTTAAGTTTTTGATTACTTCCTCCTTCTTTAATTTTATTATTTATTTCTTCAATAGTAGAAATAGGAGTAGGAGCTGGATGAACTATTTATCCTCCTTTATCATCATTAGATGGACATTCAGGTTATTCAGTAGATTTTGCTATTTTTTCATTACATTTAGCAGGAGCTTCTTCAATTATAGGTGCTATTAATTTTATTAGTACTATTTTAAATATGCGTTCGTGTGGAATATCAATAGATAAGGTATCTTTATTTGTTTGATCGGTATTTGTTACAGCAGTATTATTATTATTATCTTTACCAGTATTGGCTGGTGCTATTACTATATTATTAGTAGATCGAAATTTTAATACATCTTTTTTTGATCCGGCTGGAGGGGGAGATCCAATTTTATTTCAACATTTGTTTTGATTTTTTGGTCATCCTGAAGTATATATTTTAATTTTACCTGGATTTGGAATTATTTCTCATATTATTAGTAGTTTAGTAGGAAAACGTGAACCTTTTGGGTTTTTAGGAATAATTTATGCAATAGTAGGTATTGGATTGATGGGTTTTGTAGTGTGAGCTCATCATATATTTTCAGTAGGAATAGATGTAGATACTCGGGCATATTTTACTGCTGCTACTATAGTAATTGCAATTCCTACTGGAATTAAAATTTTTAGATGAATAGCAACTTTACATGGATCTTATTTTAAAATAGAAGTTCCTTTGTTATGAAGAATTGGATTTGTATTTTTATTTACTTTAGGGGGAATTACAGGAGTAGTATTATCTAATTCATCATTAGATATTATTTTACATGATACTTATTATGTAGTAGCACATTTTCATTATGTTTTAAGAATAGGAGCTGTTTTTGCTATTTTAGGGGGTATTACTTATTGATTTCCTTTATTTTTTGGAATTAAATTGAGAGTTAAAAAAAGTAAACTTCAATTTTATATTATATTTTTAGGAGTAAATttaactt------------------------------------------
	02PEAN_vondrona_DA213                  -------------??ttttggagcttgatctgctataGTAGgaaCTGCTATAAGAGTATTAATTCGAATTGAATTAAGACAatctGGTAGATTTTTAATAAATGATCAATTATATAATGTAATTGTAACAAGTCATGCTTTTGTTATAATTTTTTTTATAGTAATACCTATTTTAATTGGAGGATTTGGAAATTGATTAGTACCTTTAATATTAGGAGCACCTGATATAGCTTTTCCTCGTATAAATAATTTAAGTTTTTGATTACTTCCTCCTTCTTTAATTTTATTATTTATTTCTTCAATAGTAGAAATAGGAGTAGGAGCTGGATGAACTATTTATCCTCCTTTATCATCATTAGATGGACATTCAGGTTATTCAGTAGATTTTGCTATTTTTTCATTACATTTAGCAGGAGCTTCTTCAATTATAGGTGCTATTAATTTTATTAGTACTATTTTAAATATGCGTTCGTGTGGAATATCAATAGATAAGGTATCTTTATTTGTTTGATCGGTATTTGTTACAGCAGTATTATTATTATTATCTTTACCAGTATTGGCTGGTGCTATTACTATATTATTAGTAGATCGAAATTTTAATACATCTTTTTTTGATCCGGCTGGAGGGGGAGATCCAATTTTATTTCAACATTTGTTTTGATTTTTTGGTCATCCTGAAGTATATATTTTAATTTTACCTGGATTTGGAATTATTTCTCATATTATTAGTAGTTTAGTAGGAAAACGTGAACCTTTTGGGTTTTTAGGAATAATTTATGCAATAGTAGGTATTGGATTGATGGGTTTTGTAGTGTGAGCTCATCATATATTTTCAGTAGGAATAGATGTAGATACTCGGGCATATTTTACTGCTGCTACTATAGTAATTGCAATTCCTACTGGAATTAAAATTTTTAGATGAATAGCAACTTTACATGGATCTTATTTTAAAATAGAAGTTCCTTTGTTATGAAGAATTGGATTTGTATTTTTATTTACTTTAGGGGGAATTACAGGAGTAGTATTATCTAATTCATCATTAGATATTATTTTACATGATACTTATTATGTAGTAGCACATTTTCATTATGTTTTAAGAATAGGAGCTGTTTTTGCTATTTTAGGGGGTATTACTTATTGATTTCCTTTATTTTTTGGAATTAAATTGAGagttaaaAaAAGTAAACTTCAATTTTATATTATATTTTTAGGAGTAAATttaactt------------------------------------------
	02PEAN_vondrona_DA217                  -------------???tttggagcttgatctgctatagTAGgaactgCTATAAGAGTATTAATTCGAATTGAATTAAgacAATCTGGTAGATTTTTAATAAATGATCAATTATATAATGTAATTGTAACAAGTCATGCTTTTGTTATAATTTTTTTTATAGTAATACCTATTTTAATTGGAGGATTTGGAAATTGATTAGTACCTTTAATATTAGGAGCACCTGATATAGCTTTTCCTCGTATAAATAATTTAAGTTTTTGATTACTTCCTCCTTCTTTAATTTTATTATTTATTTCTTCAATAGTAGAAATAGGAGTAGGAGCTGGATGAACTATTTATCCTCCTTTATCATCATTAGATGGACATTCAGGTTATTCAGTAGATTTTGCTATTTTTTCATTACATTTAGCAGGAGCTTCTTCAATTATAGGTGCTATTAATTTTATTAGTACTATTTTAAATATGCGTTCGTGTGGAATATCAATAGATAAGGTATCTTTATTTGTTTGATCGGTATTTGTTACAGCAGTATTATTATTATTATCTTTACCAGTATTGGCTGGTGCTATTACTATATTATTAGTAGATCGAAATTTTAATACATCTTTTTTTGATCCGGCTGGAGGGGGAGATCCAATTTTATTTCAACATTTGTTTTGATTTTTTGGTCATCCTGAAGTATATATTTTAATTTTACCTGGATTTGGAATTATTTCTCATATTATTAGTAGTTTAGTAGGAAAACGTGAACCTTTTGGGTTTTTAGGAATAATTTATGCAATAGTAGGTATTGGATTGATGGGTTTTGTAGTGTGAGCTCATCATATATTTTCAGTAGGAATAGATGTAGATACTCGGGCATATTTTACTGCTGCTACTATAGTAATTGCAATTCCTACTGGAATTAAAATTTTTAGATGAATAGCAACTTTaCATGGATcTTATTTTAAAATAGAAGTTCCTTTGTTATGAAGAATTGgATTTGTATTTTTATTTaCTTTAGGGGGAATTACAGGAGTAGTATTATcTAATTCATcattaGATATTATTTtACATGATACTTATTATGTAGTAGCACATTTTCattatgttTTAAGaataggagctgtttttgctattttaGggggtattacttattgatttcctttattttttggaattaaattgagagttaaaaaaagtaaacttcaattttatattatatttttaggagtaaatttaactt------------------------------------------
	02PEAN_vondrona_DA218                  -------------???tttggagcttgatctgctatagTAGGAACTGCTATAAGAGTATTAATTCGAATTGAATTAAgacaAtCTGGTAGATTTTTAATAAATGATCAATTATATAATGTAATTGTAACAAGTCATGCTTTTGTTATAATTTTTTTTATAGTAATACCTATTTTAATTGGAGGATTTGGAAATTGATTAGTACCTTTAATATTAGGAGCACCTGATATAGCTTTTCCTCGTATAAATAATTTAAGTTTTTGATTACTTCCTCCTTCTTTAATTTTATTATTTATTTCTTCAATAGTAGAAATAGGAGTAGGAGCTGGATGAACTATTTATCCTCCTTTATCATCATTAGATGGACATTCAGGTTATTCAGTAGATTTTGCTATTTTTTCATTACATTTAGCAGGAGCTTCTTCAATTATAGGTGCTATTAATTTTATTAGTACTATTTTAAATATGCGTTCGTGTGGAATATCAATAGATAAGGTATCTTTATTTGTTTGATCGGTATTTGTTACAGCAGTATTATTATTATTATCTTTACCAGTATTGGCTGGTGCTATTACTATATTATTAGTAGATCGAAATTTTAATACATCTTTTTTTGATCCGGCTGGAGGGGGAGATCCAATTTTATTTCAACATTTGTTTTGATTTTTTGGTCATCCTGAAGTATATATTTTAATTTTACCTGGATTTGGAATTATTTCTCATATTATTAGTAGTTTAGTAGGAAAACGTGAACCTTTTGGGTTTTTAGGAATAATTTATGCAATAGTAGGTATTGGATTGATGGGTTTTGTAGTGTGAGCTCATCATATATTTTCAGTAGGAATAGATGTAGATACTCGGGCATATTTTACTGCTGCTACTATAGTAATTGCAATTCCTACTGGAATTAAAATTTTTAGATGAATAGCAACTTTACATGGATCTTATTTTAAAATAGAAGTTCCTTTGTTATGAAGAATTGGATTTGTATTTTTATTTACTTTAGGGGGAATTACAGGAGTAGTATTATCTAATTCATCATTAGATATTATTTTACATGATACTTATTATGTAGTAGCACATTTTCATTATGTTTTAAGAATAGGAGCTGTTTTTGCTATTTTAGGGGGTATTACTTATTGATTTCCTTTATTTTTTGGAATTAAATTGAGAGTTaaaaaaaGTAAACTTCAATTTTATATTATATTTTTAGGAGTAAATttaactt------------------------------------------
	02PEAN_vondrona_DA219                  -------------??ttttggagcttgatctgctatagTAGgaactgctATAAGAGTATTAATTCGAATTgaattaagacaatctgGTAGATTTTTAAtaaATGATCAATTATATAATGtaATTGTAAcWAGTCATGCTTTtgtTATAATTTTTTTTATAGTAATACCTATTTTAATTGGAGGATTTGGAAATTGATTAGtacCTTTAATATTAGgagCACCTGATATAGCTTTTCCTCgtaTAAATAATTTAAGTTTTTGATTACTTCCTCCTTCTTTAATTTTATTATTTATTTCTTCAATAGTAGAAATaGGAGTAGGAGCTGGATGAACTATTTATCCTCCTTTATCATCATTAGATGGACATTCAGGTTATTCAGTAGATTTTGCTATTTTTTCATTACATTTAGCAGGAGCTTCTTCaATTATAGGtGCTATTAATTTTATTAGTACTATTTTAAATATgCGTTCgTGTGGAATATcAATAGATAAgGTATCTTTATTTGTTTGATCgGTATTTgTTACAGCAGTATTATTATTATTATCTTTACCAGTaTTGGCTGGTGCTATTACTATATTATTAGTAGATCGAAATTTTAATACATCTTTTTTTGATCCgGCTGGAGGgGGAGATCCAATTTTATTTCAACATTTgTTTTGATTTTTTGGTCATCCTGAAGTATATATTTTAATTTTACCTGGATTTGGAATTATTTCTCATATTATTAGtaGtTTaGTAGGaAAaCGtGAACCTTTTGGGTTTTTAGGAATAATTTATGCAATAGTaGGTATTGGattgatgggtTTTGTaGTgTGAGCTCATCATATATTTTCAGTAGGaATAGATGTAGATACTCGgGCATATTTTACTGCTGCTACTATAGTAATTGCAATTCCTACTGGAATTAAAATTTTTAGATGAATAGCAACTTTACATGGATCTTATTTTAAAATAGAAGTTCCtttgttaTGAAGAATTGGATTTGTATTTTTATTTACTTTAGgggGAATTACAGGAGTAGTATTATCTAATTCATcatTAGATATTATTTTACATGATACTTATTATGTAGTAGCACATTTTCATTATGTTTTAAGAATAGGAGCTGTTTTTGCTATTTTAGgGGGTATTACTTATTGATTTCCTTTATTTTTTGGAATTAAattgagagtTAAaAAAAGTAAACTtcaatTTTAtattatATTtttAGGAGTAAATTtaactt------------------------------------------
	03PEAN01_vondrona_DA031                ----------------tttggagcttgatctgctatagtAGgaaCTGCTATAAGAGTATTAATTCGAATTGAATtaagacaatctggTAGATTTTTAATAAATGATCAATTATATAATGTAATTGTAACAAGTCATGCTTTTGTTATAATTTTTTTTATAGTAATACCTATTTTAATTGGAGGATTTGGAAATTGATTAGTACCTTTAATATTAGGAGCACCTGATATAGCTTTTCCTCGTATAAATAATTTAAGTTTTTGATTACTTCCTCCTTCTTTAATTTTATTATTTATTTCTTCAATAGTAgAAATAGGAGTAGGAGCTGGATGAACTATTTATCCTCCTTTATCATCATTAGATGGACATTCAGGTTATTCAGTAGATTTTGCTATTTTTTCATTACATTTAGCAGGAGCTTCTTCAATTATAGGTGCTATTAATTTTATTAGTACTATTTTAAATATGCGTTCGTGTGGAATATCAATAGATAAGGTATCTTTATTTGTTTGATCGGTATTTGTTACAGCAGTATTATTATTATTATCTTTACCAGTATTGGCTGGTGCTATTACTATATTATTAGTAGATCGAAATTTTAATACATCTTTTTTTGATCCGGCTGGAGGGGGAGATCCAATTTTATTTCAACATTTGTTTTGATTTTTTGGTCATCCTGAAGTATATATTTTAATTTTACCTGGATTTGGAATTATTTCTCATATTATTAGTAGTTTAGTAGGAAAACGTGAACCTTTTGGGTTTTTAGGAATAATTTATGCAATAGTAGGTATTGGATTGATGGGTTTTGTAGTGTGAGCTCATCATATATTTTCAGTAGGAATAGATGTAGATACTCGGGCATATTTTACTGCTGCTACTATAGTAATTGCAATTCCTACTGGAATTAAAATTTTTAGATGAATAGCAACTTTACATGGATCTTATTTTAAAATAGAAGTTCCTTTGTTATGAAGAATTGGATTTGTATTTTTATTTACTTTAGGGGGAATTACAGGAGTAGTATTATcTAATTCATCATTAGATATTATTTTACATGATACTTATTATGTAGTAGCACATTTTCATTATGTTTTAAGAATAGGAGCTGTTTTTGCTATTTTAGGGGGTATTACTTATTGATTTCCTTTATTTTTTGGAATTAAATTGAGAGTTAAAAAAAGTAAACTTCAATTTTATATTATATTTTTAGGAGTAAATTTAactT------------------------------------------
	03PEAN04_vondrona_DA026                -------------------ggagcttgatctgctatagTAGgaaCTgCTATAAGAGTATTAATTCGAATTGAATTaagacaaTCTGGTAGATTTTTAATAAATGATCAATTATATAATGTAATTGTAACAAGTCATGCTTTTGTTATAATTTTTTTTATAGTAATACCTATTTTAATTGGAGGATTTGGAAATTGATTAGTACCTTTAATATTAGGAGCACCTGATATAGCTTTTCCTCGTATAAATAATTTAAGTTTTTGATTACTTCCTCCTTCTTTAATTTTATTATTTATTTCTTCAATAGTAGAAATAGGAGTAGGAGCTGGATGAACTATTTATCCTCCTTTATCATCATTAGATGGACATTCAGGTTATTCAGTAGATTTTGCTATTTTTTCATTACATTTAGCAGGAGCTTCTTCAATTATAGGTGCTATTAATTTTATTAGTACTATTTTAAATATGCGTTCGTGTGGAATATCAATAGATAAGGTATCTTTATTTGTTTGATCGGTATTTGTTACAGCAGTATTATTATTATTATCTTTACCAGTATTGGCTGGTGCTATTACTATATTATTAGTAGATCGAAATTTTAATACATCTTTTTTTGATCCGGCTGGAGGGGGAGATCCAATTTTATTTCAACATTTGTTTTGATTTTTTGGTCATCCTGAAGTATATATTTTAATTTTACCTGGATTTGGAATTATTTCTCATATTATTAGTAGTTTAGTAGGAAAACGTGAACCTTTTGGGTTTTTAGGAATAATTTATGCAATAGTAGGTATTGGATTGATGGGTTTTGTAGTGTGAGCTCATCATATATTTTCAGTAGGAATAGATGTAGATACTcGGGCATATTTTACTGCTGCTACTATAGTAATTGCAATTCCTACTGGAATTAAAATTTTTAGATGAATAGCAACTTTACATGGATcTTATTTTAAAATAGAAGTTCCTTTGTTATGAAGAATTGGATTTGTATTTTTATTTACTTTAGGGGGAATTACAGGAGTAGTATTATCTAATTCATCATTAGATATTATTTTACATGATACTTATTATGTAGTAGCACATTTTCATTATGTTTTAAGAATAGGAGCTGTTTTTGCTATTTTAGGGGGTATTACTTATTGATTTCCTTTATTTTTTGGAATTAAATTGAGAGTTAAAAAAAGTAAACTTCAATTTTATATTATATTTTTAGGAGTAAATTTaactt------------------------------------------
	03PEAN11_vondrona_DA027                --------------------gagcttgatctgctatagTAGgaaCTgCTATAAGAGTATTAATTCGAATTGAATtaagacaatctGgTAGATTTTTAATAAATGATCAATTATATAATGTAATTGTAACAAGTCATGCTTTTGTTATAATTTTTTTTATAGTAATACCTATTTTAATTGGAGGATTTGGAAATTGATTAGTACCTTTAATATTAGGAGCACCTGATATAGCTTTTCCTCGTATAAATAATTTAAGTTTTTGATTACTTCCTCCTTCTTTAATTTTATTATTTATTTCTTCAATAGTAGAAATAGGAGTAGGAGCTGGATGAACTATTTATCCTCCTTTATCATCATTAGATGGACATTCAGGTTATTCAGTAGATTTTGCTATTTTTTCATTACATTTAGCAGGAGCTTCTTCAATTATAGGTGCTATTAATTTTATTAGTACTATTTTAAATATGCGTTTGTGTGGAATATCAATAGATAAGGTATCTTTATTTGTTTGATCGGTATTTGTTACAGCAGTATTATTATTATTATCTTTACCAGTATTGGCTGGTGCTATTACTATATTATTAGTAGATCGAAATTTTAATACATCTTTTTTTGATCCGGCTGGAGGGGGAGATCCAATTTTATTTCAACATTTGTTTTGATTTTTTGGTCATCCTGAAGTATATATTTTAATTTTACCTGGATTTGGAATTATTTCTCATATTATTAGTAGTTTAGTAGGAAAACGTGAACCTTTTGGGTTTTTAGGAATAATTTATGCAATAGTAGGTATTGGATTGATGGGTTTTGTAGTGTGAGCTCATCATATATTTTCAGTAGGAATAGATGTAGATACTcGGGCATATTTTACTGCTGCTACTATAGTAATTGCAATTCCTACTGGAATTAAAATTTTTAGATGAATAGCAACTTTACATGGATcTTATTTTAAAATAGAAGTTCCTTTGTTATGAAGAATTGGATTTGTATTTTTATTTACTTTAGGGGGAATTACAGGAGTAGTATTATCTAATTCATCATTAGATATTATTTTACATGATACTTATTATGTAGTAGCACATTTTCATTATGTTTTAAGAATAGGAGCTGTTTTTGCTATTTTAGGGGGTATTACTTATTGATTTCCTTTATTTTTTGGAATTAAATTGAGAGTTAAAAAAAGTAAACTTCAATTTTATATTATATTTTTAGGAGTAAATttaactt------------------------------------------
	03PEAN13_vondrona_DA018                -------------------ggagcttgatctgctatagtaggAACTGCTATAAGAGTATTAATTCGAATTGAATtaagacaatCTGGTAGATTTTTAATAAATGATCAATTATATAATGTAATTGTAACAAGTCATGCTTTTGTTATAATTTTTTTTATAGTAATACCTATTTTAATTGGAGGATTTGGAAATTGATTAGTACCTTTAATATTAGGAGCACCTGATATAGCTTTTCCTCGTATAAATAATTTAAGTTTTTGATTACTTCCTCCTTCTTTAATTTTATTATTTATTTCTTCAATAGTAgAAATAGGAGTAGGAGCTGGATGAACTATTTATCCTCCTTTATCATCATTAGATGGACATTCAGGTTATTCAGTAgATTTTGCTATTTTTTCATTACATTTAGCAGGAGCTTCTTCAATTATAGGTGCTATTAATTTTATTAGTACTATTTTAAATATGCGTTCGTGTGGAATATCAATAGATAAGGTATCTTTATTTGTTTGATCGGTATTTGTTACAGCAGTATTATTATTATTATCTTTACCAGTATTGGCTGGTGCTATTACTATATTATTAGTAGATCGAAATTTTAATACATCTTTTTTTGATCCGGCTGGAGGGGGAGATCCAATTTTATTTCAACATTTGTTTTGATTTTTTGGTCATCCTGAAGTATATATTTTAATTTTACCTGGATTTGGAATTATTTCTCATATTATTAGTAGTTTAGTAGGAAAACGTGAACCTTTTGGGTTTTTAGGAATAATTTATGCAATAGTAGGTATTGGATTGATGGGTTTTGTAGTGTGAGCTCATCATATATTTTCAGTAGGAATAGATGTAGATACTCGGGCATATTTTACTGCTGCTACTATAGTAATTGCAATTCCTACTGGAATTAAAATTTTTAGATGAATAGCAACTTTACATGGATCTTATTTTAAAATAGAAGTTCCTTTGTTATGAAGAATTGGATTTGTATTTTTATTTACTTTAGGGGGAATTACAGGAGTAGTATTATCTAATTCATCATTAGATATTATTTTACATGATACTTATTATGTAGTAGCACATTTTCATTATGTTTTAAGAATAGGAGCTGTTTTTGCTATTTTAGGGGGTATTACTTATTGATTTCCTTTATTTTTTGGAATTAAATTGAGAGTTAAAAAAAGTAAACTTCAATTTTATATTATATTTTTAGGAGTAAATttaact-------------------------------------------
	03PEAN14_vondrona_DA033                ----------------tttggagcttgatctgctatagtAGgaaCTGCTATAAGAGTATTAATTCGAATTGAATtaagacaatctGGTAGATTTTTAATAAATGATCAATTATATAATGTAATTGTAACAAGTCATGCTTTTGTTATAATTTTTTTTATAGTAATACCTATTTTAATTGGAGGATTTGGAAATTGATTAGTACCTTTAATATTAGGAGCACCTGATATAGCTTTTCCTCGTATAAATAATTTAAGTTTTTGATTACTTCCTCCTTCTTTAATTTTATTATTTATTTCTTCAATAGTAGAAATAGGAGTAGGAGCTGGATGAACTATTTATCCTCCTTTATCATCATTAGATGGACATTCAGGTTATTCAGTAGATTTTGCTATTTTTTCATTACATTTAGCAGGAGCTTCTTCAATTATAGGTGCTATTAATTTTATTAGTACTATTTTAAATATGCGTTCGTGTGGAATATCAATAGATAAGGTATCTTTATTTGTTTGATCGGTATTTGTTACAGCAGTATTATTATTATTATCTTTACCAGTATTGGCTGGTGCTATTACTATATTATTAGTAGATCGAAATTTTAATACATCTTTTTTTGATCCGGCTGGAGGGGGAGATCCAATTTTATTTCAACATTTGTTTTGATTTTTTGGTCATCCTGAAGTATATATTTTAATTTTACCTGGATTTGGAATTATTTCTCATATTATTAGTAGTTTAGTAGGAAAACGTGAACCTTTTGGGTTTTTAGGAATAATTTATGCAATAGTAGGTATTGGATTGATGGGTTTTGTAGTGTGAGCTCATCATATATTTTCAGTAGGAATAGATGTAGATACTCGGGCATATTTTACTGCTGCTACTATAGTAATTGCAATTCCTACTGGAATTAAAATTTTTAGATGAATAGCAACTTTACATGGATCTTATTTTAAAATAGAAGTTCCTTTGTTATGAAGAATTGGATTTGTATTTTTATTTACTTTAGGGGGAATTACAGGAGTAGTATTATCTAATTCATCATTAGATATTATTTTACATGATACTTATTATGTAGTAGCACATTTTCATTATGTTTTAAGAATAGGAGCTGTTTTTGCTATTTTAGGGGGTATTACTTATTGATTTCCTTTATTTTTTGGAATTAAATTGAGAGTTAAAAAAAGTAAACTTCAATTTTATATTATATTTTTAGGAGTAAATttaactt------------------------------------------
	03PEAN15_vondrona_DA028                --------------------gagcttgatctgctatagTaggaactgCtATAAGAGTATTAATTCgaaTTGAATtaagacaatctggtaGATTTTTAATAAATGATCAATTATATAATGTAATTGTAACAAGTCATGCTTTTGTTATAATTTTTTTTATAGTAATACCTATTTTAATTGGAGGATTTGGAAATTGATTAGTACCTTTAATATTAGGAGCACCTGATATAGCTTTTCCTCGTATAAATAATTTAAGTTTTTGATTACTTCCTCCTTCTTTAATTTTATTATTTATTTCTTCAATAGTAGAAATAGGAGTAGGAGCTGGATGAACTATTTATCCTCCTTTATCATCATTAGATGGACATTCAGGTTATTCAGTAgATTTTGCTATTTTTTCATTACATTTAGCAGGAGCTTCTTCAATTATAGGTGCTATTAATTTTATTAGTACTATTTTAAATATGCGTTCGTGTGGAATATCAATAGATAAGGTATCTTTATTTGTTTGATCGGTATTTGTTACAGCAGTATTATTATTATTATCTTTACCAGTATTGGCTGGTGCTATTACTATATTATTAGTAGATCGAAATTTTAATACATCTTTTTTTGATCCGGCTGGAGGGGGAGATCCAATTTTATTTCAACATTTGTTTTGATTTTTTGGTCATCCTGAAGTATATATTTTAATTTTACCTGGATTTGGAATTATTTCTCATATTATTAGTAGTTTAGTAGGAAAACGTGAACCTTTTGGGTTTTTAGGAATAATTTATGCAATAGTAGGTATTGGATTGATGGGTTTTGTAGTGTGAGCTCATCATATATTTTCAGTAGGAATAGATGTAGATACTcGGGCATATTTTACTGCTGCTACTATAGTAATTGCAATTCCTACTGGAATTAAAATTTTTAGATGAATAGCAACTTTACATGGATcTTATTTTAAAATAGAAGTTCCTTTGTTATGAAGAATTGGATTTGTATTTTTATTTACTTTAGGGGGAATTACAGGAGTAGTATTATcTAATTCATCATTAGATATTATTTTACATGATACTTATTATGTAGTAGCACATTTTCATTATGTTTTAAGAATAGGAGCTGTTTTTGCTATTTTAGGGGGTATTACTTATTGATTTCCTTTATTTTTTGGAATTAAATTGAGAGTTAAAAAAAGTAAACTTCAATTTTATATTATATTTTTAGGAGTAAATttaactt------------------------------------------
	03PEAN17_vondrona_DA023                ----------------tttggagcttgatctgctatagTAGGAACTGCTATAAGAGTATTAATTCGAATTGAATtaagacaatCTGGTAGATTTTTAATAAATGATCAATTATATAATGTAATTGTAACAAGTCATGCTTTTGTTATAATTTTTTTTATAGTAATACCTATTTTAATTGGAGGATTTGGAAATTGATTAGTACCTTTAATATTAGGAGCACCTGATATAGCTTTTCCTCGTATAAATAATTTAAGTTTTTGATTACTTCCTCCTTCTTTAATTTTATTATTTATTTCTTCAATAGTAGAAATAGGAGTAGGAGCTGGATGAACTATTTATCCTCCTTTATCATCATTAGATGGACATTCAGGTTATTCAGTAGATTTTGCTATTTTTTCATTACATTTAGCAGGAGCTTCTTCAATTATAGGTGCTATTAATTTTATTAGTACTATTTTAAATATGCGTTCGTGTGGAATATCAATAGATAAGGTATCTTTATTTGTTTGATCGGTATTTGTTACAGCAGTATTATTATTATTATCTTTACCAGTATTGGCTGGTGCTATTACTATATTATTAGTAGATCGAAATTTTAATACATCTTTTTTTGATCCGGCTGGAGGGGGAGATCCAATTTTATTTCAACATTTGTTTTGATTTTTTGGTCATCCTGAAGTATATATTTTAATTTTACCTGGATTTGGAATTATTTCTCATATTATTAGTAGTTTAGTAGGAAAACGTGAACCTTTTGGGTTTTTAGGAATAATTTATGCAATAGTAGGTATTGGATTGATGGGTTTTGTAGTGTGAGCTCATCATATATTTTCAGTAGGAATAGATGTAGATACTCGGGCATATTTTACTGCTGCTACTATAGTAATTGCAATTCCTACTGGAATTAAAATTTTTAGATGAATAGCAACTTTACATGGATCTTATTTTAAAATAGAAGTTCCTTTGTTATGAAGAATTGGATTTGTATTTTTATTTACTTTAGGGGGAATTACAGGAGTAGTATTATcTAATTCATCATTAGATATTATTTTACATGATACTTATTATGTAGTAGCACATTTTCATTATGTTTTAAGAATAGGAGCTGTTTTTGCTATTTTAGGGGGTATTACTTATTGATTTCCTTTATTTTTTGGAATTAAATTGAGAGTTAAAAAAAGTAAACTTCAATTTTATATTATATTTTTAGGAGTAAATTtaact-------------------------------------------
	03PEAN19_vondrona_DA025                ---------------------agcttgatctgctatagTAGGAACTGCTATAAGAGTATTAATTCGAATTGAATTaagacAATCTGGTAGATTTTTAATAAATGATCAATTATATAATGTAATTGTAACAAGTCATGCTTTTGTTATAATTTTTTTTATAGTAATACCTATTTTAATTGGAGGATTTGGAAATTGATTAGTACCTTTAATATTAGGAGCACCTGATATAGCTTTTCCTCGTATAAATAATTTAAGTTTTTGATTACTTCCTCCTTCTTTAATTTTATTATTTATTTCTTCAATAGTAGAAATAGGAGTAGGAGCTGGATGAACTATTTATCCTCCTTTATCATCATTAGATGGACATTCAGGTTATTCAGTAGATTTTGCTATTTTTTCATTACATTTAGCAGGAGCTTCTTCAATTATAGGTGCTATTAATTTTATTAGTACTATTTTAAATATGCGTTCGTGTGGAATATCAATAGATAAGGTATCTTTATTTGTTTGATCGGTATTTGTTACAGCAGTATTATTATTATTATCTTTACCAGTATTGGCTGGTGCTATTACTATATTATTAGTAGATCGAAATTTTAATACATCTTTTTTTGATCCGGCTGGAGGGGGAGATCCAATTTTATTTCAACATTTGTTTTGATTTTTTGGTCATCCTGAAGTATATATTTTAATTTTACCTGGATTTGGAATTATTTCTCATATTATTAGTAGTTTAGTAGGAAAACGTGAACCTTTTGGGTTTTTAGGAATAATTTATGCAATAGTAGGTATTGGATTGATGGGTTTTGTAGTGTGAGCTCATCATATATTTTCAGTAGGAATAGATGTAGATACTcGGGCATATTTTACTGCTGCTACTATAGTAATTGCAATTCCTACTGGAATTAAAATTTTTAGATGAATAGCAACTTTACATGGATcTTATTTTAAAATAGAAGTTCCTTTGTTATGAAGAATTGGATTTGTATTTTTATTTACTTTAGGGGGAATTACAGGAGTAGTATTATcTAATTCATCATTAGATATTATTTTACATGATACTTATTATGTAGTAGCACATTTTCATTATGTTTTAAGAATAGGAGCTGTTTTTGCTATTTTAGGGGGTATTACTTATTGATTTCCTTTATTTTTTGGAATTAAATTGAGAGTTAAAAAAAGTAAACTTCAATTTTATATTATAtttTTAGGAGTAaatttaactt------------------------------------------
	03PEAN20_vondrona_DA021                -----------------------cttgatctgctataGTAGgaaCTGCTATAAGAGTATTAATTCGAATTGAATTaagacaatCTGGTAGATTTTTAATAAATGATCAATTATATAATGTAATTGTAACAAGTCATGCTTTTGTTATAATTTTTTTTATAGTAATACCTATTTTAATTGGAGGATTTGGAAATTGATTAGTACCTTTAATATTAGGAGCACCTGATATAGCTTTTCCTCGTATAAATAATTTAAGTTTTTGATTACTTCCTCCTTCTTTAATTTTATTATTTATTTCTTCAATAGTAGAAATAGGAGTAGGAGCTGGATGAACTATTTATCCTCCTTTATCATCATTAGATGGACATTCAGGTTATTCAGTAGATTTTGCTATTTTTTCATTACATTTAGCAGGAGCTTCTTCAATTATAGGTGCTATTAATTTTATTAGTACTATTTTAAATATGCGTTCGTGTGGAATATCAATAGATAAGGTATCTTTATTTGTTTGATCGGTATTTGTTACAGCAGTATTATTATTATTATCTTTACCAGTATTGGCTGGTGCTATTACTATATTATTAGTAGATCGAAATTTTAATACATCTTTTTTTGATCCGGCTGGAGGGGGAGATCCAATTTTATTTCAACATTTGTTTTGATTTTTTGGTCATCCTGAAGTATATATTTTAATTTTACCTGGATTTGGAATTATTTCTCATATTATTAGTAGTTTAGTAGGAAAACGTGAACCTTTTGGGTTTTTAGGAATAATTTATGCAATAGTAGGTATTGGATTGATGGGTTTTGTAGTGTGAGCTCATCATATATTTTCAGTAGGAATAGATGTAGATACTCGGGCATATTTTACTGCTGCTACTATAGTAATTGCAATTCCTACTGGAATTAAAATTTTTAGATGAATAGCAACTTTACATGGATCTTATTTTAAAATAGAAGTTCCTTTGTTATGAAGAATTGGATTTGTATTTTTATTTACTTTAGGGGGAATTACAGGAGTAGTATTATCTAATTCATCATTAGATATTATTTTACATGATACTTATTATGTAGTAGCACATTTTCATTATGTTTTAAGAATAGGAGCTGTTTTTGCTATTTTAGGGGGTATTACTTATTGATTTCCTTTATTTTTTGGAATTAAATTGAGAGTTAAAAAAAGTAAACTTCAATTTTATATTATATTTTTAGGAGTAAATTtaactt------------------------------------------
	03PEAN21_vondrona_DA037                ----------------tttggagcttgatctgctatagTAGGAACTGCTATAAGAGTATTAATTCGAATTGAATTaagacaatctggtagatTTTTAATAAATGATCAATTATATAATGTAATTGTAACAAGTCATGCTTTTGTTATAATTTTTTTTATAGTAATACCTATTTTAATTGGAGGATTTGGAAATTGATTAGTACCTTTAATATTAGGAGCACCTGATATAGCTTTTCCTCGTATAAATAATTTAAGTTTTTGATTACTTCCTCCTTCTTTAATTTTATTATTTATTTCTTCAATAGTAGAAATAGGAGTAGGAGCTGGATGAACTATTTATCCTCCTTTATCATCATTAGATGGACATTCAGGTTATTCAGTAGATTTTGCTATTTTTTCATTACATTTAGCAGGAGCTTCTTCAATTATAGGTGCTATTAATTTTATTAGTACTATTTTAAATATGCGTTCGTGTGGAATATCAATAGATAAGGTATCTTTATTTGTTTGATCGGTATTTGTTACAGCAGTATTATTATTATTATCTTTACCAGTATTGGCTGGTGCTATTACTATATTATTAGTAGATCGAAATTTTAATACATCTTTTTTTGATCCGGCTGGAGGGGGAGATCCAATTTTATTTCAACATTTGTTTTGATTTTTTGGTCATCCTGAAGTATATATTTTAATTTTACCTGGATTTGGAATTATTTCTCATATTATTAGTAGTTTAGTAGGAAAACGTGAACCTTTTGGGTTTTTAGGAATAATTTATGCAATAGTAGGTATTGGATTGATGGGTTTTGTAGTGTGAGCTCATCATATATTTTCAGTAGGAATAGATGTAGATACTcGGGCATATTTTACTGCTGCTACTATAGTAATTGCAATTCCTACTGGAATTAAAATTTTTAGATGAATAGCAACTTTACATGGATcTTATTTTAAAATAGAAGTTCCTTTGTTATGAAGAATTGGATTTGTATTTTTATTTACTTTAGGGGGAATTACAGGAGTAGTATTATcTAATTCATCATTAGATATTATTTTACATGATACTTATTATGTAGTAGCACATTTTCATTATGTTTTAAGAATAGGAGCTGTTTTTGCTATTTTAGGGGGTATTACTTATTGATTTCCTTTATTTTTTGGAATTAAATTGAGAGTTAAAAAAAGTAAACTTCAATTTTATATTATATTTTTAGGAGTAAATTtaactt------------------------------------------
	03PEAN22_vondrona_DA022                -----------------------cttgatctgctATAGTAGgaaCTGCTATAAGAGTATTAATTCGAATTGAATTAagacaatCTGGTAGATTTTTAATAAATGATCAATTATATAATGTAATTGTAACAAGTCATGCTTTTGTTATAATTTTTTTTATAGTAATACCTATTTTAATTGGAGGATTTGGAAATTGATTAGTACCTTTAATATTAGGAGCACCTGATATAGCTTTTCCTCGTATAAATAATTTAAGTTTTTGATTACTTCCTCCTTCTTTAATTTTATTATTTATTTCTTCAATAGTAGAAATAGGAGTAGGAGCTGGATGAACTATTTATCCTCCTTTATCATCATTAGATGGACATTCAGGTTATTCAGTAgATTTTGCTATTTTTTCATTACATTTAGCAGGAGCTTCTTCAATTATAGGTGCTATTAATTTTATTAGTACTATTTTAAATATGCGTTCGTGTGGAATATCAATAGATAAGGTATCTTTATTTGTTTGATCGGTATTTGTTACAGCAGTATTATTATTATTATCTTTACCAGTATTGGCTGGTGCTATTACTATATTATTAGTAGATCGAAATTTTAATACATCTTTTTTTGATCCGGCTGGAGGGGGAGATCCAATTTTATTTCAACATTTGTTTTGATTTTTTGGTCATCCTGAAGTATATATTTTAATTTTACCTGGATTTGGAATTATTTCTCATATTATTAGTAGTTTAGTAGGAAAACGTGAACCTTTTGGGTTTTTAGGAATAATTTATGCAATAGTAGGTATTGGATTGATGGGTTTTGTAGTGTGAGCTCATCATATATTTTCAGTAGGAATAGATGTAGATACTcGGGCATATTTTACTGCTGCTACTATAGTAATTGCAATTCCTACTGGAATTAAAATTTTTAGATGAATAGCAACTTTACATGGATcTTATTTTAAAATAGAAGTTCCTTTGTTATGAAGAATTGGATTTGTATTTTTATTTACTTTAGGGGGAATTACAGGAGTAGTATTATCTAATTCATCATTAGATATTATTTTACATGATACTTATTATGTAGTAGCACATTTTCATTATGTTTTAAGAATAGGAGCTGTTTTTGCTATTTTAGGGGGTATTACTTATTGATTTCCTTTATTTTTTGGAATTAAATTGAGAGTTAAAAAAAGTAAACTTCAATTTTATATTATATTTTTAGGAGTAAATttaactt------------------------------------------
	03PEAN_vondrona_DA220                  -------------??????????cttgatctgctatagTAGgaactgctAtAAgagtatTAATTcgaattgaattaag?????ctggtagatttTTAAtaaatgatcaATTATATAAtgtaatTgtaacaagtcATgcttTtgttaTAATTTTTTTTATAGtaaTACCTATTTTAATTGGaggatttGGAAATTGATTAGTACCTTTAATATTaggagcaCCTGATATAGCTTTTCCtcgtataAATAATTTAAGTTTTTGATTACTTCCTCCTTCTTTAATTTTATTATTTATTTCTTCAATAGTAGAAATAGGAGTAGGAGCTGGATGAACTATTTATCCTCCTTTaTCATCATTAGATGGACATTCAGGTTATTCAGTAGATTTTGcTATTTTTTCATTACATTTAgCAGGAGCTTCTTCaATTATAGGTGcTATTAATTTTATTAgtaCTATTTTAAATATgCGTTCGTGTGGAATATCAATAGATAaggtATCTTTATTTGTTTGaTCgGTATTTGTTACAGCAGTATTATTATTATTATCTTTACCAGTATTGGCTGGTGCTATTACTATATTATTAGTAGATCGAAATTTTAATACATCTTTTTTTGATCCgGCTGGAGGgGGAGATCCAATTTTATTTCAACATTTgTTTTGATTTTTTGGTCATCCTGAAGTATATATTTTAATTTTACCTGGATTTGGAATTATTTCTCATATTATTAGTaGTTTAGTAGGAAAaCGTGAACCTTTTGGgTTTTTAGGAATAATTTATGCAATAGTAGGtATTGGATTgATgGGTTTTGTAGtgtGAGCTCATCATATATTTTCAGTAGGAATAGATGTAGATACTCgggCATATTTTACTGCTGCTACTATAGTAATTGCAATTCCTACTGGAATTAAAATTTTTAGATGAATAGCAACTTTACATGGATCTTATTTTAAAATAGAAGTTCCTTtgttaTGAAGAATTGGATTTGTATTTTTATTTACTTTAGGgGGAATTACAGGAGTAGTATTATCTAATTCATCaTTAGATATTATTTTACATGATACTTATTATGTAGTAGCACATTTTCATTATGTTTTAAGAATAGGAGCTGTTTTTGCTATTTTAGGGGGTATTACTTATTGATTTCCTTTATTTTTTGGAAttaaattgagaGttaaaaAAAgtaaacttCAattttatattatatttttaggagtaaatttaactt------------------------------------------
	03PEAN_vondrona_DA228                  -------------???tttggagcttgatctgctataGTAGGAACTGCTATAAGAGTATTAATTCGAATTGAATTAAgacaatCTGGTAGATTTTTAATAAATGATCAATTATATAATGTAATTGTAACAAGTCATGCTTTTGTTATAATTTTTTTTATAGTAATACCTATTTTAATTGGAGGATTTGGAAATTGATTAGTACCTTTAATATTAGGAGCACCTGATATAGCTTTTCCTCGTATAAATAATTTAAGTTTTTGATTACTTCCTCCTTCTTTAATTTTATTATTTATTTCTTCAATAGTAGAAATAGGAGTAGGAGCTGGATGAACTATTTATCCTCCTTTATCATCATTAGATGGACATTCAGGTTATTCAGTAGATTTTGCTATTTTTTCATTACATTTAGCAGGAGCTTCTTCAATTATAGGTGCTATTAATTTTATTAGTACTATTTTAAATATGCGTTCGTGTGGAATATCAATAGATAAGGTATCTTTATTTGTTTGATCGGTATTTGTTACAGCAGTATTATTATTATTATCTTTACCAGTATTGGCTGGTGCTATTACTATATTATTAGTAGATCGAAATTTTAATACATCTTTTTTTGATCCGGCTGGAGGGGGAGATCCAATTTTATTTCAACATTTGTTTTGATTTTTTGGTCATCCTGAAGTATATATTTTAATTTTACCTGGATTTGGAATTATTTCTCATATTATTAGTAGTTTAGTAGGAAAACGTGAACCTTTTGGGTTTTTAGGAATAATTTATGCAATAGTAGGTATTGGATTGATGGGTTTTGTAGTGTGAGCTCATCATATATTTTCAGTAGGAATAGATGTAGATACTCGGGCATATTTTACTGCTGCTACTATAGTAATTGCAATTCCTACTGGAATTAAAATTTTTAGATGAATAGCAACTTTACATGGATCTTATTTTAAAATAGAAGTTCCTTTGTTATGAAGAATTgGATTTGTATTTTTATTTACTTTAGGGGGAATTACAGGAGTAGTATTATCTAATTCATCATTAGATATTATTTTACATGATACTTATTATGTAGTAGCACATTTTCATTATGTtttaaGAATAGGAGCtgTTTTTGCTATTTTAGGGGGTATtacttattgattTcctttattttttggaattaaattgagagttaaaaaAAGTAAacttcaattttatattatatttttaggagtaaatttaactt------------------------------------------
	03PEAN_vondrona_DA229                  -------------????ttggagcttgatctgctataGTAGGAACTGCTATAAGAGTATTAATTCGAATTGAATTAAgacaatCTGGTAGATTTTTAATAAATGATCAATTATATAATGTAATTGTAACAAGTCATGCTTTTGTTATAATTTTTTTTATAGTAATACCTATTTTAATTGGAGGATTTGGAAATTGATTAGTACCTTTAATATTAGGAGCACCTGATATAGCTTTTCCTCGTATAAATAATTTAAGTTTTTGATTACTTCCTCCTTCTTTAATTTTATTATTTATTTCTTCAATAGTAGAAATAGGAGTAGGAGCTGGATGAACTATTTATCCTCCTTTATCATCATTAGATGGACATTCAGGTTATTCAGTAGATTTTGCTATTTTTTCATTACATTTAGCAGGAGCTTCTTCAATTATAGGTGCTATTAATTTTATTAGTACTATTTTAAATATGCGTTCGTGTGGAATATCAATAGATAAGGTATCTTTATTTGTTTGATCGGTATTTGTTACAGCAGTATTATTATTATTATCTTTACCAGTATTGGCTGGTGCTATTACTATATTATTAGTAGATCGAAATTTTAATACATCTTTTTTTGATCCGGCTGGAGGGGGAGATCCAATTTTATTTCAACATTTGTTTTGATTTTTTGGTCATCCTGAAGTATATATTTTAATTTTACCTGGATTTGGAATTATTTCTCATATTATTAGTAGTTTAGTAGGAAAACGTGAACCTTTTGGGTTTTTAGGAATAATTTATGCAATAGTAGGTATTGGATTGATGGGTTTTGTAGTGTGAGCTCATCATATATTTTCAGTAGGAATAGATGTAGATACTCGGGCATATTTTACTGCTGCTACTATAGTAATTGCAATTCCTACTGGAATTAAAATTTTTAGATGAATAGCAACTTTACATGGATCTTATTTTAAAATAGAAGTTCCTTTGTTATGAAGAATTGGATTTGTATTTTTATTTACTTTAGGGGGAATTACAGGAGTAGTATTATCTAATTCATCATTAGATATTATTTTACATGATACTTATTATGTAGTAGCACATTTTCATTATGTTTTAAGAATAGGAGCTGTTTTTGCTATTTTAGGGGGTATTACTTATTGATTTCCTTTATTTTTTGGAATTAAATTGAGAGTTAAAAAAAGTAAACTTCAATTTTATATTATATTTTTAGGAGTAAATttaactt------------------------------------------
	04PEAN08_vondrona_DA049                ------------------------------tgctatagtaggaacTgCTATAAGAGTATTAATTCGAATTGAATtaagacaatCtGGTAGATTTTTAATAAATGATCAATTATATAATGTAATTGTAACAAGTCATGCTTTTGTTATAATTTTTTTTATAGTAATACCTATTTTAATTGGAGGATTTGGAAATTGATTAGTACCTTTAATATTAGGAGCACCTGATATAGCTTTTCCTCGTATAAATAATTTAAGTTTTTGATTACTTCCTCCTTCTTTAATTTTATTATTTATTTCTTCAATAGTAgAAATAGGAGTAGGAGCTGGATGAACTATTTATCCTCCTTTATCATCATTAGATGGACATTCAGGTTATTCAGTAgATTTTGCTATTTTTTCATTACATTTAGCAGGAGCTTCTTCAATTATAGGTGCTATTAATTTTATTAGTACTATTTTAAATATGCGTTCGTGTGGAATATCAATAGATAAgGtATCTTTATTTGTTTGATCGGTATTTGTTACAGCAGTATTATTATtATTATCTTTACCAGTATTGGCTGGTGCTATTACTATATTATTAGTAGATCgAAATTTTAATACATCTTTTTTTGATCCGGCTGGAGGGGGAGATCCAATTTTATTTCAACATTTGTTTTGATTTTTTGGTCATCCTGAAGTATATATTTTAATTTTACCTGGATTTGGAATTATTTCTCATATTATTAGTAGTTTAGTAGGAAAACGTGAACCTTTTGGGTTTTTAGGAATAATTTATGCAATAGTAGGTATTGGATTGATGGGTTTTGTAGTGTGAGCTCATCATATATTTTCAGTAGGAATAGATGTAGATACTCGGGCATATTTTACTGCTGCTACTATAGTAATTGCAATTCCTACTGGAATTAAAATTTTTAGATGAATAGCAACTTTACATGGATcTTATTTTAAAATAGAAGTTCCTTTGTTATGAAGAATTGGATTTGTATTTTTATTTaCTTTAGGGGGAATTACAGGaGTAGTATTATcTAATTCATCATTAGATATTATTTTACATGATACTTATTATGTAGTAGCACATTTTCATTATGTTTTAAGAATAGGAGCTGTTTTTGCTATTTTAGGGGGTATTACTTATTGATTTCCTTTATTTTTTGGAattAAATTGAGAGTTAAAAAAAGTAAACttcaattTTATATTataTttttAGGAgtaaatttaa---------------------------------------------
	04PEAN10_vondrona_DA052                ---------------------agcttgatctgctatagTAGGaaCTgCTATAAGAGTATTAATTCGAATTGAATtaagacaaTCTGGTAGATTTTTAATAAATGATCAATTATATAATGTAATTGTAACAAGTCATGCTTTTGTTATAATTTTTTTTATAGTAATACCTATTTTAATTGGAGGATTTGGAAATTGATTAGTACCTTTAATATTAGGAGCACCTGATATAGCTTTTCCTCGTATAAATAATTTAAGTTTTTGATTACTTCCTCCTTCTTTAATTTTATTATTTATTTCTTCAATAGTAGAAATAGGAGTAGGAGCTGGATGAACTATTTATCCTCCTTTATCATCATTAGATGGACATTCAGGTTATTCAGTAgATTTTGCTATTTTTTCATTACATTTAGCAGGAGCTTCTTCAATTATAGGTGCTATTAATTTTATTAGTACTATTTTAAATATGCGTTCGTGTGGAATATCAATAGATAAGGTATCTTTATTTGTTTGATCGGTATTTGTTACAGCAGTATTATTATTATTATCTTTACCAGTATTGGCTGGTGCTATTACTATATTATTAGTAGATCGAAATTTTAATACATCTTTTTTTGATCCGGCTGGAGGGGGAGATCCAATTTTATTTCAACATTTGTTTTGATTTTTTGGTCATCCTGAAGTATATATTTTAATTTTACCTGGATTTGGAATTATTTCTCATATTATTAGTAGTTTAGTAGGAAAACGTGAACCTTTTGGGTTTTTAGGAATAATTTATGCAATAGTAGGTATTGGATTGATGGGTTTTGTAGTGTGAGCTCATCATATATTTTCAGTAGGAATAGATGTAGATACTCGGGCATATTTTACTGCTGCTACTATAGTAATTGCAATTCCTACTGGAATTAAAATTTTTAGATGAATAGCAACTTTACATGGATcTTATTTTAAAATAGAAGTTCCTTTGTTATGAAGAATTGGATTTGTATTTTTATTTACTTTAGGGGGAATTACAGGAGTAGTATTATcTAATTCATCATTAGATATTATTTTACATGATACTTATTATGTAGTAGCACATTTTCATTATGTTTTAAGAATAGGAGCTGTTTTTGCTATTTTAGGGGGTATTACTTATTGATTTCCTTTATTTTTTGGAATTAAATTGAGAGTTAAAAAAAGTAAACTTCAATTTTATATTATATTTTTAGGAGTAAATTtaactt------------------------------------------
	04PEAN11_vondrona_DA041                ---------------------------------tatagtaggaactgctataagagtattaAttcgaattgaattaagacaatctggtagattTTTAataAatgatcaATtATATAatgtaattgtaaCAAGTCATGCTTTTGtTataatTTTTTTtatagtaaTACctatTttaAtTGGaggATTTGGAAATTGAtTagtacCTTTAATAttaggagcACCTGATatagcttTTCctcgtataAAtAATTTAAGTTTTTGATTACTTCctcCTTCTTtAATTTTATTATTTATTTCTTCAATAgtagaaaTAGGAGTAGgAGCtGGAtgaACTATTTATCCTCcTTTATCatcattagatgGACaTTCAGGTTATTCAgtagattTTGCTATTTTTTcatTACATTtagcaggagcTTCTTCaATTATAGgtgctATTAATTTTAttagtactATTttaAATAtgcgttcgtgtgGAATATCAatagataagGtatcTTtatTTGTTTGATcggtatTTGTTacagCagtatTATTATTATTATCTTTAccaGtAtTggctggtgCTATTACTATATTATTAGTAGaTcgaaaTTTTAATAcatctTTTTTTGATCCggctggAGGGggagaTCCAATTTTATTTCAACATTTGTTTTGATTTTTtggtcatcctgAAgtatAtatTTTaatTtTaCctggaTttggaatTATttctcataTtAttagtagtttagtaggaAaacgtgaACCTTTTGGGTTTTTAGgaaTAATTTatgcaatagtagGTATTGGATTGATgggttttgtagtgtgagctc---------------------------------------------------------------------------------------------------------------------------------------------------------------------------------------------------------------------------------------------------------------------------------------------------------------------------------------------------------------------------------------------------------------------------------------------------------------
	04PEAN12_vondrona_DA051                ------------------tggagcttgatctgctatagtaggaactgctATAAGAGTATTAATTCGAATTGAATTaagacaatctggtAGATTTTTAATAAATGATCAATTATATAATGTAATTGTAACAAGTCATGCTTTTGTTATAATTTTTTTTATAGTAATACCTATTTTAATTGGAGGATTTGGAAATTGATTAGTACCTTTAATATTAGGAGCACCTGATATAGCTTTTCCTCGTATAAATAATTTAAGTTTTTGATTACTTCCTCCTTCTTTAATTTTATTATTTATTTCTTCAATAGTAgAAATAGGAGTAGGAGCTGGATGAACTATTTATCCTCCTTTATCATCATTAgATGGACATTCAGGTTATTCAGTAgATTTTGCTATTTTTTCATTACATTTAGCAGGAGCTTCTTCAATTATAGGTGCTATTAATTTTATTAGTACTATTTTAAATATGCGTTCGTGTGGAATATCAATAGATAAGGTATCTTTATTTGTTTGATCGGTATTTGTTACAGCAGTATTATTATTATTATCTTTACCAGTATTGGCTGGTGCTATTACTATATTATTAGTAGATCGAAATTTTAATACATCTTTTTTTGATCCGGCTGGAGGGGGAGATCCAATTTTATTTCAACATTTGTTTTGATTTTTTGGTCATCCTGAAGTATATATTTTAATTTTACCTGGATTTGGAATTATTTCTCATATTATTAGTAGTTTAGTAGGAAAACGTGAACCTTTTGGGTTTTTAGGAATAATTTATGCAATAGTAGGTATTGGATTGATGGGTTTTGTAGTGTGAGCTCATCATATATTTTCAGTAGGAATAGATGTAGATACTcGGGCATATTTTACTGCTGCTACTATAGTAATTGCAATTCCTACTGGAATTAAAATTTTTAGATGAATAGCAACTTTACATGGATcTTATTTTAAAATAGAAGTTCCTTTGTTATGAAGAATTGGATTTGTATTTTTATTTACTTTAGGGGGAATTACAGGAGTAGTATTATcTAATTCATCATTAGATATTATTTTACATGATACTTATTATGTAGTAGCACATTTTCATTATGTTTTAAGAATAGGAGCTGTTTTTGCTATTTTAGGGGGTATTACTTATTGATTTCCTTTATTTTTTGGAATTAAATTGAGAGTTAAAAAAAGTAAACTTCAATTTTATATTATATTTTTAGGAGTAAATTtaac--------------------------------------------
	04PEAN18_vondrona_DA053                ----------------tttggagcttgatctgctatagtaggaactgCtAtaaGAGTATTAATTCgaATTGAATtaagacaatctggtagaTTTTTAATAAATGATCAATTATATAATGTAATTGTAACAAGTCATGCTTTTGTTATAATTTTTTTTATAGTAATACCTATTTTAATTGGAGGATTTGGAAATTGATTAGTACCTTTAATATTAGGAGCACCTGATATAGCTTTTCCTCGTATAAATAATTTAAGTTTTTGATTACTTCCTCCTTCTTTAATTTTATTATTTATTTCTTCAATAGTAgAAATAGGAGTAGGAGCTGGATGAACTATTTATCCTCCTTTATCATCATTAGATGGACATTCAGGTTATTCAGTAgATTTTGCTATTTTTTCATTACATTTAGCAGGAGCTTCTTCAATTATAGGTGCTATTAATTTTATTAGTACTATTTTAAATATGCGTTCGTGTGGAATATCAATAGATAAGGTATCTTTATTTGTTTGATCGGTATTTGTTACAGCAGTATTATTATTATTATCTTTACCAGTATTGGCTGGTGCTATTACTATATTATTAGTAGATCGAAATTTTAATACATCTTTTTTTGATCCGGCTGGAGGGGGAGATCCAATTTTATTTCAACATTTGTTTTGATTTTTTGGTCATCCTGAAGTATATATTTTAATTTTACCTGGATTTGGAATTATTTCTCATATTATTAGTAGTTTAGTAGGAAAACGTGAACCTTTTGGGTTTTTAGGAATAATTTATGCAATAGTAGGTATTGGATTGATGGGTTTTGTAGTGTGAGCTCATCATATATTTTCAGTAGGAATAGATGTAGATACTcGGGCATATTTTACTGcTGCTACTATAGTAATTGCAATTCCTACTGGAATTAAAATTTTTAGATGAATAGCAACTTTACATGGAtctTATTTTAAAATAGAAGTTCCTTTGTTATGAAGAATTGGATTTGTATTTTTATTTACTTTAGGGGGAATTACAGGAGTAGTATTATcTAATTCATCATTAGATATTATTTTACATGATACTTATTATGTAGTAGCACATTTTCATTATGTTTTAAGAATAGGAGCTGTTTTTGCTATTTTAGGGGGTATTACTTATTGATTTCCTTTATTTTTTGGAATTAAATTGAGAGTTAAAAAAAGTAAACTTCAATTTTATATTATATTTTTAGGAGTAAATttaactt------------------------------------------
	04PEAN19_vondrona_DA047                --------------------gagcttgatctgctatagtAggaactgCtatAAGAGTATTAATTCGaaTTGAATtaagacaatCTGGtagATTTTTAATAAATGATCAATTATATAATGtaATTGTAACAAGTCATGCTTTTGTTATAATTTTTTTTATAGTAATACCTATTTTAATTGGAGGATTTGGAAATTGATTAGTACCTTTAATATTAGGAGCACCTGATATAGCTTTTCCTCGTATAAATAATTTAAGTTTTTGATTACTTCCTCCTTCTTTAATTTTATTATTTATTTCTTCAATAGTAgAAATAGGAGTAGGAGCTGGATGAACTATTTATCCTCCTTTATCATCATTAGATGGACATTCAGGTTATTCAGTagaTTTTGCTATTTTTTCATTACATTTAGCAGGAGCTTCTTCAATTATAGGTGCTATTAATTTTATTAGTACTATTTTAAATATGCGTTCGTGTGGAATATCAATAGATAAGGTATCTTTATTTGTTTGATCGGTATTTGTTACAGCAGTATTATTATTATTATCTTTACCAGTATTGGCTGGTGCTATTACTATATTATTAGTAGATCGAAATTTTAATACATCTTTTTTTGATCCGGCTGGAGGGGGAGATCCAATTTTATTTCAACATTTGTTTTGATTTTTTGGTCATCCTGAAGTATATATTTTAATTTTACCTGGATTTGGAATTATTTCTCATATTATTAGTAGtTTAGTAGGAAAACGTGAACCTTTTGGgTTTTTAGGAATAATTTATGCAATaGTAGGtATTgGATTgATGGGTTTtGTaGtGTGAGCTCATCATATATTTtCagTAGGaAtaGAtgtaGATacTCGGGCatAttTTACTGcTGctACtatagtaattgcaattcctactggaattaaaatttttagatgaatagcaactttacatggaWYttattttaaaatagaaGttcctttattatgaagaattggatttgtatttttatttactttagGGGGaattacagGAGTagtattatctaattcatcattagatattattttacatgaTacttattatgtagtagcacattttcattatgttttaagAAtAGgAGCtgtttttgctattttaggGGGtattacttattgatttcctttattttttggaattaaattgagagttaaaaaaagtaaacttcaattttatattatatttttagga-------------------------------------------------------
	04PEAN20_vondrona_DA045                ----------------tttggagcttgatctgctATAGTAGgaaCTGCTATAAGAGTATTAATTCGAATTGAATtaagacaaTCTGGTAGATTTTTAATAAATGATCAATTATATAATGTAATTGTAACAAGTCATGCTTTTGTTATAATTTTTTTTATAGTAATACCTATTTTAATTGGAGGATTTGGAAATTGATTAGTACCTTTAATATTAGGAGCACCTGATATAGCTTTTCCTCGTATAAATAATTTAAGTTTTTGATTACTTCCTCCTTCTTTAATTTTATTATTTATTTCTTCAATAGTAGAAATAGGAGTAGGAGCTGGATGAACTATTTATCCTCCTTTATCATCATTAGATGGACATTCAGGTTATTCAGTAGATTTTGCTATTTTTTCATTACATTTAGCAGGAGCTTCTTCAATTATAGGTGCTATTAATTTTATTAGTACTATTTTAAATATGCGTTCGTGTGGAATATCAATAGATAAGGTATCTTTATTTGTTTGATCGGTATTTGTTACAGCAGTATTATTATTATTATCTTTACCAGTATTGGCTGGTGCTATTACTATATTATTAGTAGATCGAAATTTTAATACATCTTTTTTTGATCCGGCTGGAGGGGGAGATCCAATTTTATTTCAACATTTGTTTTGATTTTTTGGTCATCCTGAAGTATATATTTTAATTTTACCTGGATTTGGAATTATTTCTCATATTATTAGTAGTTTAGTAGGAAAACGTGAACCTTTTGGGTTTTTAGGAATAATTTATGCAATAGTAGGTATTGGATTGATGGGTTTTGTAGTGTGAGCTCATCATATATTTTCAGTAGGAATAGATGTAGATACTcGGGCATATTTTACTGCTGCTACTATAGTAATTGCAATTCCTACTGGAATTAAAATTTTTAGATGAATAGCAACTTTACATGGATcTTATTTTAAAATAGAAGTTCCTTTATTATGAAGAATTGGATTTGTATTTTTATTTACTTTAGGGGGAATTACAGGAGTAGTATTATcTAATTCATCATTAGATATTATTTTACATGATACTTATTATGTAGTAGCACATTTTCATTATGTTTTAAGAATAGGAGCTGTTTTTGCTATTTTAGGGGGTATTACTTATTGATTTCCTTTATTTTTTGGAATTAAATTGAGAGTTAAAAAAAGTAAACTTCAATTTTATATTATATTTTTAGGAGTAAATttaactt------------------------------------------
	04PEAN23_vondrona_DA057                ------------------------------------------------------------------------------------------atttttaataaatgatcaattatataatgtaattgtaacaagtcatgcttttgttataattttttttatagtaataCctattttaattggaggatttggaaattgattagtacctttaatattaggagcacctgatatagctttTCctcgtataaataatttaagtttttgattaCTTCCtCCtTCtttaattttattatTtATTTCttcaatagtagaaataggagtaggagctggatgaactatttatcctCCtttatcatcattagatggaCaTTCaggttATTCAgtagaTTTtgCTATTTTTTCaTTAcATTTagcaggAgCTTCtTCaaTTATaggTgCTATTAaTTTTATTAGTACTATTTTAaATAtGcGttCgtGTGGAaTATcAaTAGaTAAgGtATCTTTaTTtGTTTGAtcGGTATTTgTTACaGCAGTATTATTATTATTATCTTTACCAgTAtTGGCTgGtgCTATTACTATATTATTAGTaGaTcgAAAtTTTAATACaTCTTTtTTTGaTCCGGCTGgAGGGGGAGAtCcAATTTTATTTCAaCATtTgtTTTGAttTTTTGGtCATCCtgAAGTATATATTtTAAtttTACctGGAtTtGGAAtTATtTCTCAtAtTAtTAGTaGttTaGTAGGAAAACgtGAACCTttTgGGTttTTAGGAATAAttTAtGcAATAGTAGGtAttGGAtTgAtGGGtttTgTAGtgtgagctcatcatatattttcagtaGGAatagatgtagatactcgggcatattttactgctgctactatagtaattgcaattcctactggaattaaaatttttagatgaaTagcaactttacatggatcttattttaaaatagaagttcctttgttatgaaGaattggatttgtatttttatttactttagGGGGaattacaggaGTAgtattatctaattcatcattaGatattattttacatgatacttattatgtaGTagcacattttcattatgttttaagaataggAgctgtttttgctattttagggggtattacttattgatttcctttattttttggaattaaattaagagttaaaaaaagtaaacttcaattttatattatatttttaggagtaaatt------------------------------------------------
	05PEAN17_vondrona_DA075                --------------------gagcttgatctgctatagTAGGAACTGCTATAAGAGTATTAATTCGAATTGAATTAAgaCAATCTGGTAGATTTTTAATAAATGATCAATTATATAATGTAATTGTAACAAGTCATGCTTTTGTTATAATTTTTTTTATAGTAATACCTATTTTAATTGGAGGATTTGGAAATTGATTAGTACCTTTAATATTAGGAGCACCTGATATAGCTTTTCCTCGTATAAATAATTTAAGTTTTTGATTACTTCCTCCTTCTTTAATTTTATTATTTATTTCTTCAATAGTAGAAATAGGAGTAGGAGCTGGATGAACTATTTATCCTCCTTTATCATCATTAGATGGACATTCAGGTTATTCAGTAgATTTTGCTATTTTTTCATTACATTTAGCAGGAGCTTCTTCAATTATAGGTGCTATTAATTTTATTAGTACTATTTTAAATATGCGTTCGTGTGGAATATCAATAGATAAGGTATCTTTATTTGTTTGATCGGTATTTGTTACAGCAGTATTATTATTATTATCTTTACCAGTATTGGCTGGTGCTATTACTATATTATTAGTAGATCGAAATTTTAATACATCTTTTTTTGATCCGGCTGGAGGGGGAGATCCAATTTTATTTCAACATTTGTTTTGATTTTTTGGTCATCCTGAAGTATATATTTTAATTTTACCTGGATTTGGAATTATTTCTCATATTATTAGTAGTTTAGTAGGAAAACGTGAACCTTTTGGGTTTTTAGGAATAATTTATGCAATAGTAGGTATTGGATTGATGGGTTTTGTAGTGTGAGCTCATCATATATTTTCAGTAGGAATAGATGTAGATACTCGGGCATATTTTACTGCTGCTACTATAGTAATTGCAATTCCTACTGGAATTAAAATTTTTAGATGAATAGCAACTTTACATGGATcTTATTTTAAAATAGAAGTTCCTTTGTTATGAAGAATTGGATTTGTATTTTTATTTACTTTAGGGGGAATTACAGGAGTAGTATTATCTAATTCATCATTAGATATTATTTTACATGATACTTATTATGTAGTAGCACATTTTCATTATGTTTTAAGAATAGGAGCTGTTTTTGCTATTTTAGGGGGTATTACTTATTGATTTCCTTTATTTTTTGGAATTAAATTGAGAGTTAAAAAAAGTAAACTTCAATTTTATATTATATTTTTAGGAGTAAATttaa---------------------------------------------
	05PEAN_vondrona_DA242                  -------------??ttttggagcttgatctgctataGTAGgaactgCTATAAGAGTATTAATTCGAATTGAATTAAGacaAtCTGGTAGATTTTTAATAAATGATCAATTATATAATGTAATTGTAACAAGTCATGCTTTTGTTATAATTTTTTTTATAGTAATACCTATTTTAATTGGAGGATTTGGAAATTGATTAGTACCTTTAATATTAGGAGCACCTGATATAGCTTTTCCTCGTATAAATAATTTAAGTTTTTGATTACTTCCTCCTTCTTTAATTTTATTATTTATTTCTTCAATAGTAGAAATAGGAGTAGGAGCTGGATGAACTATTTATCCTCCTTTATCATCATTAGATGGACATTCAGGTTATTCAGTAGATTTTGCTATTTTTTCATTACATTTAGCAGGAGCTTCTTCAATTATAGGTGCTATTAATTTTATTAGTACTATTTTAAATATGCGTTCGTGTGGAATATCAATAGATAAGGTATCTTTATTTGTTTGATCGGTATTTGTTACAGCAGTATTATTATTATTATCTTTACCAGTATTGGCTGGTGCTATTACTATATTATTAGTAGATCGAAATTTTAATACATCTTTTTTTGATCCGGCTGGAGGGGGAGATCCAATTTTATTTCAACATTTGTTTTGATTTTTTGGTCATCCTGAAGTATATATTTTAATTTTACCTGGATTTGGAATTATTTCTCATATTATTAGTAGTTTAGTAGGAAAACGTGAACCTTTTGGGTTTTTAGGAATAATTTATGCAATAGTAGGTATTGGATTGATGGGTTTTGTAGTGTGAGCTCATCATATATTTTCAGTAGGAATAGATGTAGATACTCGGGCATATTTTACTGCTGCTACTATAGTAATTGCAATTCCTACTGGAATTAAAATTTTTAGATGAATAGCAACTTTACATGGATCTTATTTTAAAATAGAAGTTCCTTTGTTATGAAGAATTGGATTTGTATTTTTATTTACTTTAGGGGGAATTACAGGAGTAGTATTATCTAATTCATCATTAGATATTATTTTACATGATACTTATTATGTAGTAGCACATTTTCATTATGTTTTAAGAATAGGAGCTGTTTTTGCTATTTTAGGGGGTATTACTTATTGATTTCCTTTATTTTTTGGAATTAAATTGAGAGTTaaaaaaaGTAAACTTCAATTTTATATTATATTTTTAGGAGTAAATttaactt------------------------------------------
	05PEAN_vondrona_DA243                  -------------gtttttggagcttgatctgctatagtaggaactgctATAAGAGTATTAATTCGAATTGAATTAAgacAAtCTGGTAGATTTTTAATAAATGATCAATTATATAATGTAATTGTAACAAGTCATGCTTTTGTTATAATTTTTTTTATAGTAATACCTATTTTAATTGGAGGATTTGGAAATTGATTAGTACCTTTAATATTAGGAGCACCTGATATAGCTTTTCCTCGTATAAATAATTTAAGTTTTTGATTACTTCCTCCTTCTTTAATTTTATTATTTATTTCTTCAATAGTAgAAATAGGAGTAGGAGCTGGATGAACTATTTATCCTCCTTTATCATCATTAGATGGACATTCAGGTTATTCAGTAGATTTTGCTATTTTTTCATTACATTTAGCAGGAGCTTCTTCAATTATAGGTGCTATTAATTTTATTAGTACTATTTTAAATATGCGTTCGTGTGGAATATCAATAGATAAGGTATCTTTATTTGTTTGATCGGTATTTGTTACAGCAGTATTATTATTATTATCTTTACCAGTATTGGCTGGTGCTATTACTATATTATTAGTAGATCGAAATTTTAATACATCTTTTTTTGATCCGGCTGGAGGGGGAGATCCAATTTTATTTCAACATTTGTTTTGATTTTTTGGTCATCCTGAAGTATATATTTTAATTTTACCTGGATTTGGAATTATTTCTCATATTATTAGTAGTTTAGTAGGAAAACGTGAACCTTTTGGGTTTTTAGGAATAATTTATGCAATAGTAGGTATTGGATTGATGGGTTTTGTAGTGTGAGCTCATCATATATTTTCAGTAGGAATAGATGTAGATACTCGGGCATATTTTACTGCTGCTACTATAGTAATTGCAATTCCTACTGGAATTAAAATTTTTAGATGAATAGCAACTTTACATGGATCTTATTTTAAAATAGAAGTTCCTTTGTTATGAAGAATTGGATTTGTATTTTTATTTACTTTAGGGGGAATTACAGGAGTAGTATTATCTAATTCATCATTAGATATTATTTTACATGATACTTATTATGTAGTAGCACATTTTCATTATGTTTTAAGAATAGGAGCTGTTTTTGCTATTTTAGGGGGTATTACTTATTGATTTCCTTTATTTtttggAATTAAattgaGagttaaaaaaagtAaacttcaattttatattatatttTtaggagtaaatttaactt------------------------------------------
	05PEAN_vondrona_DA244                  -------------????ttggagcttgatctgctatagtaggaactgctatAAGAGtattaATTCGAATTGAATTAAGacaatCTGGTAGATTTTTAATAAATGATCAATTATATAATGTAATTGTAACAAGTCATGCTTTTGTTATAATTTTTTTTATAGTAATACCTATTTTAATTGGAGGATTTGGAAATTGATTAGTACCTTTAATATTAGGAGCACCTGATATAGCTTTTCCTCGTATAAATAATTTAAGTTTTTGATTACTTCCTCCTTCTTTAATTTTATTATTTATTTCTTCAATAGTAGAAATAGGAGTAGGAGCTGGATGAACTATTTATCCTCCTTTATCATCATTAGATGGACATTCAGGTTATTCAGTAGATTTTGCTATTTTTTCATTACATTTAGCAGGAGCTTCTTCAATTATAGGTGCTATTAATTTTATTAGTACTATTTTAAATATGCGTTCGTGTGGAATATCAATAGATAAGGTATCTTTATTTGTTTGATCGGTATTTGTTACAGCAGTATTATTATTATTATCTTTACCAGTATTGGCTGGTGCTATTACTATATTATTAGTAGATCGAAATTTTAATACATCTTTTTTTGATCCGGCTGGAGGGGGAGATCCAATTTTATTTCAACATTTGTTTTGATTTTTTGGTCATCCTGAAGTATATATTTTAATTTTACCTGGATTTGGAATTATTTCTCATATTATTAGTAGTTTAGTAGGAAAACGTGAACCTTTTGGGTTTTTAGGAATAATTTATGCAATAGTAGGTATTGGATTGATGGGTTTTGTAGTGTGAGCTCATCATATATTTTCAGTAGGAATAGATGTAGATACTCGGGCATATTTTACTGCTGCTACTATAGTAATTGCAATTCCTACTGGAATTAAAATTTTTAGATGAATAGCAACTTTACATGGATcTTATTTTAAAATAGAAGTTCCTTTGTTATGAAGAATTGGATTTGTATTTTTATTTACTTTAGGGGGAATTACAGGAGTAGTATTATCTAATTCATCATTAGATATTATTTTACATGATACTTATTATGTAGTAGCACATTTTCATTATGTTTTAAGAATAGGAGCTGTTTTTGCTATTTTAGGGGGTATTACTTATtgaTTTCCTTTATTTTTTGGAATTAAATTGAGAGttaaaaaaAGTAAACTTCAATTTTATATTATATttttaggagtaaatttaactt------------------------------------------
	05PEAN_vondrona_DA245                  -------------???tttggagcttgatctgctatagTAGgaactgCtATAAGAGTATTAATTCGAATTGaaTTaAgaCAATCTGGTAGATTTTTAATAAATGATCAATTATATAATGTAATTGTAACAAGTCATGCTTTTGTTATAATTTTTTTTATAGTAATACCTATTTTAATTGGAGGATTTGGAAATTGATTAGTACCTTTAATATTAGGAGCACCTGATATAGCTTTTCCTCGTATAAATAATTTAAGTTTTTGATTACTTCCTCCTTCTTTAATTTTATTATTTATTTCTTCAATAGTAGAAATAGGAGTAGGAGCTGGATGAACTATTTATCCTCCTTTATCATCATTAGATGGACATTCAGGTTATTCAGTAGATTTTGCTATTTTTTCATTACATTTAGCAGGAGCTTCTTCAATTATAGGTGCTATTAATTTTATTAGTACTATTTTAAATATGCGTTCGTGTGGAATATCAATAGATAAgGTATCTTTATTTGTTTGATCGGTATTTGTTACAGCAGTATTATTATTATTATCTTTACCAGTATTGGCTGGTGCTATTACTATATTATTAGTAGATCGAAATTTTAATACATCTTTTTTTGATCCGGCTGGAGGGGGAGATCCAATTTTATTTCAACATTTGTTTTGATTTTTTGGTCATCCTGAAGTATATATTTTAATTTTACCTGGATTTGGAATTATTTCTCATATTATTAGTAGTTTAGTAGGAAAACGTGAACCTTTTGGGTTTTTAGGAATAATTTATGCAATAGTAGGTATTGGATTGATGGGTTTTGTAGTGTGAGCTCATCATATATTTTCAGTAGGAATAGATGTAGATACTCGGGCATATTTTACTGCTGCTACTATAGTAATTGCAATTCCTACTGGAATTAAAATTTTTAGATGAATAGCAACTTTACATGGATCTTATTTTAAAATAGAAGTTCCTTTGTTATGAAGAATTGGATTTGTATTTTTATTTACTTTAGGGGGAATTACAGGAGTAGTATTATCTAATTCATCaTTAGATATTATTTTACATGATACTTATTATGTAGTAGCACATTTTCATTATGTTTTAAGAATAGGAGCTGTTTTTGCTATTTTAGGGGGTATTACTTATTGATTTCCTTTATTTTTTGGAATTAAATtgaGaGTTAAaAAAAGTAAACTTCAATTTTATAttaTATTtttAGGAGTAAATttaactt------------------------------------------
	05PEAN_vondrona_DA246                  -------------gtttttggagcttgatctgctataGTAGgAACTGCTATAAGAGTATTAATTCgAATTGAATTAAgacaATCTGGtAGATTTTTAATAAATGATCAATTATATAATGTAATTGTAACAAGTCATGCTTTTGTTATAATTTTTTTTATAGTAATACCTATTTTAATTGGAGGATTTGGAAATTGATTAGTACCTTTAATATTAGGAGCACCTGATATAGCTTTTCCTCGTATAAATAATTTAAGTTTTTGATTACTTCCTCCTTCTTTAATTTTATTATTTATTTCTTCAATAGTAGAAATAGGAGTAGGAGCTGGATGAACTATTTATCCTCCTTTATCATCATTAGATGGACATTCAGGTTATTCAGTAGATTTTGCTATTTTTTCATTACATTTAGCAGGAGCTTCTTCAATTATAGGTGCTATTAATTTTATTAGTACTATTTTAAATATGCGTTCGTGTGGAATATCAATAGATAAGGTATCTTTATTTGTTTGATCGGTATTTGTTACAGCAGTATTATTATTATTATCTTTACCAGTATTGGCTGGTGCTATTACTATATTATTAGTAGATCGAAATTTTAATACATCTTTTTTTGATCCGGCTGGAGGGGGAGATCCAATTTTATTTCAACATTTGTTTTGATTTTTTGGTCATCCTGAAGTATATATTTTAATTTTACCTGGATTTGGAATTATTTCTCATATTATTAGTAGTTTAGTAGGAAAACGTGAACCTTTTGGGTTTTTAGGAATAATTTATGCAATAGTAGGTATTGGATTGATGGGTTTTGTAGTGTGAGCTCATCATATATTTTCAGTAGGAATAGATGTAGATACTCGGGCATATTTTACTGCTGCTACTATAGTAATTGCAATTCCTACTGGAATTAAAATTTTTAGATGAATAGCAACTTTACATGGATCTTATTTTAAAATAGAAGTTCCTTTGTTATGAAGAATTGGATTTGTATTTTTATTTACTTTAGGGGGAATTACAGGAGTAGTATTATCTAATTCATCATTAGATATTATTTTACATGATACTTATTATGTAGTAGCACATTTTCATTATGTTTTAAGAATAGGAGCTGTTTTTGCTATTTTAGGGGGTATTACTTATTGATTTCCTTTATTTTTTGGAATTAAATTGAGAGTTAAAAAAAGTAAACTTCAATTTTATATTATATTTTTAGGAGTAAATttaactt------------------------------------------
	06PEAN09_vondrona_DA082                ---------------ttttggagcttgatctgctatagtaggAACTGCTATAAGAGTATTAATTCGAATTGAATTaagacaatcTGGTAgaTTTTTAATAAATGATCAATTATATAATGTAATTGTAACAAGTCATGCTTTTGTTATAATTTTTTTTATAGTAATACCTATTTTAATTGGAGGATTTGGAAATTGATTAGTACCTTTAATATTAGGAGCACCTGATATAGCTTTTCCTCGTATAAATAATTTAAGTTTTTGATTACTTCCTCCTTCTTTAATTTTATTATTTATTTCTTCAATAGTAgAAATAGGAGTAGGAGCTGGATGAACTATTTATCCTCCTTTATCATCATTAGATGGACATTCAGGTTATTCAGTAgATTTTGCTATTTTTTCATTACATTTAGCAGGAGCTTCTTCAATTATAGGTGCTATTAATTTTATTAGTACTATTTTAAATATGCGTTCGTGTGGAATATCAATAGATAAGGTATCTTTATTTGTTTGATCGGTATTTGTTACAGCAGTATTATTATTATTATCTTTACCAGTATTGGCTGGTGCTATTACTATATTATTAGTAGATCGAAATTTTAATACATCTTTTTTTGATCCGGCTGGAGGGGGAGATCCAATTTTATTTCAACATTTGTTTTGATTTTTTGGTCATCCTGAAGTATATATTTTAATTTTACCTGGATTTGGAATTATTTCTCATATTATTAGTAGTTTAGTAGGAAAACGTGAACCTTTTGGGTTTTTAGGAATAATTTATGCAATAGTAGGTATTGGATTGATGGGTTTTGTAGTGTGAGCTCATCATATATTTTCAGTAGGAATAGATGTAGATACTcGGGCATATTTTACTGCTGCTACTATAGTAATTGCAATTCCTACTGGAATTAAAATTTTTAGATGAATAGCAACTTTACATGGATCTTATTTTAAAATAGAAGTTCCTTTGTTATGAAGAATTGGATTTGTATTTTTATTTACTTTAGGGGGAATTACAGGAGTAGTATTATCTAATTCATCATTAGATATTATTTTACATGATACTTATTATGTAGTAGCACATTTTCATTATGTTTTAAGAATAGGAGCTGTTTTTGCTATTTTAGGGGGTATTACTTATTGATTTCCTTTATTTTTTGGAATTAAATTGAGAGTTAAAAAAAGTAAACTTCAATTTTATATTATATTTTTAGGAGTaaatttaactt------------------------------------------
	06PEAN_vondrona_DA249                  -------------gtttttggagcttgatctgctataGTAGGAACTGCTATAAGAGTATTAATTCGAATTGAATTAAGacaATCTGGTAGATTTTTAATAAATGATCAATTATATAATGTAATTGTAACAAGTCATGCTTTTGTTATAATTTTTTTTATAGTAATACCTATTTTAATTGGAGGATTTGGAAATTGATTAGTACCTTTAATATTAGGAGCACCTGATATAGCTTTTCCTCGTATAAATAATTTAAGTTTTTGATTACTTCCTCCTTCTTTAATTTTATTATTTATTTCTTCAATAGTAGAAATAGGAGTAGGAGCTGGATGAACTATTTATCCTCCTTTATCATCATTAGATGGACATTCAGGTTATTCAGTAGATTTTGCTATTTTTTCATTACATTTAGCAGGAGCTTCTTCAATTATAGGTGCTATTAATTTTATTAGTACTATTTTAAATATGCGTTCGTGTGGAATATCAATAGATAAGGTATCTTTATTTGTTTGATCGGTATTTGTTACAGCAGTATTATTATTATTATCTTTACCAGTATTGGCTGGTGCTATTACTATATTATTAGTAGATCGAAATTTTAATACATCTTTTTTTGATCCGGCTGGAGGGGGAGATCCAATTTTATTTCAACATTTGTTTTGATTTTTTGGTCATCCTGAAGTATATATTTTAATTTTACCTGGATTTGGAATTATTTCTCATATTATTAGTAGTTTAGTAGGAAAACGTGAACCTTTTGGGTTTTTAGGAATAATTTATGCAATAGTAGGTATTGGATTGATGGGTTTTGTAGTGTGAGCTCATCATATATTTTCAGTAGGAATAGATGTAGATACTCGGGCATATTTTACTGCTGCTACTATAGTAATTGCAATTCCTACTGGAATTAAAATTTTTAGATGAATAGCAACTTTACATGGATCTTATTTTAAAATAGAAGTTCCTTTGTTATGAAGAATTGGATTTGTATTTTTATTTACTTTAGGGGGAATTACAGGAGTAGTATTATCTAATTCATCATTAGATATTATTTTACATGATACTTATTATGTAGTAGCACATTTTCATTATGTTTTAAGAATAGGAGCTGTTTTTGCTATTTTAGGGGGTATTACTTATTGATTTCCTTTATTTTTTGGAATTAAATTGAGAGTTaaaaaAAGTAAACTTCAATTTTATATTATATTTTTAGGAGTAAATttaactt------------------------------------------
	11PEAN_vondrona_DA295                  --------------------gagcttgatctgctatagTAGGAACTGCTATAAGAGTATTAATTCGAATTGAATTAAGACAATCTGGTAGATTTTTAATAAATGATCAATTATATAATGTAATTGTAACAAGTCATGCTTTTGTTATAATTTTTTTTATAGTAATACCTATTTTAATTGGAGGATTTGGAAATTGATTAGTACCTTTAATATTAGGAGCACCTGATATAGCTTTTCCTCGTATAAATAATTTAAGTTTTTGATTACTTCCTCCTTCTTTAATTTTATTATTTATTTCTTCAATAGTAGAAATAGGAGTAGGAGCTGGATGAACTATTTATCCTCCTTTATCATCATTAGATGGACATTCAGGTTATTCAGTAGATTTTGCTATTTTTTCATTACATTTAGCAGGAGCTTCTTCAATTATAGGTGCTATTAATTTTATTAGTACTATTTTAAATATGCGTTCGTGTGGAATATCAATAGATAAGGTATCTTTATTTGTTTGATCGGTATTTGTTACAGCAGTATTATTATTATTATCTTTACCAGTATTGGCTGGTGCTATTACTATATTATTAGTAGATCGAAATTTTAATACATCTTTTTTTGATCCGGCTGGAGGGGGAGATCCAATTTTATTTCAACATTTGTTTTGATTTTTTGGTCATCCTGAAGTATATATTTTAATTTTACCTGGATTTGGAATTATTTCTCATATTATTAGTAGTTTAGTAGGAAAACGTGAACCTTTTGGGTTTTTAGGAATAATTTATGCAATAGTAGGTATTGGATTGATGGGTTTTGTAGTGTGAGCTCATCATATATTTTCAGTAGGAATAGATGTAGATACTCGGGCATATTTTACTGCTGCTACTATAGTAATTGCAATTCCTACTGGAATTAAAATTTTTAGATGAATAGCAACTTTACATGGATCTTATTTTAAAATAGAAGTTCCTTTGTTATGAAGAATTGGATTTGTATTTTTATTTACTTTAGGGGGAATTACAGGAGTAGTATTATCTAATTCATCATTAGATATTATTTTACATGATACTTATTATGTAGTAGCACATTTTCATTATGTTTTAAGAATAGGAGCTGTTTTTGCTATTTTAGGGGGTATTACTTATTGATTTCCTTTATTTTTTGGAATTAAATTGAGAGTTAAAAAAAGTAAACTTCAATTTTATATTATATTTTTAGGAGTAAATTTaactt------------------------------------------
	12PEAN04_vondrona_DA170                ---------------------------------------aggaactgctataagagtattaattcgaattgaattaagacaAtCTggtagatttTtaataaatgatcaattatataatgtaattgtaACaagTCatgcttttRttaTAATTTTTTTTATAGTAATACCTATTTTAATTGGAGGATTTGGAAATTGATTAGTACCTTTAATATTAGGAGCACCTGATATAGCTTTTCCTCGTATAAATAATTTAAGTTTTTGATTACTTCCTCCTTCTTTAATTTTATTATTTATTTCTTCAatagtagaAATAGGAGTAGGAGCTGGATGAACTATTTATCCTCCTTTATCATCATTAGATGGACATTCAGGTTATTCAGTAGATTTTGCTATTTTTTCATTACATTTAGCAGGAGCTTCTTCaATTATAGGtGCTATTAATTTTATTAGTACTATTTTAAATATGCGTTCGTGTGGAATATCAATAGATAAgGTATCTTTATTTGTTTGATCGGTATTTGTTACAGCAGTATTATTATTATTATCTTTACCAGTATTGGCTGGTGCTATTACTATATTATTAGTAGATCGAAATTTTAATACATCTTTTTTTGATCCGGCTGGAGGGGGAGATCCAATTTTATTTCAACATTTGTTTTGATTTTTTGGTCATCCTGAAGTATATATTTTAATTTTACCTGGATTTGGAATTATTTCTCATATTATTAGTAGTTTAGTAGGAAAACGTGAACCTTTTGGGTTTTTAGGAATAATTTATGCAATAGTAGGTATTGGATTGATgGGTTTTGTAGTGTGAGCTCATCATATATTTTCAGTAGGaATAGATGTAGATACTCGGGCATATTTTACTGCTGCTACTATAGTAATTGCAATTCCTACTGGAATTAAAATTTTTAGATGAATAGCAACTTTACATGGATCTTATTTTAAAATAGAAGTTCCTTTgTTATGAAGAATTGGATTTGTATTTTTATTTACTTTAGGGGGAATTACAGGAGTAGTATTATCTAATTCATCaTTAGATATTATTTTACATGATACTTATTATGTAGTAGCACATTTTCATTATGTTTTAAGAATAGGAGCTGTTTttgctattttagggggtattacttattgaTttCCTTTATTTTTTGGAattaaattgagagttaAAAAaagtaaacttcAATTTtatattatatttttaggagtaaattt-----------------------------------------------
	12PEAN11_vondrona_DA169                --------------------------------ctatagtaggaactgCtataagagtattaatTCGAATTGAATTAAGACAATCTGgTAGATTTTTAATAAATGATCAATTATATAATGTAATTGTAACAAGTCATGCTTTTGTTATAATTTTTTTTATAGTAATACCTATTTTAATTGGAGGATTTGGAAATTGATTAGTACCTTTAATATTAGGAGCACCTGATATAGCTTTTCCTCGTATAAATAATTTAAGTTTTTGATTACTTCCTCCTTCTTTAATTTTATTATTTATTTCTTCAATAGTAGAAATAGGAGTAGGAGCTGGATGAACTATTTATCCTCCTTTATCATCATTAGATGGACATTCAGGTTATTCAGTAGATTTTGCTATTTTTTCATTACATTTAGCAGGAGCTTCTTCAATTATAGGTGCTATTAATTTTATTAGTACTATTTTAAATATGCGTTCGTGTGGAATATCAATAGATAAGGTATCTTTATTTGTTTGATCGGTATTTGTTACAGCAGTATTATTATTATTATCTTTACCAGTATTGGCTGGTGCTATTACTATATTATTAGTAGATCGAAATTTTAATACATCTTTTTTTGATCCGGCTGGAGGGGGAGATCCAATTTTATTTCAACATTTGTTTTGATTTTTTGGTCATCCTGAAGTATATATTTTAATTTTACCTGGATTTGGAATTATTTCTCATATTATTAGTAGTTTAGTAGGAAAACGTGAACCTTTTGGGTTTTTAGGAATAATTTATGCAATAGTAGGTATTGGATTGATGGGTTTTGTAGTGTGAGCTCATCATATATTTTCAGTAGGAATAGATGTAGATACTcGGGCATATTTTACTGCTGCTACTATAGTAATTGCAATTCCTACTGGAATTAAAATTTTTAGATGAATAGCAACTTTACATGGATCTTATTTTAAAATAGAAGTTCCTTTGTTATGAAGAATTGGATTTGTATTTTTATTTACTTTAGGGGGAATTACAGGAGTAGTATTATCTAATTCATCATTAGATATTATTTTACATGATACTTATTATGTAGTAGCACATTTTCATTATGTTTTAAGAATAGGAGCTGTTTttgctaTTTTAGGGGGTATTACTTATTGATTTCCTTTATTTTttgGAATTAAAttgagagTTAAAAAAAGTAAACTTCAATTTTAtattATattTTTAGGAGtaAattt-----------------------------------------------
	12PEAN13_vondrona_DA165                --------------------------------ctatagtaggaaCTGCtAtAagagtattaatTCGaaTTGAATTAAgACAATCTGgTAGATTTTTAATAAATGATCAATTATATAATGTAATTGTAACAAGTCATGCTTTTgTTATAATTTTTTTTATAGTAATACCTATTTTAATTGGAGGATTTGGAAATTGATTAGTACCTTTAATATTAGGAGCACCTGATATAGCTTTTCCTCGTATAAATAATTTAAGTTTTTGATTACTTCCTCCTTCTTTAATTTTATTATTTATTTCTTCAATAGTAgAAATAGGAGTAGGAGCTGGATGAACTATTTATCCTCCTTTATCATCATTAGATGGACATTCAGGTTATTCAGTAgATTTTGCTATTTTTTCATTACATTTAGCAGGAGCTTCTTCAATTATAGGTGCTATTAATTTTATTAGTACTATTTTAAATATGCGTTCGTGTGGAATATCAATAgATAAGGTATCTTTATTTGTTTGATCGGTATTTGTTACAGCAGTATTATTATTATTATCTTTACCAGTATTGGCTGGTGCTATTACTATATTATTAGTAGATCGAAATTTTAATACATCTTTTTTTGATCCGGCTGGAGGGGGAGATCCAATTTTATTTCAACATTTGTTTTGATTTTTTGGTCATCCTGAAGTATATATTTTAATTTTACCTGGATTTGGAATTATTTCTCATATTATTAGTAGTTTAGTAGGAAAACGTGAACCTTTTGGGTTTTTAGGAATAATTTATGCAATAGTAGGTATTGGATTGATGGGTTTTGTAGTATGAGCTCATCATATATTTTCAGTAGGAATAGATGTAGATACTcGGGCATATTTTACTGCTGCTACTATAGTAATTGCAATTCCTACTGGAATTAAAATTTTTAGATGAATAGCAACTTTACATGGATcTTATTTTAAAATAGAAGTTCCTTTGTTATGAAGAATTGGATTTGTATTTTTATTTACTTTAGGGGGAATTACAGGAGTAGTATTATcTAATTCATCATTAGATATTATTTTACATGATACTTATTATGTAGTAGCACATTTTCATTATGTTTTAAGAATAGGAGCTGTTtttgctaTTTTAGGGGGTATTACTTATTGATTTCCTTTATTTTTTGGAATTAAATTGAGAGTTAAAAAAAGTAAACTTCAATTTTAtatTATATTTTTAGGAGtAaatttaa---------------------------------------------
	12PEAN16_vondrona_DA168                --------------------------------ctatagtaggaactgctataagagtattaatTcgaattgaattaagacaatctggtagatttttaATAAAtgatcaAtTAtataaTGTAATTGTAACAAGTcatgCTtttgttaTAATTTTTTTTATAGTAATACCTATTTTAATTGGAGGATTTGGAAATTGATTAGTACCTTTAATATTAGGAGCACCTGATATAGCTTTTCCTCGTATAAATAATTTAAGTTTTTGATTACTTCCTCCTTCTTTAATTTTATTATTTATTTCTTCAATAGTAGAAATAGGAGTAGGAGCTGGATGAACTATTTATCCTCCTTTATCATCATTAGATGGACATTCAGGTTATTCAGTAgATTTTGCTATTTTTTCATTACATTTAGCAGGAGCTTCTTCAATTATAGGTGCTATTAATTTTATTAGTACTATTTTAAATATGCGTTCGTGTGGAATATCAATAgATAAGGTATCTTTATTTGTTTGATCGGTATTTGTTACAGCAGTATTATTATTATTATCTTTACCAGTATTGGCTGGTGCTATTACTATATTATTAGTAGATCGAAATTTTAATACATCTTTTTTTGATCCGGCTGGAGGGGGAGATCCAATTTTATTTCAACATTTGTTTTGATTTTTTGGTCATCCTGAAGTATATATTTTAATTTTACCTGGATTTGGAATTATTTCTCATATTATTAGTAGTTTAGTAGGAAAACGTGAACCTTTTGGGTTTTTAGGAATAATTTATGCAATAGTAGGTATTGGATTGATGGGTTTTGTAGTGTGAGCTCATCATATATTTTCAGTAGGAATAGATGTAGATACTCGGGCATATTTTACTGCTGCTACTATAGTAATTGCAATTCCTACTGGAATTAAAATTTTTAGATGAATAGCAACTTTACATGGATCTTATTTTAAAATAGAAGtTCCTTTGTTATGAAGAATTGGATTTGTATTTTTATTTACTTTAGGGGGAATTACAGGAGTAGTATTATCTAATTCATCATTAGATATTATTTTACATGATACTTATTATGTAGTAGCACATTTTCATTATGTTTTAAGAATAGGAGCTGTTtttgctatTTTAGGgGGTattacttATTGATTTCCTTTATTTTTTGGAATTAAattgaGaGTTAAAAAAAGTaaacttcAATTTTAtattaTatttttaggagtaaatttaa---------------------------------------------
	12_PEAN_vondrona_DA304                 ----------------------------------atAGTAGGAACTGCTATAAGAGTATTAATTCGAATTGAATTAAGACAATCTGGTAGATTTTTAATAAATGATCAATTATATAATGTAATTGTAACAAGTCATGCTTTTGTTATAATTTTTTTTATAGTAATACCTATTTTAATTGGAGGATTTGGAAATTGATTAGTACCTTTAATATTAGGAGCACCTGATATAGCTTTTCCTCGTATAAATAATTTAAGTTTTTGATTACTTCCTCCTTCTTTAATTTTATTATTTATTTCTTCAATAGTAGAAATAGGAGTAGGAGCTGGATGAACTATTTATCCTCCTTTATCATCATTAGATGGACATTCAGGTTATTCAGTAGATTTTGCTATTTTTTCATTACATTTAGCAGGAGCTTCTTCAATTATAGGTGCTATTAATTTTATTAGTACTATTTTAAATATGCGTTCGTGTGGAATATCAATAGATAAGGTATCTTTATTTGTTTGATCGGTATTTGTTACAGCAGTATTATTATTATTATCTTTACCAGTATTGGCTGGTGCTATTACTATATTATTAGTAGATCGAAATTTTAATACATCTTTTTTTGATCCGGCTGGAGGGGGAGATCCAATTTTATTTCAACATTTGTTTTGATTTTTTGGTCATCCTGAAGTATATATTTTAATTTTACCTGGATTTGGAATTATTTCTCATATTATTAGTAGTTTAGTAGGAAAACGTGAACCTTTTGGGTTTTTAGGAATAATTTATGCAATAGTAGGTATTGGATTGATGGGTTTTGTAGTGTGAGCTCATCATATATTTTCAGTAGGAATAGATGTAGATACTCGGGCATATTTTACTGCTGCTACTATAGTAATTGCAATTCCTACTGGAATTAAAATTTTTAGATGAATAGCAACTTTACATGGATCTTATTTTAAAATAGAAGTTCCTTTGTTATGAAGAATTGGATTTGTATTTTTATTTACTTTAGGGGGAATTACAGGAGTAGTATTATCTAATTCATCATTAGATATTATTTTACATGATACTTATTATGTAGTAGCACATTTTCATTATGTTTTAAGAATAGGAGCTGTTTTTGCTATTTTAGGGGGTATTACTTATTGATTTCCTTTATTTTTTGGAATTAAATTGAGAGTTAAAAAAAGTAAACTTCAATTTTATATTATATTTTTAGGAGTAAAtTtaac--------------------------------------------
	12_PEAN_vondrona_DA307                 ----------------tttggagcttgatctgctATAGTAGgaaCTGCTATAAGAGTATTAATTCGAATTGAATTAAGACAATCTGGTAGATTTTTAATAAATGATCAATTATATAATGTAATTGTAACAAGTCATGCTTTTGTTATAATTTTTTTTATAGTAATACCTATTTTAATTGGAGGATTTGGAAATTGATTAGTACCTTTAATATTAGGAGCACCTGATATAGCTTTTCCTCGTATAAATAATTTAAGTTTTTGATTACTTCCTCCTTCTTTAATTTTATTATTTATTTCTTCAATAGTAGAAATAGGAGTAGGAGCTGGATGAACTATTTATCCTCCTTTATCATCATTAGATGGACATTCAGGTTATTCAGTAGATTTTGCTATTTTTTCATTACATTTAGCAGGAGCTTCTTCAATTATAGGTGCTATTAATTTTATTAGTACTATTTTAAATATGCGTTCGTGTGGAATATCAATAGATAAGGTATCTTTATTTGTTTGATCGGTATTTGTTACAGCAGTATTATTATTATTATCTTTACCAGTATTGGCTGGTGCTATTACTATATTATTAGTAGATCGAAATTTTAATACATCTTTTTTTGATCCGGCTGGAGGGGGAGATCCAATTTTATTTCAACATTTGTTTTGATTTTTTGGTCATCCTGAAGTATATATTTTAATTTTACCTGGATTTGGAATTATTTCTCATATTATTAGTAGTTTAGTAGGAAAACGTGAACCTTTTGGGTTTTTAGGAATAATTTATGCAATAGTAGGTATTGGATTGATGGGTTTTGTAGTGTGAGCTCATCATATATTTTCAGTAGGAATAGATGTAGATACTCGGGCATATTTTACTGCTGCTACTATAGTAATTGCAATTCCTACTGGAATTAAAATTTTTAGATGAATAGCAACTTTACATGGATCTTATTTTAAAATAGAAGTTCCTTTGTTATGAAGAATTGGATTTGTATTTTTATTTACTTTAGGGGGAATTACAGGAGTAGTATTATcTAATTCATCATTAGATATTATTTTACATGATACTTATTATGTAGTAGCACATTTTCATTATGTTTTAAGAATAGGAGCTGTTTTTGCTATTTTAGGGGGTATTACTTATTGATTTCCTTTATTTTTTGGAATTAAATTGAGAGTTAAAAAAAGTAAACTTCAATTTTATATTATATTTTTAGGAGTAAATttaact-------------------------------------------
	13PEAN01_vondrona_DA176                --------------------------------ctatagtaggaactgctataagagtattaaTTCGAATTGAATTAAGACAATCTGgTAGATTTTTAATAAATGATCAATTATATAATGTAATTGTAACAAGTCATGCTTTTGTTATAATTTTTTTTATAGTAATACCTATTTTAATTGGAGGATTTGGAAATTGATTAGTACCTTTAATATTAGGAGCACCTGATATAGCTTTTCCTCGTATAAATAATTTAAGTTTTTGATTACTTCCTCCTTCTTTAATTTTATTATTTATTTCTTCAATAGTAgAAATAGGAGTAGGAGCTGGATGAACTATTTATCCTCCTTTATCATCATTAGATGGACATTCAGGTTATTCAGTAgATTTTGCTATTTTTTCATTACATTTAGCAGGAGCTTCTTCAATTATAGGTGCTATTAATTTTATTAGTACTATTTTAAATATGCGTTCGTGTGGAATATCAATAGATAAGGTATCTTTATTTGTTTGATCGGTATTTGTTACAGCAGTATTATTATTATTATCTTTACCAGTATTGGCTGGTGCTATTACTATATTATTAGTAGATCGAAATTTTAATACATCTTTTTTTGATCCGGcTGGAGGGGGAGATCCAATTTTATTTCAACATTTGTTTTGATTTTTTGGTCATCCTGAAGTATATATTTTAATTTTACCTGGATTTGGAATTATTTCTCATATTATTAGTAGTTTAGTAGGAAAACGTGAACCTTTTGGGTTTTTAGGAATAATTTATGCAATAGTAGGTATTGGATTGATGGGTTTTGTAGTGTGAGCTCATCATATATTTTCAGTAGGAATAGATGTAGATACTcGGGCATATTTTACTGCTGCTACTATAGTAATTGCAATTCCTACTGGAATTAAAATTTTTAGATGAATAGCAACTTTACATGGATcTTATTTTAAAATAGAAGTTCCTTTGTTATGAAGAATTGGATTTGTATTTTTATTTACTTTAGGGGGAATTACAGGAGTAGTATtatctaaTTCATCATTAGATATTATTTTACATGATACTTATTATGTAGTAGCACATTTTCATTATGTTTTAAGAATAGGAGCTGTTTttgctatTTTAGGGGGTATTACTTATTGATTTCCTTTATTTTTTGGAATTAAATTGAGAGTTAAAAAAAGTAAACTTCAATTTtatattatatttttaggagtaaatttaac--------------------------------------------
	13PEAN02_vondrona_DA172                ---------------------------------tatagtaggaactgctataagagtattaaTTcgaATTGAATTAAGACAATCTggtagATTTTTAATAAATGATCAATTATATAATGTAATTGTAACAAGTCATGCTTTTGTTATAATTTTTTTTATAGTAATACCTATTTTAATTGGAGGATTTGGAAATTGATTAGTACCTTTAATATTAGGAGCACCTGATATAGCTTTTCCTCGTATAAATAATTTAAGTTTTTGATTACTTCCTCCTTCTTTAATTTTATTATTTATTTCTTCAATAGTAgAAATAGGAGTAGGAGCTGGATGAACTATTTATCCTCCTTTATCATCATTAGATGGACATTCAGGTTATTCAGTAgATTTTGCTATTTTTTCATTACATTTAGCAGGAGCTTCTTCAATTATAGGTGCTATTAATTTTATTAGTACTATTTTAAATATGCGTTCGTGTGGAATATCAATAGATAAGGTATCTTTATTTGTTTGATCGGTATTTGTTACAGCAGTATTATTATTATTATCTTTACCAGTATTGGCTGGTGCTATTACTATATTATTAGTAGATCGAAATTTTAATACATCTTTTTTTGATCCGGCTGGAGGGGGAGATCCAATTTTATTTCAACATTTGTTTTGATTTTTTGGTCATCCTGAAGTATATATTTTAATTTTACCTGGATTTGGAATTATTTCTCATATTATTAGTAGTTTAGTAGGAAAACGTGAACCTTTTGGGTTTTTAGGAATAATTTATGCAATAGTAGGTATTGGATTGATGGGTTTTGTAGTGTGAGCTCATCATATATTTTCAGTAGGAATAGATGTAGATACTcGGGCATATTTTACTGCTGCTACTATAGTAATTGCAATTCCTACTGGAATTAAAATTTTTAGATGAATAGCAACTTTACATGGATcTTATTTTAAAATAGAAGTTCCTTTGTTATGAAGAATTGGATTTGTATTTTTATTTACTTTAGGGGGAATTACAGGAGTAGTATTATcTAATTCATCATTAGATATTATTTTACATGATACTTATTATGTAGTAGCACATTTTCATTATGTTTTAAGAATAGGAGCTGTTtttgctaTTTTAGGGGGTATTACTTATTGATTTCCTTTATTTtttggaattaAattgaGAGttaaaAAAAGTAAacttcAattttatattatatttttaggagtaaatttaa---------------------------------------------
	13PEAN06_vondrona_DA173                ---------------------------------tatagtaggaactgctataagagtATTAAtTcgaATTgaATTAAGACAAtCTGgTAGATTTTTAATAAATGATCAATTATATAATGTAATTGTAACAAGTCATGCTTTTGTTATAATTTTTTTTATAGTAATACCTATTTTAATTGGAGGATTTGGAAATTGATTAGTACCTTTAATATTAGGAGCACCTGATATAGCTTTTCCTCGTATAAATAATTTAAGTTTTTGATTACTTCCTCCTTCTTTAATTTTATTATTTATTTCTTCAATAGTAgAAATAGGAGTAGGAGCTGGATGAACTATTTATCCTCCTTTATCATCATTAGATGGACATTCAGGTTATTCAGTAGATTTTGCTATTTTTTCATTACATTTAGCAGGAGCTTCTTCAATTATAGGTGCTATTAATTTTATTAGTACTATTTTAAATATGCGTTCGTGTGGAATATCAATAGATAAGGTATCTTTATTTGTTTGATCGGTATTTGTTACAGCAGTATTATTATTATTATCTTTACCAGTATTGGCTGGTGCTATTACTATATTATTAGTAGATCGAAATTTTAATACATCTTTTTTTGATCCGGCTGGAGGGGGAGATCCAATTTTATTTCAACATTTGTTTTGATTTTTTGGTCATCCTGAAGTATATATTTTAATTTTACCTGGATTTGGAATTATTTCTCATATTATTAGTAGTTTAGTAGGAAAACGTGAACCTTTTGGGTTTTTAGGAATAATTTATGCAATAGTAGGTATTGGATTGATGGGTTTTGTAGTGTGAGCTCATCATATATTTTCAGTAGGAATAGATGTAGATACTcGGGCATATTTTACTGCTGCTACTATAGTAATTGCAATTCCTACTGGAATTAAAATTTTTAGATGAATAGCAACTTTACATGGATCTTATTTTAAAATAGAAGTTCCTTTGTTATGAAGAATTGGATTTGTATTTTTATTTACTTTAGGGGGAATTACAGGAGTAGTATTAtctAATTCATCATTAGATATTATTTTACATGATACTTATTATGTAGTAGCACATTTTCATTATGTTTTAAGAATAGGAGCTGTTTttgctatTTTAGGGGGTATTACTTattGaTTTCcttTaTTtTTtggaaTtaAattgagaGTTAAAAAAAGtAaactTCAaTTTTAtattatatTtttaggagtaaatttaac--------------------------------------------
	13PEAN07_vondrona_DA174                ------------------------------------------------------------------------------------------------------------attatataatgtaattgtaacaagtcatgcttttRttataattttttttatagtaatacctattttaattggaggatttgGAAATTGATTAGTACCTTTAATATTaggagCACCTGATATAGCTTTTCCTCGtataAATAATTTAAGTTTTTGATTACTTCCTCCTTCTTTAATTTTATTATTTATTTCTTCAAtagtagaAaTAGGAGTAGGAGCTGGATGAACTATTTATCCTCCTTTATCATCATTAgAtGGACATTCaGGTTATTCAGTAGATTTTGCTATTTTTTCATTAcATTTAGCAGGAGCTTCTTCAaTTATAGGtGCTATTAATTTTATTAGTACTATTTTAAATATGCGTTCGTGTGGAATAtCAATAGATAAgGTATCTTTATTTGTTTGATCGGTATTTGTTACAGCAGTATTATTATTATTATCTTTACCAGTATTGGCTGGTGCTATTACTATATTATTAgTAGATCGAAATTTTAATACATCTTTTTTTGATCCGGCTGGAGGgGGAGATCCAATTTTATTTCAACATTTGTTTTGATTTTTTGGTCATCCTGAAGTATATATTTTAATTTTACCTGGATTTGGAATTATTTCTCATATTATTAGTAGTTTAGTAGGAAAACGTGAACCTTTTGGGTTTTTAGGAATAATTTATGCAATAGTAGGTATTGGATTGATGGGTTTTGTAGTgTGAGCTCATCATATATTTTCAGTAGGAATAGATGTAGATACTCGGGCATATTTTACTGCTGCTACTATAGTAATTGCAATTCCTACtGgAAtTAAAATTTTTAGATGAATAGCAACTTTACATGGATcTTaTTTTAAAATaGAAGttccttTGTTATGAAGAATTGGATTTGTATTTTtatTtACTTTAGggggaaTTAcaggagTAGTATtatctaaTtcatcaTTAGAtattatTTTACATGATActtattatgtagtagcacattttcattatgttttaagaataggagctgtttttgctattttagggggtat-----------------------------------------------------------------------------------------------------------------------------------------
	13PEAN09_vondrona_DA177                -------------------------------RctatagtaggaactgctataagagtattaaTTcgaattGAATtaagacaatctggtagattTTTAATAAAtGatcAATTAtatAATGTAATTGTAACAAGTCATGCTTttgttaTAATTTTTTTTATAGTAATACCTATTTTAATTGGAGGATTTGGAAATTGATTAGTACCTTTAATATTAGGAGCACCTGATATAGCTTTTCCTCGTATAAATAATTTAAGTTTTTGATTACTTCCTCCTTCTTTAATTTTATTATTTATTTCTTCAATAGTAgAAATAGGAGTAGGAGCTGGATGAACTATTTATCCTCCTTTATCATCATTAGATGGACATTCAGGTTATTCAGTAGATTTTGCTATTTTTTCATTACATTTAGCAGGAGCTTCTTCAATTATAGGTGCTATTAATTTTATTAGTACTATTTTAAATATGCGTTCGTGTGGAATATCAATAGATAAGGTATCTTTATTTGTTTGATCGGTATTTGTTACAGCAGTATTATTATTATTATCTTTACCAGTATTGGCTGGTGCTATTACTATATTATTAGTAGATCGAAATTTTAATACATCTTTTTTTGATCCGGCTGGAGGGGGAGATCCAATTTTATTTCAACATTTGTTTTGATTTTTTGGTCATCCTGAAGTATATATTTTAATTTTACCTGGATTTGGAATTATTTCTCATATTATTAGTAGTTTAGTAGGAAAACGTGAACCTTTTGGGTTTTTAGGAATAATTTATGCAATAGTAGGTATTGGATTGATGGGTTTTGTAGTGTGAGCTCATCATATATTTTCAGTAGGAATAGATGTAGATACTcGGGCATATTTTACTGCTGCTACTATAGTAATTGCAATTCCTACTGGAATTAAAATTTTTAGATGAATAGCAACTTTACATGGATcTTATTTTAAAATAGAAGTTCCTTTGTTATGAAGAATTGGATTTGTATTTTTATTTACTTTAGGGGGAATTACAGGAGTAGTATTATCTAATTCATCATTAGATATTATTTTACATGATACTTATTATGTAGTAGCACATTTTCATTATGTTTTAAGAATAGGAGCTGTTtttgctaTTTTAGGGGGTATTACTTATTGATTTCCTTTATTTTTTGGAATTAAattGAGAGTTAAAAAAAGTAAACtTCAATTTTAtattatatttttaggagtaaatttaa---------------------------------------------
	13PEAN13_vondrona_DA180                --------------------------------ctatagtaggaactgctataagagtattaatTCGaATTGAATTAAGACAATCTGgTAGATTTTTAATAAATGATCAATTATATAATGTAATTGTAACAAGTCATGCTTTtgtTATAATTTTTTTTATAGTAATACCTATTTTAATTGGAGGATTTGGAAATTGATTAGTACCTTTAATATTAGGAGCACCTGATATAGCTTTTCCTCGTATAAATAATTTAAGTTTTTGATTACTTCCTCCTTCTTTAATTTTATTATTTATTTCTTCAATAGTAGAAATAGGAGTAGGAGCTGGATGAACTATTTATCCTCCTTTATCATCATTAGATGGACATTCAGGTTATTCAGTAGATTTTGCTATTTTTTCATTACATTTAGCAGGAGCTTCTTCAATTATAGGTGCTATTAATTTTATTAGTACTATTTTAAATATGCGTTCGTGTGGAATATCAATAGATAAGGTATCTTTATTTGTTTGATCGGTATTTGTTACAGCAGTATTATTATTATTATCTTTACCAGTATTGGCTGGTGCTATTACTATATTATTAGTAGATCGAAATTTTAATACATCTTTTTTTGATCCGGCTGGAGGGGGAGATCCAATTTTATTTCAACATTTGTTTTGATTTTTTGGTCATCCTGAAGTATATATTTTAATTTTACCTGGATTTGGAATTATTTCTCATATTATTAGTAGTTTAGTAGGAAAACGTGAACCTTTTGGGTTTTTAGGAATAATTTATGCAATAGTAGGTATTGGATTGATGGGTTTTGTAGTGTGAGCTCATCATATATTTTCAGTAGGAATAGATGTAGATACTcGGGCATATTTTACTGCTGCTACTATAGTAATTGCAATTCCTACTGGAATTAAAATTTTTAGATGAATAGCAACTTTACATGGATCTTATTTTAAAATAGAAGTTCCTTTGTTATGAAGAATTGGATTTGTATTTTTATTTACTTTAGGGGGAATTACAGGAGTAGTATTATcTAATTCATCATTAGATATTATTTTACATGATACTTATTATGTAGTAGCACATTTTCATTATGTTTTAAGAATAGGAGCTGTTTttgctatTTTAGGGGGTATTActTATTGATTTCCTTTATTTTTTGGAATTAAattGAGAGTTAAAAAAAGTAAACTTCAATTTTATATTATATttttaggagtaaatttaac--------------------------------------------
	13PEAN16_vondrona_DA175                ----------------------------------------ggaaCTGCTAtAagagtattAATTcgaatTGAATtaagacaATCTGgTAGATTTTTAATAAATGATCAATTATATAatGTAATTGTAACAAGTCATGCTTTTGTTATAATTTTTTTTATAGTAATACCTATTTTAATTGGAGGATTTGGAAATTGATTAGTACCTTTAATATTAGGAGCACCTGATATAgcTTTTCCTCGTATAAATAATTTAAGTTTTTGATTACTTCCTCCTTCTTTAATTTTATTATTTATTTCTTCAATAgtagaaaTAGGAGTAGGAGCTGGATGAAcTATTTATCCTCcTTTATCATCATTAGATGGaCATTCagGTTATTCAGTAGATTTTGcTaTTTTTTCATTacaTTTAGCAGGAGCTTCTTCaaTtaTAGGTGctATtAaTTTTATTAgtactattttaaatATGCGTTcgtgtggaatatcAAtagatAAGGTAtcTTTATTTGTTTGATCGGTATTTGTTACAGCAGtATTATTATTATTaTCTTTACCAGtaTTGGcTGGTgctATTactATATTATTaGTAgatcgaaATTTTAATAcatCTTTTTTTGATCcggCTGGAGGGGGAgatccAATTTTATTTCAACATtTGTTTTGATTTTTTGGTCATCCTGAAGTATATATTTTAATTTTACCTGGATTTGGAATTATTtctcaTATTATTAGTAGTTTAGTAGGAAAACGTGAACCTTTTGGGTTTTTAGGAATAATTTATGCAATAGTAGGTATTGGATTGATGGGTTTTGTAGTGTGAGCTCATCATATATTTTCAGTAGGAATAGATGTAGATACtcGGGCATATTTTacTgCTGcTACTATAGTAATTGCAATTCCTACTGGAATTAAAATTTTTAGATGAATAGCAACTTTACATGGATcTTATTTTAAAATAGAAGTTCCTTTGTTATGAAGAATTGGATTTGTATTTTTATTTACTTTAGGGGGAATTACAGGAGTAGTATTATcTAATTCATCATTAGATATTATTTTACATGATACTTATTATGTAGTAGCACATTTTCATTATGTTTTAAGAATAGGAGCTGTTTTtgctatTTTAgGGGGTATTactTATTGATTTCCTTTATTTTTTGGAATTAAATTGAGAGTTaaaAAAAGTAAACttCAATTTTATATTATATTTTTAGGAGtaaattta----------------------------------------------
	13_PEAN_vondrona_DA312                 -----------------------cttgatctgctatagtaggaactgctataagagtATTAAttcgaattgaaTtaaGACAATCTGGTAGATTTTTAATAAATGATCAATTATATAATGTAATTGTAACAAGTCATGCTTTTGTTATAATTTTTTTTATAGTAATACCTATTTTAATTGGAGGATTTGGAAATTGATTAGTACCTTTAATATTAGGAGCACCTGATATAGCTTTTCCTCGTATAAATAATTTAAGTTTTTGATTACTTCCTCCTTCTTTAATTTTATTATTTATTTCTTCAATAGTAGAAATAGGAGTAGGAGCTGGATGAACTATTTATCCTCCTTTATCATCATTAGATGGACATTCAGGTTATTCAGTAGATTTTGCTATTTTTTCATTACATTTAGCAGGAGCTTCTTCAATTATAGGTGCTATTAATTTTATTAGTACTATTTTAAATATGCGTTCGTGTGGAATATCAATAGATAAGGTATCTTTATTTGTTTGATCGGTATTTGTTACAGCAGTATTATTATTATTATCTTTACCAGTATTGGCTGGTGCTATTACTATATTATTAGTAGATCGAAATTTTAATACATCTTTTTTTGATCCGGCTGGAGGGGGAGATCCAATTTTATTTCAACATTTGTTTTGATTTTTTGGTCATCCTGAAGTATATATTTTAATTTTACCTGGATTTGGAATTATTTCTCATATTATTAGTAGTTTAGTAGGAAAACGTGAACCTTTTGGGTTTTTAGGAATAATTTATGCAATAGTAGGTAtTGGAtTGATGGGttttGTAGTgtGAGCTcAtcAtATATtttcaGTAGGAAtAGAtGTAGATACTcGGGCatAttttactGCtGCTACTAtAGTAAttGcAAttccTACTgGAAtTAAAAttttTAGAtGAAtAGcAACttTacatggatcttattttaaaatagaagttcctttgttatgaagaattggatttgtatttttatttactttAGGGGgaattacaggaGTAgtattatctaattcatcattaGatattattttacatgatacttattatgtagtaGcacattttcattatgttttaagaataggagctgtttttgctattttagggggtattacttattgatttcctttattttttggaattaaattgagagttaaaaaa----------------------------------------------------------------------------------------
	13_PEAN_vondrona_DA313                 --------------------gagcttgatctgctatAGTAGgaaCTGCTATAAGAGTATTAATTCGAATTGAATTAAGACAATCTGGTAGATTTTTAATAAATGATCAATTATATAATGTAATTGTAACAAGTCATGCTTTTGTTATAATTTTTTTTATAGTAATACCTATTTTAATTGGAGGATTTGGAAATTGATTAGTACCTTTAATATTAGGAGCACCTGATATAGCTTTTCCTCGTATAAATAATTTAAGTTTTTGATTACTTCCTCCTTCTTTAATTTTATTATTTATTTCTTCAATAGTAgAAATAGGAGTAGGAGCTGGATGAACTATTTATCCTCCTTTATCATCATTAGATGGACATTCAGGTTATTCAGTAGATTTTGCTATTTTTTCATTACATTTAGCAGGAGCTTCTTCAATTATAGGTGCTATTAATTTTATTAGTACTATTTTAAATATGCGTTCGTGTGGAATATCAATAGATAAGGTATCTTTATTTGTTTGATCGGTATTTGTTACAGCAGTATTATTATTATTATCTTTACCAGTATTGGCTGGTGCTATTACTATATTATTAGTAGATCGAAATTTTAATACATCTTTTTTTGATCCGGCTGGAGGGGGAGATCCAATTTTATTTCAACATTTGTTTTGATTTTTTGGTCATCCTGAAGTATATATTTTAATTTTACCTGGATTTGGAATTATTTCTCATATTATTAGTAGTTTAGTAGGAAAACGTGAACCTTTTGGGTTTTTAGGAATAATTTATGCAATAGTAGGTATTGGATTGATGGGTTTTGTAGTGTGAGCTCATCATATATTTTCAGTAGGAATAGATGTAGATACTcGGGCATATTTTACTGCTGCTACTATAGTAATTGCAATTCCTACTGGAATTAAAATTTTTAGATGAATAGCAACTTTACATGGATCTTATTTTAAAATAGAAGTTCCTTTGTTATGAAGAATTGGATTTGTATTTTTATTTACTTTAGGGGGAATTACAGGAGTAGTATTATCTAATTCATCATTAGATATTATTTTACATGATACTTATTATGTAGTAGCACATTTTCATTATGTTTTAAGAATAGGAGCTGTTTTTGCTATTTTAGGGGGTATTACTTATTGATTTCCTTTATTTTTTGGAATTAAATTGAGAGTTAAAAAAAGTAAActtCAATTTTATATTATAtttTTaGGAGTAaattt-----------------------------------------------
	13_PEAN_vondrona_DA316                 ----------------tttggagcttgatctgctatagTAGgaaCTGCTATAAGAGTATTAATTCGAATTGAATTAAGACAATCTGGTAGATTTTTAATAAATGATCAATTATATAATGTAATTGTAACAAGTCATGCTTTTGTTATAATTTTTTTTATAGTAATACCTATTTTAATTGGAGGATTTGGAAATTGATTAGTACCTTTAATATTAGGAGCACCTGATATAGCTTTTCCTCGTATAAATAATTTAAGTTTTTGATTACTTCCTCCTTCTTTAATTTTATTATTTATTTCTTCAATAGTAGAAATAGGAGTAGGAGCTGGATGAACTATTTATCCTCCTTTATCATCATTAGATGGACATTCAGGTTATTCAGTAgATTTTGCTATTTTTTCATTACATTTAGCAGGAGCTTCTTCAATTATAGGTGCTATTAATTTTATTAGTACTATTTTAAATATGCGTTCGTGTGGAATATCAATAGATAAGGTATCTTTATTTGTTTGATCGGTATTTGTTACAGCAGTATTATTATTATTATCTTTACCAGTATTGGCTGGTGCTATTACTATATTATTAGTAGATCGAAATTTTAATACATCTTTTTTTGATCCGGCTGGAGGGGGAGATCCAATTTTATTTCAACATTTGTTTTGATTTTTTGGTCATCCTGAAGTATATATTTTAATTTTACCTGGATTTGGAATTATTTCTCATATTATTAGTAGTTTAGTAGGAAAACGTGAACCTTTTGGGTTTTTAGGAATAATTTATGCAATAGTAGGTATTGGATTGATGGGTTTTGTAGTGTGAGCTCATCATATATTTTCAGTAGGAATAGATGTAGATACTcGGGCATATTTTACTGCTGCTACTATAGTAATTGCAATTCCTACTGGAATTAAAATTTTTAGATGAATAGCAACTTTACATGGATcTTATTTTAAAATAGAAGTTCCTTTGTTATGAAGAATTGGATTTGTATTTTTATTTACTTTAGGGGGAATTACAGGAGTAGTATTATcTAATTCATCATTAGATATTATTTTACATGATACTTATTATGTAGTAGCACATTTTCATTATGTTTTAAGAATAGGAGCTGTTTTTGCTATTTTAGGGGGTATTACTTATTGATTTCCTTTATTTTTTGGAATTAAATTGAGAGTTAAAAAAAGTAAACTTCAATTTTATATTATATTTTTAGGAGTaaa--------------------------------------------------
	13_PEAN_vondrona_DA317                 -----------------------cttgatctgctatagtaggaactGCTATAAGAGTATTAATTCGAATTGAATTAAGACAATCTGGTAGATTTTTAATAAATGATCAATTATATAATGTAATTGTAACAAGTCATGCTTTTGTTATAATTTTTTTTATAGTAATACCTATTTTAATTGGAGGATTTGGAAATTGATTAGTACCTTTAATATTAGGAGCACCTGATATAGCTTTTCCTCGTATAAATAATTTAAGTTTTTGATTACTTCCTCCTTCTTTAATTTTATTATTTATTTCTTCAATAGTAgAAATAGGAGTAGGAGCTGGATGAACTATTTATCCTCCTTTATCATCATTAGATGGACATTCAGGTTATTCAGTAgATTTTGCTATTTTTTCATTACATTTAGCAGGAGCTTCTTCAATTATAGGTGCTATTAATTTTATTAGTACTATTTTAAATATGCGTTCGTGTGGAATATCAATAGATAAGGTATCTTTATTTGTTTGATCGGTATTTGTTACAGCAGTATTATTATTATTATCTTTACCAGTATTGGCTGGTGCTATTACTATATTATTAGTAGATCGAAATTTTAATACATCTTTTTTTGATCCGGCTGGAGGGGGAGATCCAATTTTATTTCAACATTTGTTTTGATTTTTTGGTCATCCTGAAGTATATATTTTAATTTTACCTGGATTTGGAATTATTTCTCATATTATTAGTAGTTTAGTAGGAAAACGTGAACCTTTTGGGTTTTTAGGAATAATTTATGCAATAGTAGGTATTGGATTGATGGGTTTTGTAGTGTGAGCTCATCATATATTTTCAGTAGGAATAGATGTAGATACTCGGGCATATTTTACTGCTGCTACTATAGTAATTGCAATTCCTACTGGAATTAAAATTTTTAGATGAATAGCAACTTTACATGGATcTTATTTTAAAATAGAAGTTCCTTTGTTATGAAGAATTGGATTTGTATTTTTATTTACTTTAGGGGGAATTACAGGAGTAGTATTATcTAATTCATCATTAGATATTATTTTACATGATACTTATTATGTAGTAGCACATTTTCATTATGTTTTAAGAATAGGAGCTGTTTTTGCTATTTTAGGGGGTATTACTTATTGATTTCCTTTATTTTTTGGAATTAAATTGAGAGTTAAAAAAAGTAAACtTCAATTTTATATTATATTTttaGGAGTAAATTtaactt------------------------------------------
	13_PEAN_vondrona_DA318                 ---------------ttttggagcttgatctgctatagTaGgaactgCtATAAGAGTATTAATTCGAATTGAATTAAGACAATCTGGTAGATTTTTAATAAATGATCAATTATATAATGTAATTGTAACAAGTCATGCTTTTGTTATAATTTTTTTTATAGTAATACCTATTTTAATTGGAGGATTTGGAAATTGATTAGTACCTTTAATATTAGGAGCACCTGATATAGCTTTTCCTCGTATAAATAATTTAAGTTTTTGATTACTTCCTCCTTCTTTAATTTTATTATTTATTTCTTCAATAGTAgAAATAGGAGTAGGAGCTGGATGAACTATTTATCCTCCTTTATCATCATTAgATGGACATTCAGGTTATTCAGTAgATTTTGCTATTTTTTCATTACATTTAGCAGGAGCTTCTTCAATTATAGGTGCTATTAATTTTATTAGTACTATTTTAAATATGCGTTCGTGTGGAATATCAATAGATAAGGTATCTTTATTTGTTTGATCGGTATTTGTTACAGCAGTATTATTATTATTATCTTTACCAGTATTGGCTGGTGCTATTACTATATTATTAGTAGATCGAAATTTTAATACATCTTTTTTTGATCCGGCTGGAGGGGGAGATCCAATTTTATTTCAACATTTGTTTTGATTTTTTGGTCATCCTGAAGTATATATTTTAATTTTACCTGGATTTGGAATTATTTCTCATATTATTAGTAGTTTAGTAGGAAAACGTGAACCTTTTGGGTTTTTAGGAATAATTTATGCAATAGTAGGTATTGGATTGATGGGTTTTGTAGTGTGAGCTCATCATATATTTTCAGTAGGAATAGATGTAGATACtcGGGCATATTTTACTGCTGCTACTATAGTAATTGCAATTCCTACTGGAATTAAAATTTTTAGATGAATAGCAACTTTACATGGATCTTATTTTAAAATAGAAGTTCCTTTGTTATGAAGAATTGGATTTGTATTTTTATTTACTTTAGGGGGAATTACAGGAGTAGTATTATCTAATTCATCATTAGATATTATTTTACATGATACTTATTATGTAGTAGCACATTTTCATTATGTTTTAAGAATAGGAGCTGTTTTTGCTATTTTAGGGGGTATTACTTATTGATTTCCTTTATTTTTTGGAATTAAATTGAGAGTTAAAAAAAGTAAACTTCAATTTTATATTATATTTTTAGGAGTAAATttaactt------------------------------------------
	13_PEAN_vondrona_DA320                 -----------tggtttttggagcttgatctgctAtAgTAGgaaCTGCTATAAGAGTATTAATTCGAATTGAATTAAGACAATCTGGTAGATTTTTAATAAATGATCAATTATATAATGTAATTGTAACAAGTCATGCTTTTGTTATAATTTTTTTTATAGTAATACCTATTTTAATTGGAGGATTTGGAAATTGATTAGTACCTTTAATATTAGGAGCACCTGATATAGCTTTTCCTCGTATAAATAATTTAAGTTTTTGATTACTTCCTCCTTCTTTAATTTTATTATTTATTTCTTCAATAGTAGAAATAGGAGTAGGAGCTGGATGAACTATTTATCCTCCTTTATCATCATTAGATGGACATTCAGGTTATTCAGTAGATTTTGCTATTTTTTCATTACATTTAGCAGGAGCTTCTTCAATTATAGGTGCTATTAATTTTATTAGTACTATTTTAAATATGCGTTCGTGTGGAATATCAATAGATAAGGTATCTTTATTTGTTTGATCGGTATTTGTTACAGCAGTATTATTATTATTATCTTTACCAGTATTGGCTGGTGCTATTACTATATTATTAGTAGATCGAAATTTTAATACATCTTTTTTTGATCCGGCTGGAGGGGGAGATCCAATTTTATTTCAACATTTGTTTTGATTTTTTGGTCATCCTGAAGTATATATTTTAATTTTACCTGGATTTGGAATTATTTCTCATATTATTAGTAGTTTAGTAGGAAAACGTGAACCTTTTGGGTTTTTAGGAATAATTTATGCAATAGTAGGTATTGGATTGATGGGTTTTGTAGTGTGAGCTCATCATATATTTTCAGTAGGAATAGATGTAGATACTCGGGCATATTTTACTGCTGCTACTATAGTAATTGCAATTCCTACTGGAATTAAAATTTTTAGATGAATAGCAACTTTACATGGATCTTATTTTAAAATAGAAGTTCCTTTGTTATGAAGAATTGGATTTGTATTTTTATTTACTTTAGGGGGAATTACAGGAGTAGTATTATCTAATTCATCATTAGATATTATTTTACATGATACTTATTATGTAGTAGCACATTTTCATTATGTTTTAAGAATAGGAGCTGTTTTTGCTATTTTAGGGGGTATTACTTATTGATTTCCTTTATTTTTTGGAATTAAATTGAGAGTTAAAAAAAGTAAACTTCAATTTTATATTATATTTTTAGGAGTAAATTt-----------------------------------------------
	13_PEAN_vondrona_DA321                 ---------------ttttggagcttgatctgctatAGTAggaaCTGCTATAAGAGTATTAATTCGAATTGAATTAAGACAATCTGGTAGATTTTTAATAAATGATCAATTATATAATGTAATTGTAACAAGTCATGCTTTTGTTATAATTTTTTTTATAGTAATACCTATTTTAATTGGAGGATTTGGAAATTGATTAGTACCTTTAATATTAGGAGCACCTGATATAGCTTTTCCTCGTATAAATAATTTAAGTTTTTGATTACTTCCTCCTTCTTTAATTTTATTATTTATTTCTTCAATAGTAgAAATAGGAGTAGGAGCTGGATGAACTATTTATCCTCCTTTATCATCATTAGATGGACATTCAGGTTATTCAGTAGATTTTGCTATTTTTTCATTACATTTAGCAGGAGCTTCTTCAATTATAGGTGCTATTAATTTTATTAGTACTATTTTAAATATGCGTTCGTGTGGAATATCAATAGATAAGGTATCTTTATTTGTTTGATCGGTATTTGTTACAGCAGTATTATTATTATTATCTTTACCAGTATTGGCTGGTGCTATTACTATATTATTAGTAGATCGAAATTTTAATACATCTTTTTTTGATCCGGCTGGAGGGGGAGATCCAATTTTATTTCAACATTTGTTTTGATTTTTTGGTCATCCTGAAGTATATATTTTAATTTTACCTGGATTTGGAATTATTTCTCATATTATTAGTAGTTTAGTAGGAAAACGTGAACCTTTTGGGTTTTTAGGAATAATTTATGCAATAGTAGGTATTGGATTGATGGGTTTTGTAGTGTGAGCTCATCATATATTTTCAGTAGGAATAGATGTAGATACTCGGGCATATTTTACTGCTGCTACTATAGTAATTGCAATTCCTACTGGAATTAAAATTTTTAGATGAATAGCAACTTTACATGGATcTTATTTTAAAATAGAAGTTCCTTTGTTATGAAGAATTGGATTTGTATTTTTATTTACTTTAGGGGGAATTACAGGAGTAGTATTATCTAATTCATCATTAGATATTATTTTACATGATACTTATTATGTAGTAGCACATTTTCATTATGTTTTAAGAATAGGAGCTGTTTTTGCTATTTTAGGGGGTATTACTTATTGATTTCCTTTATTTTTTGGAATTAAATTGAGAGTTAAAAAAAGTAAACTTCAATTTTATATTATATTTTTAGGAGTAAATtt-----------------------------------------------
	13_PEAN_vondrona_DA322                 ---------------------agcttgatctgctatagtaggaactgCTATAAGAgtAttaAttcgaaTTgaattaagacaatctggtagaTTTTTAATAAATGATCAATTATATAATGTAATTGTAACAAGTCATGCTTTTGTTATAATTTTTTTTATAGTAATACCTATTTTAATTGGAGGATTTGGAAATTGATTAGTACCTTTAATATTAGGAGCACCTGATATAGCTTTTCCTCGTATAAATAATTTAAGTTTTTGATTACTTCCTCCTTCTTTAATTTTATTATTTATTTCTTCAATAGTAgAAATAGGAGTAGGAGCTGGATGAACTATTTATCCTCCTTTATCATCATTAGATGGACATTCAGGTTATTCAGTAGATTTTGCTATTTTTTCATTACATTTAGCAGGAGCTTCTTCAATTATAGGTGCTATTAATTTTATTAGTACTATTTTAAATATGCGTTCGTGTGGAATATCAATAGATAAGGTATCTTTATTTGTTTGATCGGTATTTGTTACAGCAGTATTATTATTATTATCTTTACCAGTATTGGCTGGTGCTATTACTATATTATTAGTAGATCGAAATTTTAATACATCTTTTTTTGATCCGGCTGGAGGGGGAGATCCAATTTTATTTCAACATTTGTTTTGATTTTTTGGTCATCCTGAAGTATATATTTTAATTTTACCTGGATTTGGAATTATTTCTCATATTATTAGTAGTTTAGTAGGAAAACGTGAACCTTTTGGGTTTTTAGGAATAATTTATGCAATAGTAGGTATTGGATTGATGGGTTTTGTAGTGTGAGCTCATCATATATTTTCAGTAGGAATAGATGTAGATACTcGGGCATATTTTACTGCTGCTACTATAGTAATTGCAATTCCTACTGGAATTAAAATTTTTAGATGAATAGCAACTTTACATGGATCTTATTTTAAAATAGAAGTTCCTTTGTTATGAAGAATTGGATTTGTATTTTTATTTACTTTAGGGGGAATTACAGGAGTAGTATTATCTAATTCATCATTAGATATTATTTTACATGATACTTATTATGTAGTAGCACATTTTCATTATGTTTTAAGAATAGGAGCTGTTTTTGCTATTTTAGGGGGTATTACTTaTtgaTTTCCTTTATTTTTTGGAATTAAATTGAGAGttaAaAaaagTaaacttCAATTTtatattatattttTAGgagtaaatttaactt------------------------------------------
	13_PEAN_vondrona_DA323                 ----------------tttggagcttgatctgctatagTAGGAACTGCTATAAGAGTATTAATTCGAATTGAATTAAGACAATCTGGTAGATTTTTAATAAATGATCAATTATATAATGTAATTGTAACAAGTCATGCTTTTGTTATAATTTTTTTTATAGTAATACCTATTTTAATTGGAGGATTTGGAAATTGATTAGTACCTTTAATATTAGGAGCACCTGATATAGCTTTTCCTCGTATAAATAATTTAAGTTTTTGATTACTTCCTCCTTCTTTAATTTTATTATTTATTTCTTCAATAGTAGAAATAGGAGTAGGAGCTGGATGAACTATTTATCCTCCTTTATCATCATTAGATGGACATTCAGGTTATTCAGTAGATTTTGCTATTTTTTCATTACATTTAGCAGGAGCTTCTTCAATTATAGGTGCTATTAATTTTATTAGTACTATTTTAAATATGCGTTCGTGTGGAATATCAATAGATAAGGTATCTTTATTTGTTTGATCGGTATTTGTTACAGCAGTATTATTATTATTATCTTTACCAGTATTGGCTGGTGCTATTACTATATTATTAGTAGATCGAAATTTTAATACATCTTTTTTTGATCCGGCTGGAGGGGGAGATCCAATTTTATTTCAACATTTGTTTTGATTTTTTGGTCATCCTGAAGTATATATTTTAATTTTACCTGGATTTGGAATTATTTCTCATATTATTAGTAGTTTAGTAGGAAAACGTGAACCTTTTGGGTTTTTAGGAATAATTTATGCAATAGTAGGTATTGGATTGAtgggttttgtaGTGTGAGCTCATCATATATTTTCAGTaGGaaTaGaTgTRGaTaCTCGgGCATATTttACTGCTGCTACTATaGtAattgcAATTcCTACTGGAAttaAAATtTTTagatGaAtagCaacTTTacaTGgatcttaTTTtAAAatagaagttcctttgttatgaagaattggatttGTatttttatttactttagggGgaattacaggagtagtattatctaattcatcattagatattattttacatgatacttattatgtagtagcacattttcattatgttttaagaataggagctgtttttgctattttagGGggtattacttattgatttcctttattttttggaattaaattgagagttaaaaaaagtaaacttcaattttatattatatttttaggagtaa---------------------------------------------------
	13_PEAN_vondrona_DA324                 --------------------------------------------------------------------------------------------------------------------------ttgtaacaaGtcatgcttttgttataattTTTTTTatagtaataCCtATtttaattggaggatttggaaattgattagtacctttaatattaggagcacctgatatagcttTTCctcgtataaataatttaagtttttgattaCTTCCTCCTTCTTTaattttattatTtATTTCttcaaTAGtagaaataggagtaggagcttgatgaactatTtatcctcctttatcatcattagatggacattcaggtTATTCAgtagaTTTTgCtaTTTTTTcaTTAcATTTAgcaggAGCTTCtTcAaTTataggtgctATTAATTTTATTagTACtATTttaaatAtGCgTTCGtgTGGAaTATcaATAGATAaggtATCTTTATTTgTTTgaTcGGTATTTgTTACAGCAGtATTATTATTATTATCTTTACCAGTattGgctGGTGCTATTACTATATTATTAGTAgaTcgAAATTTTAaTACaTCTTTTTTTGaTCCgGCtGgAGGGGGAGAtCCAATTTTAtTTCaAcATTTGTTTTGATTTTTTGGTcaTCCtgAAGTATATATTtTAAttTTACCTGGATtTgGAAtTATTTCTCAtATTAtTAGTAGttTAGTAGGAAAACgtgAACCTTTTgGGTttTTaGGAATAAtTtATGCAatAGTAGGTAtTGGAttGAtGGGTtTTgTAGtGtGAGCTcatcATATAtTttcagtaGGAAtagatgtagatactcgggcatattttactgctgctactatAgtaattgcaattcctactggaattaaAatttttaGAtgAAtagcaactttacatggatcttattttaaaAtaGAagttcctttgttatgaaGaattggatttgtatttttatttactttaGGGGgaattacaggaGTAgtattatctaattcatcattagatattattttacatgatacttattatgtaGTagcacattttcattatgttttaAGaataggagctgtttttgctattttagGGGgtattacttattgatttcctttattttttggaattaaattgagagttaaaaaaagtaaacttcaattttatattatatttttaggagtaaat-------------------------------------------------
	13_PEAN_vondrona_DA319                 ----------------tttggagcttgatctgctatAGTAGGAACTGCTATAAGAGTATTAATTCGAATTGAATTAAGACAATCTGGTAGATTTTTAATAAATGATCAATTATATAATGTAATTGTAACAAGTCATGCTTTTGTTATAATTTTTTTTATAGTAATACCTATTTTAATTGGAGGATTTGGAAATTGATTAGTACCTTTAATATTAGGAGCACCTGATATAGCTTTTCCTCGTATAAATAATTTAAGTTTTTGATTACTTCCTCCTTCTTTAATTTTATTATTTATTTCTTCAATAGTAGAAATAGGAGTAGGAGCTGGATGAACTATTTATCCTCCTTTATCATCATTAGATGGACATTCAGGTTATTCAGTAGATTTTGCTATTTTTTCATTACATTTAGCAGGAGCTTCTTCAATTATAGGTGCTATTAATTTTATTAGTACTATTTTAAATATGCGTTCGTGTGGAATATCAATAGATAAGGTATCTTTATTTGTTTGATCGGTATTTGTTACAGCAGTATTATTATTATTATCTTTACCAGTATTGGCTGGTGCTATTACTATATTATTAGTAGATCGAAATTTTAATACATCTTTTTTTGATCCGGCTGGAGGGGGAGATCCAATTTTATTTCAACATTTGTTTTGATTTTTTGGTCATCCTGAAGTATATATTTTAATTTTACCTGGATTTGGAATTATTTCTCATATTATTAGTAGTTTAGTAGGAAAACGTGAACCTTTTGGGTTTTTAGGAATAATTTATGCAATAGTAGGTATTGGATTGATGGGTTTTGTAGTGTGAGCTCATCATATATTTTCAGTAGGAATAGATGTAGATACTCGGGCATATTTTACTGCTGCTACTATAGTAATTGCAATTCCTACTGGAATTAAAATTTTTAGATGAATAGCAACTTTACATGGATcTTATTTTAAAATAGAAGTTCCTTTGTTATGAAGAATTGGATTTGTATTTTTATTTACTTTAGGGGGAATTACAGGAGTAGTATTATCTAATTCATCATTAGATATTATTTTACATGATACTTATTATGTAGTAGCACATTTTCATTATGTTTTAAGAATAGGAGCTGTTTTTGCTATTTTAGGGGGTATTACTTATTGATTTCCTTTATTTTTTGGAATTAAATTGAGAGTTAAAAAAAGTAAACTTCAATTTTATATTATATTTTTAGGAGTAAatTtaactt------------------------------------------
	14PEAN02_vondrona_DA190                ---------------------------------tatagtaggaactgCtAtAAGAgtattaATTCGAATTGAATTAAGACAATCTGgTAGATTTTTAATAAATGATCAATTATATAATGTAATTGTAACAAGTCATGCTTTTGTTATAATTTTTTTTATAGTAATACCTATTTTAATTGGAGGATTTGGAAATTGATTAGTACCTTTAATATTAGGAGCACCTGATATAGCTTTTCCTCGTATAAATAATTTAAGTTTTTGATTACTTCCTCCTTCTTTAATTTTATTATTTATTTCTTCAATAGTAGAAATAGGAGTAGGAGCTGGATGAACTATTTATCCTCCTTTATCATCATTAGATGGACATTCAGGTTATTCAGTAGATTTTGCTATTTTTTCATTACATTTAGCAGGAGCTTCTTCAATTATAGGTGCTATTAATTTTATTAGTACTATTTTAAATATGCGTTCGTGTGGAATATCAATAgATAAGGTATCTTTATTTGTTTGATCGGTATTTGTTACAGCAGTATTATTATTATTATCTTTACCAGTATTGGCTGGTGCTATTACTATATTATTAGTAGATCGAAATTTTAATACATCTTTTTTTGATCCGGCTGGAGGGGGAGATCCAATTTTATTTCAACATTTGTTTTGATTTTTTGGTCATCCTGAAGTATATATTTTAATTTTACCTGGATTTGGAATTATTTCTCATATTATTAGTAGTTTAGTAGGAAAACGTGAACCTTTTGGGTTTTTAGGAATAATTTATGCAATAGTAGGTATTGGATTGATGGGTTTTGTAGTGTGAGCTCATCATATATTTTCAGTAGGAATAGATGTAGATACTCGGGCATATTTTACTGCTGCTACTATAGTAATTGCAATTCCTACTGGAATTAAAATTTTTAGATGAATAGCAACTTTACATGGATcTTATTTTAAAATAGAAGTTCCTTTGTTATGAAGAATTGGATTTGTATTTTTATTTACTTTAGGGGGAATTACAGGAGTAGTATTATcTAATTCATCATTAGATATTATTTTACATGATACTTATTATGTAGTAGCACATTTTCATTATGTTTTAAGAATAGGAGCTGTTTTTGCTATTTTAGGGGGTATTACTTATTGATTTCCTTTATTTTTTGGAATTAAATTGAGAGTTAAAAAAAGTAAACTTCAATTTTATattatattttTAggagtaaattta----------------------------------------------
	14PEAN05_vondrona_DA192                -----------------------------------------------------------------------------gacaatctggtagatttttaataaatgatcaattatataatgtaattgtaacaagtcatgcttttattaTAATTTTTTTTATAGTAATACCTATTTTAATTGGAGGATTTGGAAATTGATTAgtaccTTTAATATTAGGAGCACCTGATATAGCTTTTCCTCGTATAAATAATTTAAGTTTTTGATTACTTCCTCCTTCTTTAATTTTATTATTTATTTCTTCAATAGTAGAAATAGGAGTAGGAGCTGGATGAACTATTTATCCTCCTTTATCATCATTAGATGGACATTCAGGTTATTCAGTAGATTTTGCTATTTTTTCATTACATTTAGCAGGAGCTTCTTCAATTATAGGTGCTATTAATTTTATTAGTACTATTTTAAATATGCGTTCGTGTGGAATATCAATAGATAAGGTATCTTTATTTGTTTGATCGGTATTTGTTACAGCAGTATTATTATTATTATCTTTACCAGTATTGGCTGGTGCTATTACTATATTATTAGTAGATCGAAATTTTAATACATCTTTTTTTGATCCGGCTGGAGGGGGAGATCCAATTTTATTTCAACATTTGTTTTGATTTTTTGGTCATCCTGAAGTATATATTTTAATTTTACCTGGATTTGGAATTATTTCTCATATTATTAGTAGTTTAGTAGGAAAACGTGAACCTTTTGGGTTTTTAGGAATAATTTATGCAATAGTAGGTATTGGATTGATGGGTTTTGTAGTGTGAGCTCATCATATATTTTCAGTAGGAATAGATGTAGATACTcGGGCATATTTTACTGCTGCTACTATAGTAATTGCAATTCCTACTGGAATTAAAATTTTTAGATGAATAGCAACTTTACATGGATCTTATTTTAAAATAGAAGTTCCTTTGTTATGAAGAATTGGATTTGTATTTTTATTTACTTTAGGGGGAATTACAGGAGTAGTATTAtctAATTCATCATTAGATATTATTTtacatgATACTTATTATGTAGTAGCACATTTTCATTATGTTTTAAGAATAGGAGCtGTTTttggtattttagggggtattacttattgatttCCTTTATTTtttggaattaaattgagagttaaaaaaagtaaacttcaattttatattatatttttaggagtaa---------------------------------------------------
	14PEAN06_vondrona_DA184                ------------------------------------agtaggaactgctataagagtattaatTcgaaTTGAATTAagacaATCTggtagATTTTTAataaaTGATCAATTATATAATGTAATTGTAACAAGTCATGCTTTTGTTATAATTTTTTTTATAGTAATACCTATTTTAATTGGAGGATTTGGAAATTGATTAGTACCTTTAATATTAGGAGCACCTGATATAGCTTTTCCTCGTATAAATAATTTAAGTTTTTGATTACTTCCTCCTTCTTTAATTTTATTATTTATTTCTTCAATAGTAGAAATAGGAGTAGGAGCTGGATGAACTATTTATCCTCCTTTATCATCATTAGATGGACATTCAGGTTATTCAGTAGATTTTGCTATTTTTTCATTACATTTAGCAGGAGCTTCTTCAATTATAGGTGCTATTAATTTTATTAGTACTATTTTAAATATGCGTTCGTGTGGAATATCAATAGATAAGGTATCTTTATTTGTTTGATCGGTATTTGTTACAGCAGTATTATTATTATTATCTTTACCAGTATTGGCTGGTGCTATTACTATATTATTAGTAGATCGAAATTTTAATACATCTTTTTTTGATCCGGCTGGAGGGGGAGATCCAATTTTATTTCAACATTTGTTTTGATTTTTTGGTCATCCTGAAGTATATATTTTAATTTTACCTGGATTTGGAATTATTTCTCATATTATTAGTAGTTTAGTAGGAAAACGTGAACCTTTTGGGTTTTTAGGAATAATTTATGCAATAGTAGGTATTGGATTGATGGGTTTTGTAGTATGAGCTCATCATATATTTTCAGTAGGAATAGATGTAGATACTcGGGCATATTTTACTGCTGCTACTATAGTAATTGCAATTCCTACTGGAATTAAAATTTTTAGATGAATAGCAACTTTACATGGATcTTATTTTAAAATAGAAGTTCCTTTGTTATGAAGAATTGGATTTGTATTTTTATTTACTTTAGGGGGAATTACAGGAGTAGTATTATcTAATTCATCATTAGATATTATTTTACATGATACTTATTATGTAGTAGCACATTTTCATTATGTTTTAAGAATAGGAGCTGTTTttgctaTTTTAGGGggtatTactTATTGATTTCCTTTATTTTttggaatTAAattGAgAgttaAAAAAAGTAAACTTCAaTTTTAtattaTatttttaggagtaaatttaR---------------------------------------------
	14PEAN08_vondrona_DA185                -----------------------------------------------------------------------aattaagacaatctggtagatttttaataaatgatcaattatataatgtaattgtaacaagtcatgcttttattataATTTTTTTTATAGtaatACCTATTTTAaTTGGAGGAtTTGGAAATTGATTagtacCTTTAATATTAGGaGCACCTGATAtagcttTTCCtcgtataAATAATTTAAGTTTTTGATTActtCCTCCTTCTTTAATTTTATTATTTATTTCTTCAATaRtAgAAATAGGAGTagGAGCTGGATGAAcTATTTATcCTCCTTTATCATCAtTAgATGGACATtCagGTTAtTCAgTAGATTTTgcTATTTTTTCATTaCATTTAGCaGGAgCTTCTTCAaTTaTaGGTGCTATTAATTTtATtAgtACTATtTTAAATATGCGTtCGTGTGGAATaTCAATAGAtAAgGTATCTTTATTTGTTTGATCGGTATTTGTTACAGCAGTATTATtATTATTATCtTTACCAGTATTGGCTGGTGCTATTAcTATATTATTAGTAGATcGAAATTTTAATACATCTTTTTTTGATCCGGCTGGAGGGGGAGATCCAATTTTATTTCAACATTTGTTTTGATTTTTTGGTCATCCTGAAGTATATATTTTAATTTTACCTGGATTTGGAATTATTTCTcATATTATTAGTAGTTTAGTAGGAAAACGTGAACCTTTTGGGTTTTTAGGAATAATTTATGCAATAGTAGGTATTGGATTGATGGGTTTTGTAGTATGAGCTCATCATATATTTTCAGTAGGAATAGAtGTAGATACTCGGGCATATTTtactgCTGCTACTATAGTAATTGCAATTcctacTGGAATTAAAATTTTTAGATGAATAGCAACTTTACATGGATCTTATTTTAAAATAGAAGttcCTTTGTTATGAAGAATTGGATTTGTATTTTTATTTACTTTAGGGGGAaTTACAGGAGTAGTATTAtctAATTCATCATTAGATATTATTTTACATGATACTTATTATGTAGTAGCACATTTTCATTATGTTTTAAGAATAGGAGCtGTTttt----------------------------------------------------------------------------------------------------------------------------------------------------------
	14PEAN09_vondrona_DA186                -------------------------------------------------ataagagtattaatTcgaattgaAttaagacAAtctggtagaTTTTTAATAAATGatCAATTAtatAATGTAATTGTAACAAGTCATGCttttgttaTAATTTTTTTTATAGTAATACCTATTTTAATTGGAGGATTTGGAAATTGATTAGTACCTTTAATATTAGGAGCACCTGATATAGCTTTTCCTCGTATAAATAATTTAAGTTTTTGATTACTTCCTCCTTCTTTAATTTTATTATTTATTTCTTCAATAGTAGAAATAGGAGTAGGAGCTGGATGAACTATTTATCCTCCTTTATCATCATTAGATGGACATTCAGGTTATTCAGTAGATTTTGCTATTTTTTCATTACATTTAGCAGGAGCTTCTTCAATTATAGGTGCTATTAATTTTATTAGTACTATTTTAAATATGCGTTCGTGTGGAATATCAATAGATAAGGTATCTTTATTTGTTTGATCGGTATTTGTTACAGCAGTATTATTATTATTATCTTTACCAGTATTGGCTGGTGCTATTACTATATTATTAGTAGATCGAAATTTTAATACATCTTTTTTTGATCCGGCTGGAGGGGGAGATCCAATTTTATTTCAACATTTGTTTTGATTTTTTGGTCATCCTGAAGTATATATTTTAATTTTACCTGGATTTGGAATTATTTCTCATATTATTAGTAGTTTAGTAGGAAAACGTGAACCTTTTGGGTTTTTAGGAATAATTTATGCAATAGTAGGTATTGGATTGATGGGTTTTGTAGTGTGAGCTCATCATATATTTTCAGTAGGAATAGATGTAGATACTcGGGCATATTTTACTGCTGcTACTATAGTAATTGCAATTCCTACTGGAATTAAAATTTTTAGATGAATAGCAACTTTACATGGATcTTATTTTAAAATAGAAGTTCCTTTGTTATGAAGAATTGGATTTGTATTTTTATTTACTTTAGGGGGAATTACAGGAGTAGTATTAtctAATTCATCATTAGATATTATTTTACATGATACTTATTATGTAGTAGCACATTTTCATTATGTTTTAAGAATAGGAGCTGTTTttgctatTtTAGgggGTAttacttaTtgatTtccttTATTTTTTGgAattaaattgagaGttaAAAAAAGTaaacttcAATTTTAtattATATttttaggagtaaatttaa---------------------------------------------
	14PEAN10_vondrona_DA188                --------------------------------ctatagtaggaactgctataagagtattaatTCgaATTGAATTAAGACAATCTGgTAGATTTTTAataAATGATCAATTATATAATGTAATTGTAACAAGTCATGCTTTtgttaTAATTTTTTTTATAGTAATACCTATTTTAATTGGAGGATTTGGAAATTGATTAGTACCTTTAATATTAGGAGCACCTGATATAGCTTTTCCTCGTATAAATAATTTAAGTTTTTGATTACTTCCTCCTTCTTTAATTTTATTATTTATTTCTTCAATAGTAGAAATAGGAGTAGGAGCTGGATGAACTATTTATCCTCCTTTATCATCATTAGATGGACATTCAGGTTATTCAGTAGATTTTGCTATTTTTTCATTACATTTAGCAGGAGCTTCTTCAATTATAGGTGCTATTAATTTTATTAGTACTATTTTAAATATGCGTTCGTGTGGAATATCAATAGATAAGGTATCTTTATTTGTTTGATCGGTATTTGTTACAGCAGTATTATTATTATTATCTTTACCAGTATTGGCTGGTGCTATTACTATATTATTAGTAGATCGAAATTTTAATACATCTTTTTTTGATCCGGCTGGAGGGGGAGATCCAATTTTATTTCAACATTTGTTTTGATTTTTTGGTCATCCTGAAGTATATATTTTAATTTTACCTGGATTTGGAATTATTTCTCATATTATTAGTAGTTTAGTAGGAAAACGTGAACCTTTTGGGTTTTTAGGAATAATTTATGCAATAGTAGGTATTGGATTGATGGGTTTTGTAGTGTGAGCTCATCATATATTTTCAGTAGGAATAGATGTAGATACTcGGGCATATTTTACTGCTGCTACTATAGTAATTGCAATTCCTACTGGAATTAAAATTTTTAGATGAATAGCAACTTTACATGGATcTTATTTTAAAATAGAAGTTCCTTTGTTATGAAGAATTGGATTTGTATTTTTATTTACTTTAGGGGGAATTACAGGAGTAGTATTATcTAATTCATCATTAGATATTATTTTACATGATACTTATTATGTAGTAGCACATTTTCATTATGTTTTAAGAATAGGAGCTGTTTttgctatTTTAGGGGGTATTactTATTGATTTCCTTTATTTTttggaaTTAAattgaGAGTTAAAAAAAGTAAACttCAATTTTAtattatatttttaggagtaaatttaa---------------------------------------------
	14PEAN12_vondrona_DA191                --------------------------------MtatagtaggaactgctataagagtattaatTCGAATTGAATTAAGACAATCTGgTAGATTTTTAATAAATGATCAATTATATAATGTAATTGTAACAAGTCATGCTTTTGTTATAATTTTTTTTATAGTAATACCTATTTTAATTGGAGGATTTGGAAATTGATTAGTACCTTTAATATTAGGAGCACCTGATATAGCTTTTCCTCGTATAAATAATTTAAGTTTTTGATTACTTCCTCCTTCTTTAATTTTATTATTTATTTCTTCAATAGTAGAAATAGGAGTAGGAGCTGGATGAACTATTTATCCTCCTTTATCATCATTAGATGGACATTCAGGTTATTCAGTAGATTTTGCTATTTTTTCATTACATTTAGCAGGAGCTTCTTCAATTATAGGTGCTATTAATTTTATTAGTACTATTTTAAATATGCGTTCGTGTGGAATATCAATAGATAAGGTATCTTTATTTGTTTGATCGGTATTTGTTACAGCAGTATTATTATTATTATCTTTACCAGTATTGGCTGGTGCTATTACTATATTATTAGTAGATCGAAATTTTAATACATCTTTTTTTGATCCGGCTGGAGGGGGAGATCCAATTTTATTTCAACATTTGTTTTGATTTTTTGGTCATCCTGAAGTATATATTTTAATTTTACCTGGATTTGGAATTATTTCTCATATTATTAGTAGTTTAGTAGGAAAACGTGAACCTTTTGGGTTTTTAGGAATAATTTATGCAATAGTAGGTATTGGATTGATGGGTTTTGTAGTGTGAGCTCATCATATATTTTCAGTAGGAATAGATGTAGATACTCGGGCATATTTTACTGCTGCTACTATAGTAATTGCAATTCCTACTGGAATTAAAATTTTTAGATGAATAGCAACTTTACATGGATcTTATTTTAAAATAGAAGTTCCTTTGTTATGAAGAATTGGATTTGTATTTTTATTTACTTTAGGGGGAATTACAGGAGTAGTATTATcTAATTCATCATTAGATATTATTTTACATGATACTTATTATGTAGTAGCACATTTTCATTATGTTTTAAGAATAGGAGCTGTTTTTGCTATTTTAGGGGGTATTACTTATTGATTTCCTTTATTTTTTGGAATTAAATTGAGAGTTAAAAAAAGTAAACTTCAATTTTAtattatatttttaggAgtaaatttaa---------------------------------------------
	14PEAN15_vondrona_DA187                --------------------------------------------------------------------------------------------------------------------------------------------------taatttttTTTATAgtAatacCTAtTttaatTGGAGGATTTGGAAATTGATTAGtACCTTTAATATTaGgagCACCTGATATAGCTTTTCCTCGTATAAATAATTTAAGTTTTTGATTACTTCCTCCTTCTTTAATTTTATTATTTATTTCTTCAATAGTAgAAATAGGAGTAGGAGCTGGATGAACTATTTATCCTCCTTTATCATCATTAGATGGACATTCAGGTTATTCAGTAgATTTTGCTATTTTTTCATTACATTTAGCAGGAGCTTCTTCAATTATAGGTGCTATTAATTTTATTAGTACTATTTTAAATATGCGTTCGTGTGGAATATCAATAGATAAGGTATCTTTATTTGTTTGATCGGTATTTGTTACAGCAGTATTATTATTATTATCTTTACCAGTATTGGCTGGTGCTATTACTATATTATTAGTAGATCGAAATTTTAATACATCTTTTTTTGATCCGGCTGGAGGGGGAGATCCAATTTTATTTCAACATTTGTTTTGATTTTTTGGTCATCCTGAAGTATATATTTTAATTTTACCTGGATTTGGAATTATTTCTCATATTATTAGTAGTTTAGTAGGAAAACGTGAACCTTTTGGGTTTTTAGGAATAATTTATGCAATAGTAGGTATTGGATTGATGGGTTTTGTAGTGTGAGCTCATCATATATTTTCAGTAGGAATAGATGTAGATACTcGGGCATATTTTACTGCTGCTACTATAGTAATTGCAATTCCTACTGGAATTAAAATTTTTAGATGAATAGCAACTTTACATGGATcTTATTTTAAAATAGAAGTTCCTTTGTTATGAAGAATTGGATTTGTATTTTTATTTACTTTAGGGGGAATTACAGGAGTAGTATTAtcTAaTTCATCATTAGATATTATTTTACATGATACTTATTATGTAGTAGCACATTTTCATTATGTTTTAAGAATaggagctgTTtttgctattttagggggtatt----------------------------------------------------------------------------------------------------------------------------------------
	14_PEAN_vondrona_DA332                 --------------------------------------------------------------------------------------------------------atcaattatataatgtaattgtaacaagtcatgcttttgttataattttttttatagtaatacctattttaattggaggatttggaaattgattagtacctttaatattaggagcacctgatatagcttTTCctcgtataaataatttaagtttttgattaCTTCCTCCTTCTTTAaTtttattaTTTATTTCTTCaatagtagaaataggagtaggagctggatgaactAtttatccTCCTttatcatcattagatggacattcaggttattcagtagattttgctaTTTTTTcattacatttagcaggagcttCTtcaattATaggtgCTATTAaTTTTATTAGTACTATTTTAAaTATgCgTTCgtgTGgAaTATcAaTagaTAAggtaTCTTTATTTGTTtgaTcGgTATTTgTTACAgCaGTATTATTATTATTATCTTTACCAGTATTGGCtGGTGCTATTACTATATTATTAGTAgatcgAAaTTTTaATAcATCTTTTTTTGATCcGGCtggaGGGGGaGATCCaATTTTATtTCaACaTTTGTTTTGATTTTTTGGtCATCCTgaAGTATATATTTTAAtTTTACcTGGATTtGGAaTTATTTCTCATATTAtTaGTAGtTTaGTAGGAAAaCGtGAACCtTTTGGGTTTtTaGGAAtAATtTAtGCAATAGTAGGTAttGGATtgAtGGGtTTTgTaGTgTgAGCtCatcaTATAttttcagtagGaaTagatgtagatactcgggcatattttactgctgctactatagtaattgcaattcctactggaattaaaatttttagatgaatagcaactttacatggatcttattttAAAATagaagttcctttgttatgaaGaattggatttgtatttttatttactttAGGGGGaattacaggaGTAGTAttatctaaTtcatcattagATATTAttttacatgaTACttattatgtaGTagcacattttcatTatgttttaagaataggagctgtttttgctattttagggGgtattacttattgatttcctttattttttggaattaaattgagagttaaaaaaagtaaacttcaattttatattatatttttaggagtaaatttaactt------------------------------------------
	14_PEAN_vondrona_DA326                 --------------------gagMttgatctgctatagtaGgaactgCTATAAGAGTATTAATTcgaATTGAATTAAGACAATCTGGTAGATTTTTAATAAATGATCAATTATATAATGTAATTGTAACAAGTCATGCTTTTGTTATAATTTTTTTTATAGTAATACCTATTTTAATTGGAGGATTTGGAAATTGATTAGTACCTTTAATATTAGGAGCACCTGATATAGCTTTTCCTCGTATAAATAATTTAAGTTTTTGATTACTTCCTCCTTCTTTAATTTTATTATTTATTTCTTCAATAGTAGAAATAGGAGTAGGAGCTGGATGAACTATTTATCCTCCTTTATCATCATTAGATGGACATTCAGGTTATTCAGTAGATTTTGCTATTTTTTCATTACATTTAGCAGGAGCTTCTTCAATTATAGGTGCTATTAATTTTATTAGTACTATTTTAAATATGCGTTCGTGTGGAATATCAATAGATAAGGTATCTTTATTTGTTTGATCGGTATTTGTTACAGCAGTATTATTATTATTATCTTTACCAGTATTGGCTGGTGCTATTACTATATTATTAGTAGATCGAAATTTTAATACATCTTTTTTTGATCCGGCTGGAGGGGGAGATCCAATTTTATTTCAACATTTGTTTTGATTTTTTGGTCATCCTGAAGTATATATTTTAATTTTACCTGGATTTGGAATTATTTCTCATATTATTAGTAGTTTAGTAGGAAAACGTGAACCTTTTGGGTTTTTAGGAATAATTTATGCAATAGTAGGTATTGGATTGATGGGTTTTGTAGTGTGAGCTCATCATATATTTTCAGTAGGAATAGATGTAGATACTCGGGCATATTTTACTGCTGCTACTATAGTAATTGCAATTCCTACTGGAATTAAAATTTTTAGATGAATAGCAACTTTACATGGATCTTATTTTAAAATAGAAGTTCCTTTGTTATGAAGAATTGGATTTGTATTTTTATTTACTTTAGGGGGAATTACAGGAGTAGTATTATcTAATTCATCATTAGATATTATTTTACATGATACTTATTATGTAGTAGCACATTTTCATTATGTTTTAAGAATAGGAGCTGTTTTTGCTATTTTAGGGGGTATTACTTATTGATTTCCTTTATTTTTTGGAATTAAATTGAGAGTTAAAAAAAGTAAACTTCAATTTTATATTATATTTTTAGGAGTAaattt-----------------------------------------------
	14_PEAN_vondrona_DA327                 ---------------------------------------------------------------------------------------tagatttttaataaatgatcaattatataatgtaattgTaACaagtcatgcttttgttataattTTTTTTatagtaatAcctattttaattggaggatttggaaattgattagtaccTttaatattaggagcacctgatatagcttttcctcgtataaataatttaagtTtttgattaCTtcctcctTCTttaattttattatttatttCttcaatagtagaaataggagtaggagctggatgaactatttaTCctcCTttatcatcattagatggacaTTCAgGTTATTCAGTAgatTTtGCTATTTttTcATtACaTTTAgcaggAGctTCtTCAATTATaGgtgCTATtAaTTTTATTAgtaCTATTTtaaaTAtgCgttcgtgTGGAaTATcaaTAGaTAAGGtatCTTTAtTTGTTTgAtCgGTatTTGTTACaGCAGTatTATTATTAtTaTcTtTacCAGTATtggcTGGTGCTAtTACTATAtTAtTAGTAGatcgAAAtTtTAATAcatctTTTTTTGaTCCgGCTGGAGGGGGaGatcCaAtTTtAtTTCAACATTTGTTtTGAtTTTTTgGtcatcctGAAGTATATAtttTAAttttAcctGgatttggaattatttctcatattattagTAGtTTAGTAGGAaaacgtgaacctttTgggtTtTtAGgaataatttatgcaatagtaGgtattggattgatgGgttttgtagtgtgagctcatcatatattttcagtaggaatagatgtagatactcgggcatattttactgctgctactataGtaattgcaattcctactggaattAaAatttttagatgaatagcaactttacatggatcttattttaaAataGAagttcctttgttatgaaGaattggatttgtatttttatttactttAGGGGgaattacaggaGTAgtattatctaattcatcattagatattattttacatgatacttattatgtaGTAGcacattttcattatgttttaagaataggAgctgtttttgctattttagGGGGtattacttattgatttcctttattttttggaattaaattgagagt-----------------------------------------------------------------------------------------------
	14_PEAN_vondrona_DA328                 ---------------------------------------------------------------------------------------tagatttttaataaatgatcaattatataatgtaattgtaacaagtcatgcttttgttataattttttttatagtaatacctattttaattggaggatttggaaattGattagtacctttaatattaggagcacctgatatagcttttcctcgtataaataatTtaagtttttgattacttcctccttctttaattttattaTTTAtttcttcaatagtagaaataggagtaggagctggatgaactattTAtcctcctttatcatcattagatggaCATTcaggtTATTcagtAgaTtTTGCtaTtTtttcAtTACATtTagcAggagcttcttcaATTATAggTgctATtaaTTTTattagtactATtTTaaAtAtgcgttcgTGTGGAaTAtcaataGaTaaggtaTCTtTATTtGTtTGATcGGTATTTGTTACAGCaGTATTAtTAtTaTTAtcttTacCaGTaTTGgCTGGTGCTATTactATAtTATTaGTaGAtcgaAATTtTAatAcatcTTTTTTTgatccggctggagGgGGagAtcCaATtttAttTcAACatTtGTtTTGAttTtTtGGtcaccctgAAGtAtATAtTTtAAttttacctggatttggaattatttctcatattattagTaGTttaGTaGGAaaacgtgaaccttttGGgtttttaGgaataatttatgcaatagtaggtattggattgatgGgttttgTaGtGtgagctcatcatatattttcagtaggaatagatgtagatactcgggcatattttactgctgctactatagtaattgcaattcctactggaattaaaatttttagatgaatagcaactttacatggatcttattttaaaatagaagttcctttgttatgaaGaattggatttgtatttttatttactttaGGGGgaattacaggaGTAgtattatctaattcatcattaGATattattttacatgatacttattatgtagtagcacattttcattatgttttaagaataggagctgtttttgctattttagGGGgtattacttattgatttcctttattttttggaattaaattgag--------------------------------------------------------------------------------------------------
	14_PEAN_vondrona_DA330                 ----------------tttggagcttgatctgctatagtAGgAACTGCTATAAGAGTATTAATTCGAATTGAATTAAGACAATCTGGTAGATTTTTAATAAATGATCAATTATATAATGTAATTGTAACAAGTCATGCTTTTGTTATAATTTTTTTTATAGTAATACCTATTTTAATTGGAGGATTTGGAAATTGATTAGTACCTTTAATATTAGGAGCACCTGATATAGCTTTTCCTCGTATAAATAATTTAAGTTTTTGATTACTTCCTCCTTCTTTAATTTTATTATTTATTTCTTCAATAGTAGAAATAGGAGTAGGAGCTGGATGAACTATTTATCCTCCTTTATCATCATTAGATGGACATTCAGGTTATTCAGTAGATTTTGCTATTTTTTCATTACATTTAGCAGGAGCTTCTTCAATTATAGGTGCTATTAATTTTATTAGTACTATTTTAAATATGCGTTCGTGTGGAATATCAATAGATAAGGTATCTTTATTTGTTTGATCGGTATTTGTTACAGCAGTATTATTATTATTATCTTTACCAGTATTGGCTGGTGCTATTACTATATTATTAGTAGATCGAAATTTTAATACATCTTTTTTTGATCCGGCTGGAGGGGGAGATCCAATTTTATTTCAACATTTGTTTTGATTTTTTGGTCATCCTGAAGTATATATTTTAATTTTACCTGGATTTGGAATTATTTCTCATATTATTAGTAGTTTAGTAGGAAAACGTGAACCTTTTGGGTTTTTAGGAATAATTTATGCAATAGTAGGTATTGGATTGATGGGTTTTGTAGTGTGAGCTCATCATATATTTTCAGTAGGAATAGATGTAGATACTCGGGCATATTTTACTGCTGCTACTATAGTAATTGCAATTCCTACTGGAATTAAAATTTTTAGATGAATAGCAACTTTACATGGATCTTATTTTAAAATAGAAGTTCCTTTGTTATGAAGAATTGGATTTGTATTTTTATTTACTTTAGGGGGAATTACAGGAGTAGTATTATCTAATTCATCATTAGATATTATTTTACATGATACTTATTATGTAGTAGCACATTTTCATTATGTTTTAAGAATAGGAGCTGTTTTTGCTATTTTAGGGGGTATTACTTATtgaTTTCCTTTATTTTTTGGAATTAAATTGAGAGTTAAAAAAagtaaaCttCAATTTTATAttaTATTTTtaggaGTAAatttWactt------------------------------------------
	14_PEAN_vondrona_DA331                 --------------tttttggagcttgatctgctatagTAGgAACTGCTATAAGAGTATTAATTCGAATTGAATTAAGACAATCTGGTAGATTTTTAATAAATGATCAATTATATAATGTAATTGTAACAAGTCATGCTTTTGTTATAATTTTTTTTATAGTAATACCTATTTTAATTGGAGGATTTGGAAATTGATTAGTACCTTTAATATTAGGAGCACCTGATATAGCTTTTCCTCGTATAAATAATTTAAGTTTTTGATTACTTCCTCCTTCTTTAATTTTATTATTTATTTCTTCAATAGTAGAAATAGGAGTAGGAGCTGGATGAACTATTTATCCTCCTTTATCATCATTAGATGGACATTCAGGTTATTCAGTAgATTTTGCTATTTTTTCATTACATTTAGCAGGAGCTTCTTCAATTATAGGTGCTATTAATTTTATTAGTACTATTTTAAATATGCGTTCGTGTGGAATATCAATAGATAAGGTATCTTTATTTGTTTGATCGGTATTTGTTACAGCAGTATTATTATTATTATCTTTACCAGTATTGGCTGGTGCTATTACTATATTATTAGTAGATCGAAATTTTAATACATCTTTTTTTGATCCGGCTGGAGGGGGAGATCCAATTTTATTTCAACATTTGTTTTGATTTTTTGGTCATCCTGAAGTATATATTTTAATTTTACCTGGATTTGGAATTATTTCTCATATTATTAGTAGTTTAGTAGGAAAACGTGAACCTTTTGGGTTTTTAGGAATAATTTATGCAATAGTAGGTATTGGATTGATGGGTTTTGTAGTGTGAGCTCATCATATATTTTCAGTAGGAATAGATGTAGATACTcGGGCATATTTTACTGCTGCTACTATAGTAATTGCAATTCCTACTGGAATTAAAATTTTTAGATGAATAGCAACTTTACATGGATCTTATTTTAAAATAGAAGTTCCTTTGTTATGAAGAATTGGATTTGTATTTTTATTTACTTTAGGGGGAATTACAGGAGTAGTATTATcTAATTCATCATTAGATATTATTTTACATGATACTTATTATGTAGTAGCACATTTTCATTATGTTTTAAGAATAGGAGCTGTTTTTGCTATTTTAGGGGGTATTACTTATTGATTTCCTTTATTTTTTGGAATTAAATTGAGAGTTAAAAAAAGTAAACTTCAATTTTATATTATATTTTTAGGAGTAAatttaact-------------------------------------------
	Anelosimus_hookeri_35PR                -------------------ggtgcttgatctgctatagtaggaactgctATaagagtATTAATTCGAATTGAATtaggtcagccggGTAGATTTTTAATGAATGATCAATTATATAATGTAATTGTAACAAGTCATGCTTTTATTATAATTTTTTTTATAGTTATACCTATTTTAATTGGAGGATTTGGAAATTGATTAGTACCTTTAATATTAGGAGCACCTGATATAGCTTTTCCTCGTATAAATAATTTAAGATTTTGATTACTTCCTCCTTCTTTAATTTTATTATTTATTTCTTCAATAGTAGAAATAGGAGTAGGAGCTGGATGAACTATTTATCCTCCTTTGTCATCATTAGATGGACATTCAGGTTATTCGGTAGATTTTGCTATTTTTTCATTACATTTAGCAGGAGCTTCTTCAATTATAGGTGCTATTAATTTTATTAGAACTATTTTAAATATGCGTTCGTGTGGAGTATCAATGGATAAAGTATCTTTATTTGTTTGATCGGTATTTATTACAGCAGTATTATTATTATTATCTTTACCAGTATTGGCTGGTGCTATTACTATATTATTAGTAGATCgaaATTTTAAtacatctttttttgaCcC--------------------------------------------------------------------------------------------------------------------------------------------------------------------------------------------------------------------------------------------------------------------------------------------------------------------------------------------------------------------------------------------------------------------------------------------------------------------------------------------------------------------------------------------------------------------------------------------------------------------------------------------------------------------------
	Anelosimus_moramora_30PR               -------------------------------------------------------------------------------------------------------------------------------------------------------------------------------------------------------------------------------------------------------------------------------------------------------------------------------------------------------------------------------------------------------------------------------------------------------------------------------------------------------------------------------------------------------------------------------------------------------------------------------------------------------------------------------------------------------------------------------------------------------------------------------------------------------------------------------------------------------catatattttcggtaggaacagatgtagatactcgggcatattttactgctgctactatagtaactgcaattcttacaggaactaaaattattagttgaacagcaactttacatgcatcatattttaaaatagaagtttctttcttatgaagaataggatttgtatttttatttact----------------------------------------------------------------------------------------------------------------------------------------------------------------------------------------------------------------------------------------------------------------------------
	06PEAN_buffoni_DA247                   -------------gtttttggagcttggtctgc?atagTAGgAACTgCTATAAGAGTATTAATTCgAATTGAATTAgGACAACCTGGTAGATTTTTAATAAATGATCAATTATATAATGTAATTGTAACAAGTCATGCTTTTATTATAATTTTTTTTATAGTTATACCTATTTTAATTGGAGGGTTTGGAAATTGATTAGTACCTTTAATATTAGGGGCACCTGATATAGCTTTTCCTCGTATAAATAATTTAAGTTTTTGATTACTTCCTCCTTCTTTAATTTTATTATTTATTTCTTCAATAGTAGAAATAGGAGTAGGAGCTGGATGAACTATTTATCCTCCTTTGTCATCATTAGATGGGCATTCAGGTTATTCAGTAGATTTTGCTATTTTTTCATTACATTTAGCAGGAGCTTCTTCAATTATAGGTGCTATTAATTTTATTAGAACTATTTTAAATATACGTTCGTGTGGAATATCAATAGATAAAGTATCTTTATTTGTTTGGTCAGTATTTATTACGGCAGTATTATTATTATTATCTTTACCAGTATTAGCTGGTGCTATTACTATATTATTAGTAGATCGAAATTTTAATACATCTTTTTTTGATCCAGCTGGAGGAGGAGATCCAATTTTATTTCAACATTTATTTTGATTTTTTGGTCATCCTGAAGTATATATTTTAATTTTACCTGGATTTGGAATTATTTCTCATATTATTAGCGGTTTAGTAGGGAAACGTGAACCTTTTGGATTTTTAGGTATAATTTATGCAATAGTAGGTATTGGGTTGATAGGTTTTGTAGTATGAGCACATCATATATTTTCGGTAGGAATAGATGTAGATACTCGAGCATATTTTACTGCTGCTACTATAGTAATTGCAATTCCTACTGGAATTAAAATTTTTAGATGAATGGCAACTTTACATGGATCTTATTTTAAAATAGAGGTTCCTTTATTATGAAGAATTGGATTTGTATTTTTATTTWCTTTAGGAGGAATTACAGGAGTAGTATTATCTAATTCATCTTTAGATATTATTTTACATGATACTTATTATGTGGTAGCACATTTTCATTATGTTTTAAGAATAGGAGCTGTTTTTGCTATTTTAGGAGGTATTACTTATTGATTTCCTTTATTTTTTGGTATTAAATTAAGAGTTaaaAAAAGTAAACTTCAATTTTatGTaatATTTTTAGGAgTAAAtttaactt------------------------------------------
	07PEAN15_buffoni_DA083                 ----------------tttggagcttggtcTgcaataGTAGGAACTGCTATAAGAGTATTAATTCGAATTGAATTAGgACAACCTGGTAGATTTTTAATAAATGATCAATTATATAATGTAATTGTAACAAGTCATGCTTTTATTATAATTTTTTTTATAGTTATACCTATTTTAATTGGAGGGTTTGGAAATTGATTAGTACCTTTAATATTAGGGGCACCTGATATAGCTTTTCCTCGTATAAATAATTTAAGTTTTTGATTACTTCCTCCTTCTTTAATTTTATTATTTATTTCTTCAATAGTAGAAATAGGAGTAGGAGCTGGATGAACTATTTATCCTCCTTTGTCATCATTAGATGGGCATTCAGGTTATTCAGTAGATTTTGCTATTTTTTCATTACATTTAGCAGGAGCTTCTTCAATTATAGGTGCTATTAATTTTATTAGAACTATTTTAAATATACGTTCGTGTGGAATATCAATAGATAAAGTATCTTTATTTGTTTGGTCAGTATTTATTACGGCAGTATTATTATTATTATCTTTACCAGTATTAGCTGGTGCTATTACTATATTATTAGTAGATCGAAATTTTAATACATCTTTTTTTGATCCAGCTGGAGGAGGAGATCCAATTTTATTTCAACATTTATTTTGATTTTTTGGTCATCCTGAAGTATATATTTTAATTTTACCTGGATTTGGAATTATTTCTCATATTATTAGTGGTTTAGTAGGGAAACGTGAACCTTTTGGATTTTTAGGTATAATTTATGCAATAGTAGGTATTGGGTTGATAGGTTTTGTAGTATGAGCACATCATATATTTTCGGTAGGAATAGATGTAGATACTCGAGCATATTTTACTGCTGCTACTATAGTAATTGCAATTCCTACTGGAATTAAAATTTTTAGATGAATGGCAACTTTACATGGATCTTATTTTAAAATAGAGGTTCCTTTATTATGAAGAATTGGATTTGTATTTTTATTTACTTTAGGAGGAATTACAGGAGTAGTATTATCTAATTCATCTTTAGATATTATTTTACATGATACTTATTATGTGGTAGCACATTTTCATTATGTTTTAAGAATAGGAGCTGTTTTTGCTATTTTAGGAGGTATTACTTATTGATTTCCTTTATTTTTTGGTATTAAATTAAGAGTTAAAAAAAGTAAACTTCAATTTTATGTAATATTTTTAGGAGTAAATttaactt------------------------------------------
	07PEAN_buffoni_DA254                   -------------???tttggagcttggtctgctatagtAggaactgctATAAGAGTATTAATTCGAATTGAAttaggAcAacctgGTAGATTTTTAATAAATGATCAATTATATAATGTAATTGTAACAAGTCATGCTTTTATTATAATTTTTTTTATAGTTATACCTATTTTAATTGGAGggTTTGGAAATTGATTAGTACCTTTAATATTAGgggCACCTGATATAGCTTTTCCTCGTATAAATAATTTAAGTTTTTGATTACTTCCTCCTTCTTTAATTTTATTATTTATTTCTTCAATAGTAGAAATAGGAGTAGGAGCTGGATGAACTATTTATCCTCCTTTGTCATCATTAGATGggcATTCAGGTTATTCAGTAGATTTTGCTATTTTTTCATTACAtYtAGCAGGAGCTTCTTCAATTATAGGTGCTATTAATTTTATTAGAACTATTTTAAATATACGTTCGTGTGGAATATCAATAGATAAAGTATCTTTATTTGTTTGgTCAGTATTTATTACgGCAGTATTATTATTATTATCTTTACCAGTATTAGCTGGTGCTATTACTATATTATTAGTAGATCGAAATTTTAATACATCTTTTTTTGATCCAGCTGGAGGAGGAGATCCAATTTTATTTCAACATTTATTTTGATTTTTTGGTCATCCTGAAGTATATATTTTAATTTTACCTGGATTTGGAATTATTTCTCATATTATTAGtGGTTTAGTAGGGAAACGTGAACCTTTTGGaTTTTTAGGTATAATTTATGCAATAGTAGGtATTGGgTTgATAGGTTTTGTAGTATGAGCACATCATATATTTTCGGTAGGAATAGATGTAGATACTCGAGCATATTTTACtGCTGCTACTATAGTAATTGCAATTCCTACTGGAATTAAAATTTTTAGATGAAtggCAACTTTACATGGATCTTATTTTAAAATAGaggTTCCTTTATTATGAAGAATTGGATTTGTATTTTTATTTACTTTAGGAGGAATTACAGGAGTAGTATTATCTAATTCATCTTTAGATATTATTTTACATGATACTTATTATgtggTAGCACATTTTCATTATGTTTTAAGAATAGGAGCTGTTTTTGCTATTTTAGGAGGTATTACTTATTGATTTCCTTTATTTTTtggtaTTAAATTAAGAGTTAAAAAAAGTAAACTTCaatTTTAtgtaaTATTtttAGGAGTAAATTtaactt------------------------------------------
	08PEAN11_buffoni_DA096                 ---------------ttttggagcttggtctgcaatagtAGgaaCTgCTATAAGAGTATTAATTCGAATTGAAttaggacaacctGGTAGATTTTTAATAAATGATCAATTATATAATGTAATTGTAACAAGTCATGCTTTTATTATAATTTTTTTTATAGTTATACCTATTTTAATTGGAGGGTTTGGAAATTGATTAGTACCTTTAATATTAGGGGCACCTGATATAGCTTTTCCTCGTATAAATAATTTAAGTTTTTGATTACTTCCTCCTTCTTTAATTTTATTATTTATTTCTTCAATAGTAGAAATAGGAGTAGGAGCTGGATGAACTATTTATCCTCCTTTGTCATCATTAGATGGgCATTCAGGTTATTCAGTAGATTTTGCTATTTTTTCATTACATCTAGCAGGAGCTTCTTCAATTATAGGTGCTATTAATTTTATTAgAACTATTTTAAATATACGTTCGTGTGGAATATCAATAGATAAAGTATCTTTATTTGTTTGGTCAGTATTTATTACGGCAGTATTATTATTATTATCTTTACCAGTATTAGCTGGTGCTATTACTATATTATTAGTAGATCGAAATTTTAATACATCTTTTTTTGATCCAGCTGGAGGAGGAGATCCAATTTTATTTCAACATTTATTTTGATTTTTTGGTCATCCTGAAGTATATATTTTAATTTTACCTGGATTTGGAATTATTTCTCATATTATTAGTGGTTTAGTAGGGAAACGTGAACCTTTTGGATTTTTAGGTATAATTTATGCAATAGTAGGTATTGGGTTGATAGGTTTTGTAGTATGAGCACATCATATATTTTCGGTAGGAATAGATGTAGATACTCGAGCATATTTTACTGCTGCTACTATAGTAATTGCAATTCCTACTGGAATTAAAATTTTTAGATGAATGGCAACTTTACATGGATCTTATTTTAAAATAGAGGTTCCTTTATTATGAAGAATTGGATTTGTATTTTTATTTACTTTAGGAGGAATTACAGGAGTAGTATTATCTAATTCATCTTTAGATATTATTTTACATGATACTTATTATGTGGTAGCACATTTTCATTATGTTTTAAGAATAGGAGCTGTTTTTGCTATTTTAGGAGGTATTACTTATTGATTTCCTTTATTTTTTGGTATTAAATTAAGAGttaaaaaaagTAAACTtcaattTtATgTAatattTTTAGGAGtaaatttaactt------------------------------------------
	08PEAN25_buffoni_DA095                 -------------------ggagcttggtcTgcaatAGTAGgaaCTGCTATAAGAGTATTAATTCGAATTGAATTAGGACAACCTGGTAGATTTTTAATAAATGATCAATTATATAATGTAATTGTAACAAGTCATGCTTTTATTATAATTTTTTTTATAGTTATACCTATTTTAATTGGAGGGTTTGGAAATTGATTAGTACCTTTAATATTAGGGGCACCTGATATAGCTTTTCCTCGTATAAATAATTTAAGTTTTTGATTACTTCCTCCTTCTTTAATTTTATTATTTATTTCTTCAATAGTAGAAATAGGAGTAGGAGCTGGATGAACTATTTATCCTCCTTTGTCATCATTAGATGGGCATTCAGGTTATTCAGTAGATTTTGCTATTTTTTCATTACATTTAGCAGGAGCTTCTTCAATTATAGGTGCTATTAATTTTATTAGAACTATTTTAAATATACGTTCGTGTGGAATATCAATAGATAAAGTATCTTTATTTGTTTGGTCAGTATTTATTACGGCAGTATTATTATTATTATCTTTACCAGTATTAGCTGGTGCTATTACTATATTATTAGTAGATCGAAATTTTAATACATCTTTTTTTGATCCAGCTGGAGGAGGAGATCCAATTTTATTTCAACATTTATTTTGATTTTTTGGTCATCCTGAAGTATATATTTTAATTTTACCTGGATTTGGAATTATTTCTCATATTATTAGCGGTTTAGTAGGGAAACGTGAACCTTTTGGATTTTTAGGTATAATTTATGCAATAGTAGGTATTGGGTTGATAGGTTTTGTAGTATGAGCACATCATATATTTTCGGTAGGAATAGATGTAGATACTCGAGCATATTTTACTGCTGCTACTATAGTAATTGCAATTCCTACTGGAATTAAAATTTTTAGATGAATGGCAACTTTACATGGATCTTATTTTAAAATAGAGGTTCCTTTATTATGAAGAATTGGATTTGTATTTTTATTTACTTTAGGAGGAATTACAGGAGTAGTATTATCTAATTCATCTTTAGATATTATTTTACATGATACTTATTATGTGGTAGCACATTTTCATTATGTTTTAAGAATAGGAGCTGTTTTTGCTATTTTAGGAGGTATTACTTATTGATTTCCTTTATTTTTTGGTATTAAATTAAGAGTTAAAAAAAGTAAACTTCAATTTTATGTAATATTTTTAGGAGTAAATTtaactt------------------------------------------
	08PEAN_buffoni_DA270                   -------------??ttttggagcttggtctgcAatagTAGGAACTGCTATAAGAGtattaATTCGAATTGAATTAGGACAACCTGGTAGATTTTTAATAAATGATCAATTATATAATGTAATTGTAACAAGTCATGCTTTTATTATAATTTTTTTTATAGTTATACCTATTTTAATTGGAGGGTTTGGAAATTGATTAGTACCTTTAATATTAGGGGCACCTGATATAGCTTTTCCTCGTATAAATAATTTAAGTTTTTGATTACTTCCTCCTTCTTTAATTTTATTATTTATTTCTTCAATAGTAGAAATAGGAGTAGGAGCTGGATGAACTATTTATCCTCCTTTGTCATCATTAGATGGGCATTCAGGTTATTCAGTAGATTTTGCTATTTTTTCATTACATTTAGCAGGAGCTTCTTCAATTATAGGTGCTATTAATTTTATTAGAACTATTTTAAATATACGTTCGTGTGGAATATCAATAGATAAAGTATCTTTATTTGTTTGGTCAGTATTTATTACGGCAGTATTATTATTATTATCTTTACCAGTATTAGCTGGTGCTATTACTATATTATTAGTAGATCGAAATTTTAATACATCTTTTTTTGATCCAGCTGGAGGAGGAGATCCAATTTTATTTCAACATTTATTTTGATTTTTTGGTCATCCTGAAGTATATATTTTAATTTTACCTGGATTTGGAATTATTTCTCATATTATTAGTGGTTTAGTAGGGAAACGTGAACCTTTTGGATTTTTAGGTATAATTTATGCAATAGTAGGTATTGGGTTGATAGGTTTTGTAGTATGAGCACATCATATATTTTCGGTAGGAATAGATGTAGATACTCGAGCATATTTTACTGCTGCTACTATAGTAATTGCAATTCCTACTGGAATTAAAATTTTTAGATGAATGGCAACTTTACATGGATCTTATTTTAAAATAGAGGTTCCTTTATTATGAAGAATTGGATTTGTATTTTTATTTACTTTAGGAGGAATTACAGGagtAgTATtaTCTaaTTCAtcTtTaGATATtA?????????????????????????????????????????????????????????????????????????????????????????????????????????????????????????????????????????????????????????????????????????????????------------------------------------------
	08PEAN_buffoni_DA272                   -------------?????tggagcttggtctgcAataGTAGgaactgCTATAAGAGTATTAATTCGAATTGAATTAGGACAACCTGGTAGATTTTTAATAAATGATCAATTATATAATGTAATTGTAACAAGTCATGCTTTTATTATAATTTTTTTTATAGTTATACCTATTTTAATTGGAGGGTTTGGAAATTGATTAGTACCTTTAATATTAGGGGCACCTGATATAGCTTTTCCTCGTATAAATAATTTAAGTTTTTGATTACTTCCTCCTTCTTTAATTTTATTATTTATTTCTTCAATAGTAGAAATAGGAGTAGGAGCTGGATGAACTATTTATCCTCCTTTGTCATCATTAGATGGGCATTCAGGTTATTCAGTAGATTTTGCTATTTTTTCATTACATTTAGCAGGAGCTTCTTCAATTATAGGTGCTATTAATTTTATTAGAACTATTTTAAATATACGTTCGTGTGGAATATCAATAGATAAAGTATCTTTATTTGTTTGGTCAGTATTTATTACGGCAGTATTATTATTATTATCTTTACCAGTATTAGCTGGTGCTATTACTATATTATTAGTAGATCGAAATTTTAATACATCTTTTTTTGATCCAGCTGGAGGAGGAGATCCAATTTTATTTCAACATTTATTTTGATTTTTTGGTCATCCTGAAGTATATATTTTAATTTTACCTGGATTTGGAATTATTTCTCATATTATTAGCGGTTTAGTAGGGAAACGTGAACCTTTTGGATTTTTAGGTATAATTTATGCAATAGTAGGTATTGGGTTGATAGGTTTTGTAGTATGAGCACATCATATATTTTCGGTAGGAATAGATGTAGATACTCGAGCATATTTTACTGCTGCTACTATAGTAATTGCAATTCCTACTGGAATTAAAATTTTTAGATGAATGGCAACTTTACATGGATCTTATTTTAAAATAGAGGTTCCTTTATTATGAAGAATTGGATTTGTATTTTTATTTACTTTAGGAGGAATTACAGGAGTAGTATTATCTAATTCATCTTTAGATATTATTTTACATGATACTTATTATGTGGTAGCACATTTTCATTATGTTTTAAGAATAGGAGCTGTTTTTGCTATTTTAGGAGGTATTACTTATTGATTTCCTTTATTTTTTGGTATTAAATTAAGAGTTAAAAAAAGTAAACTTCAATTTTATGTAATATTTTTAGGAGTAAATttaactt------------------------------------------
	09PEAN10_buffoni_DA132                 -----------------------------------tagtaggaactgctataagagtattaAtTCGaaTTGAATTaggacAACCtgGTagaTTTTTAATAAATGATCAATTATATAatgTAATTGTAACAAGTCATGCTTTTATTATAATTTTTTTTATAGTTATACCTATTTTAATTGGAGGGTTTGGAAATTGATTAGTACCTTTAATATTAGGGGCACCTGATATAGCTTTTCCTCGTATAAATAATTTAAGTTTTTGATTACTTCCTCCTTCTTTAATTTTATTATTTATTTCTTCAATAgTAgAAATAgGAGTAGGAGCTGGATGAACTATTTATCCTCCTTTGTCATCaTTAGATGGGCATTCAGGTTATTCAGTAGATTTTGCTATTTTTTCATTACATTTAGCAGGAGCTTCTTCAATTATAGGTGCTATTAATTTTATTAgAACTATTTTAAATATACGTTCGTGTGGAATATCAATAGATAAAGTATCTTTATTTGTTTGGTCAGTATTTATTACGGCAGTATTATTATTATTATCTTTACCAGTATTAGCTGGTGCTATTACTATATTATTAGTAGATCGAAATTTTAATACATCTTTTTTTGATCCAGCTGGAGGAGGAGATCCAATTTTATTTCAACATTTATTTTGATTTTTTGGTCATCCTGAAGTATATATTTTAATTTTACCTGGATTTGGAATTATTTCTCATATTATTAGCGGTTTAGTAGGGAAACGTGAACCTTTTGGATTTTTAGGTATAATTTATGCAATAGTAGGTATTGGGTTGATAGGTTTTGTAGTATGAGCACATCATATATTTTCGGTAGGAATAGATGTAGATACTCGAGCATATTTTACTGCTGCTACTATAGTAATTGCAATTCCTACTGGAATTAAAATTTTTAGATGAATGGCAACTTTACATGGATCTTATTTTAAAATAGAGGTTCCTTTATTATGAAGAATTGGATTTGTATTTTTATTTACTTTAGGAGGAATTACAGGAGTAGTATTATcTAATTCATCTTTAGATATTATTTTACATGATACTTATTATGTGGTAGCACATTTTCATTATGTTTTAAGAATAGGAGCTGTTTTTGCTATTTTAGGAGGTATTACTTATTGATTTCCTTTATTTTTTGGTATTAAATTAAGAGTTAAAAAAAGTAAACTTCAATTTTATGTAATATTTTtaggaGTaaatttaactt------------------------------------------
	09PEAN11_buffoni_DA128                 --------------------------------------taGgaaCTGCTAtAagaGTATTAATTCGAATTGAATTAGgACAACCTGGTAGATTTTTAATAAATGATCAATTATATAATGTAATTGTAACAAGTCATGCTTTTATTATAATTTTTTTTATAGTTATACCTATTTTAATTGGAGGGTTTGGAAATTGATTAGTACCTTTAATATTAGGGGCACCTGATATAGCTTTTCCTCGTATAAATAATTTAAGTTTTTGATTACTTCCTCCTTCTTTAATTTTATTATTTATTTCTTCAATAGTAgAAATAGGAGTAGGAGCTGGATGAACTATTTATCCTCCTTTGTCATCATTAGATGGGCATTCAGGTTATTCAGTAgATTTTGCTATTTTTTCATTACATTTAGCAGGAGCTTCTTCAATTATAGGTGCTATTAATTTTATTAGAACTATTTTAAATATACGTTCGTGTGGAATATCAATAGATAAAGTATCTTTATTTGTTTGGTCAGTATTTATTACGGCAGTATTATTATTATTATCTTTACCAGTATTAGCTGGTGCTATTACTATATTATTAGTAGATCGAAATTTTAATACATCTTTTTTTGATCCAGCTGGAGGAGGAGATCCAATTTTATTTCAACATTTATTTTGATTTTTTGGTCATCCTGAAGTATATATTTTAATTTTACCTGGATTTGGAATTATTTCTCATATTATTAGTGGTTTAGTAGGGAAACGTGAACCTTTTGGATTTTTAGGTATAATTTATGCAATAGTAGGTATTGGGTTGATAGGTTTTGTAGTATGAGCACATCATATATTTTCGGTAGGAATAGATGTAGATACTCGAGCATATTTTACTGCTGCTACTATAGTAATTGCAATTCCTACTGGAATTAAAATTTTTAGATGAATGGCAACTTTACATGGATCTTATTTTAAAATAGAGGTTCCTTTATTATGAAGAATTGGATTTGTATTTTTATTTACTTTAGGAGGAATTACAGGAGTAGTATTATCTAATTCATCTTTAGATATTATTTTACATGATACTTATTATGTGGTAGCACATTTTCATTATGTTTTAAGAATAGGAGCTGTTTTTGCTATTTTAGGAGGTATTACTTATTGATTTCCTTTATTTTTTGGTATTAAATTAAGAATTAAAAAAAGTAAACTTCAATTTTATGTAATATTTTTAGGAGTAAATttaactt------------------------------------------
	09PEAN27_buffoni_DA130                 -----------------------------------tagtaggaaCTgctAtaagagtattaatTCGAATTGAATTAGGACAACCTGGTAGATTTTTAATAAATGATCAATTATATAATGTAATTGTAACAAGTCATGCTTTTATTATAATTTTTTTTATAGTTATACCTATTTTAATTGGAGGGTTTGGAAATTGATTAGTACCTTTAATATTAGGGGCACCTGATATAGCTTTTCCTCGTATAAATAATTTAAGTTTTTGATTACTTCCTCCTTCTTTAATTTTATTATTTATTTCTTCAATAGTAGAAATAGGAGTAGGAGCTGGATGAACTATTTATCCTCCTTTGTCATCATTAGATGGGCATTCAGGTTATTCAGTAGATTTTGCTATTTTTTCATTACATTTAGCAGGAGCTTCTTCAATTATAGGTGCTATTAATTTTATTAGAACTATTTTAAATATACGTTCGTGTGGAATATCAATAGATAAAGTATCTTTATTTGTTTGGTCAGTATTTATTACGGCAGTATTATTATTATTATCTTTACCAGTATTAGCTGGTGCTATTACTATATTATTAGTAGATCGAAATTTTAATACATCTTTTTTTGATCCAGCTGGAGGAGGAGATCCAATTTTATTTCAACATTTATTTTGATTTTTTGGTCATCCTGAAGTATATATTTTAATTTTACCTGGATTTGGAATTATTTCTCATATTATTAGTGGTTTAGTAGGGAAACGTGAACCTTTTGGATTTTTAGGTATAATTTATGCAATAGTAGGTATTGGGTTGATAGGTTTTGTAGTATGAGCACATCATATATTTTCGGTAGGAATAGATGTAGATACTCGAGCATATTTTACTGCTGCTACTATAGTAATTGCAATTCCTACTGGAATTAAAATTTTTAGATGAATGGCAACTTTACATGGATcTTATTTTAAAATAGAGGTTCCTTTATTATGAAGAATTGGATTTGTATTTTTATTTACTTTAGGAGGAATTACAGGAGTAGTATTATCTAATTCATCTTTAGATATTATTTTACATGATACTTATTATGTGGTAGCACATTTTCATTATGTTTTAAGAATAGGAGCTGTTTTTGCTATTTTAGGAGGTATTACTTATTGATTTCCTTTATTTTTTGGTATTAAATTAAGAGTTAAAAAAAGTAAACTTCAATTTTatgtaaTaTTTTTAGGAGTAAAtttaac--------------------------------------------
	09PEAN29_buffoni_DA124                 -------------------------------------gtaggaactgctatAagaGtattaatTCGAatTGAAtTAGgacaacctGGTAGATTTTTAATAAATGATCAATTATATAATGTAATTGTAACAAGTCATGCTTTTATTATAATTTTTTTTATAGTTATACCTATTTTAATTGGAGGGTTTGGAAATTGATTAGTACCTTTAATATTAGGGGCACCTGATATAGCTTTTCCTCGTATAAATAATTTAAGTTTTTGATTACTTCCTCCTTCTTTAATTTTATTATTTATTTCTTCAATAGTAGAAATAGGAGTAGGAGCTGGATGAACTATTTATCCTCCTTTGTCATCATTAGATGGGCATTCAGGTTATTCAGTAGATTTTGCTATTTTTTCATTACATTTAGCAGGAGCTTCTTCAATTATAGGTGCTATTAATTTTATTAGAACTATTTTAAATATACGTTCGTGTGGAATATCAATAGATAAAGTATCTTTATTTGTTTGGTCAGTATTTATTACGGCAGTATTATTATTATTATCTTTACCAGTATTAGCTGGTGCTATTACTATATTATTAGTAGATCGAAATTTTAATACATCTTTTTTTGATCCAGCTGGAGGAGGAGATCCAATTTTATTTCAACATTTATTTTGATTTTTTGGTCATCCTGAAGTATATATTTTAATTTTACCTGGATTTGGAATTATTTCTCATATTATTAGCGGTTTAGTAGGGAAACGTGAACCTTTTGGATTTTTAGGTATAATTTATGCAATAGTAGGTATTGGGTTGATAGGTTTTGTAGTATGAGCACATCATATATTTTCGGTAGGAATAGATGTAGATACTCGAGCATATTTTACTGCTGCTACTATAGTAATTGCAATTCCTACTGGAATTAAAATTTTTAGATGAATGGCAACTTTACATGGATcTTATTTTAAAATAGAGGTTCCTTTATTATGAAGAATTGGATTTGTATTTTTATTTACTTTAGGAGGAATTACAGGAGTAGTATTATcTAATTCATCTTTAGATATTATTTTACATGATACTTATTATGTGGTAGCACATTTTCATTATGTTTTAAGAATAGGAGCTGTTTTTGCTATTTTAGGAGGTATTACTTATTGATTTCCTTTATTTTTTggtATTAAATTAAGAGTTAAAAAAAGTAAactTcAATTTtatgtaataTTTTTAggagtAAAtttaactt------------------------------------------
	09PEAN_buffoni_DA277                   -------------?????tggagcttggtctgcaataGTAGgaaCTGCTATAAGAGTATTAATTCGAATTGAATTAGGACAACCTGGTAGATTTTTAATAAATGATCAATTATATAATGTAATTGTAACAAGTCATGCTTTTATTATAATTTTTTTTATAGTTATACCTATTTTAATTGGAGGGTTTGGAAATTGATTAGTACCTTTAATATTAGGGGCACCTGATATAGCTTTTCCTCGTATAAATAATTTAAGTTTTTGATTACTTCCTCCTTCTTTAATTTTATTATTTATTTCTTCAATAGTAGAAATAGGAGTAGGAGCTGGATGAACTATTTATCCTCCTTTGTCATCATTAGATGGGCATTCAGGTTATTCAGTAGATTTTGCTATTTTTTCATTACATTTAGCAGGAGCTTCTTCAATTATAGGTGCTATTAATTTTATTAGAACTATTTTAAATATACGTTCGTGTGGAATATCAATAGATAAAGTATCTTTATTTGTTTGGTCAGTATTTATTACGGCAGTATTATTATTATTATCTTTACCAGTATTAGCTGGTGCTATTACTATATTATTAGTAGATCGAAATTTTAATACATCTTTTTTTGATCCAGCTGGAGGAGGAGATCCAATTTTATTTCAACATTTATTTTGATTTTTTGGTCATCCTGAAGTATATATTTTAATTTTACCTGGATTTGGAATTATTTCTCATATTATTAGCGGTTTAGTAGGGAAACGTGAACCTTTTGGATTTTTAGGTATAATTTATGCAATAGTAGGTATTGGGTTGATAGGTTTTGTAGTATGAGCACATCATATATTTTCGGTAGGAATAGATGTAGATACTCGAGCATATTTTACTGCTGCTACTATAGTAATTGCAATTCCTACTGGAATTAAAATTTTTAGATGAATGGCAACTTTACATGGATCTTATTTTAAAATAGAGGTTCCTTTATTATGAAGAATTGGATTTGTATTTTTATTTACTTTAGGAGGAATTACAGGAGTAGTATTATCTAATTCATCTTTAGATATTATTTTACATGATACTTATTATGTGGTAGCACATTTTCATTATGTTTTAAGAATAGGAGCTGTTTTTGCTATTTTAGGAGGTATTACTTATTGATTTCCTTTATTTTTTGGTATTAAATTAAGAGTTAAAAAAAGTAAACTTCAATTTTATGTAATATTTTTAGGAGTAAATttaactt------------------------------------------
	09PEAN_buffoni_DA280                   -------------??ttttggagcttggtctgcaatagtaggaactgCtATAAGAGTATTAATTCGAATTGAATTAggACAACCTGGTAGATTTTTAATAAATGATCAATTATATAATGTAATTGTAACAAGTCATGCTTTTATTATAATTTTTTTTATAGTTATACCTATTTTAATTGGAGGGTTTGGAAATTGATTAGTACCTTTAATATTaggggcACCTGATATAGCTTTTCCTCGTATAAATAATTTAAGTTTTTGATTACTTCCTCCTtCTTTAATTTTATTATTTATTTCTTCAATAGTAGaAATAGGAGTAGGAGCTGGATGAACtATTTATCCTCCTTTGTCATCATTAGATGGGCATTCAGGTTATTCAGTAGATTTTGCTATTTTTTCATTACATTTAGCAGGAGcTTCTTCAATTATAgGtgcTATTAATTTTATTAgAACTATTTTAAATATACGTTCGTGTGGAATATCAATAgATAAAGtATCTTTATTTGTTTGGTCAGTATTTATTACGGCAGTATTATTATTATTATCTTTACCAGTATTAGCTGGTGCTATTACTATATTATTAGTAGATCGAAATTTTAATACATCTTTTTTTGATCCAGCTGGAGGAGGAGATCCAATTTTATTTCAACATTTATTTTGATTTTTTGGTCATCCTGAAGTATATATTTTAATTTTACCTGGATTTGGAATTATTTCTCATATTATTAGTGGTTTAGTAGGGAAACGtGAACCTTTTGGATTTTTAGGtATAATTTATGCAATAGTAGGTATTGGGTTgATAGGTTTTGTAGTATGAGCACATCATATATTTTCGGTAGGAATAGATGTAGATACTCGAGCATATTTTACTGCTGCTACTATAGTAATTGCAATTCCTACTGGAATTAAAATTTTTAGATGAATGGCAACTTTACATGGATCTTATTTTAAAATAGAGGTTCCTTTATTATGAAGAATTGGATTTGTgTTTTTATTTACTTTAGGAGGAATTACAGGAGTAGTATTATCTAATTCATCTTTAGATATTATTTTACATGATACTTATTATGTGGTAGCACATTTTCATTATGTTTTAAGAATAGGAGCTGTTTTTGCTATTTTAGGAGGTATTACTTATTGATTTCCTTTATTTTTTGgtaTTAAATTAAGAGTTAAAAAAAGTAAACTTCAATTTTatgtaaTATTTTTAGGAgtaAATttaactt------------------------------------------
	09PEAN_buffoni_DA283                   -------------?tttttggagcttggtctgcaatagTAGgaactgCTATAAGAGTATTAATTCGAATTGAATTAGGACAACCTGGTAGATTTTTAATAAATGATCAATTATATAATGTAATTGTAACAAGTCATGCTTTTATTATAATTTTTTTTATAGTTATACCTATTTTAATTGGAGGGTTTGGAAATTGATTAGTACCTTTAATATTAGGGGCACCTGATATAGCTTTTCCTCGTATAAATAATTTAAGTTTTTGATTACTTCCTCCTTCTTTAATTTTATTATTTATTTCTTCAATAGTAGAAATAGGAGTAGGAGCTGGATGAACTATTTATCCTCCTTTGTCATCATTAGATGGGCATTCAGGTTATTCAGTAgATTTTGCTATTTTTTCATTACATTTAGCAGGAGCTTCTTCAATTATAGGTGCTATTAATTTTATTAGAACTATTTTAAATATACGTTCGTGTGGAATATCAATAGATAAAGTATCTTTATTTGTTTGGTCAGTATTTATTACGGCAGTATTATTATTATTATCTTTACCAGTATTAGCTGGTGCTATTACTATATTATTAGTAGATCGAAATTTTAATACATCTTTTTTTGATCCAGCTGGAGGAGGAGATCCAATTTTATTTCAACATTTATTTTGATTTTTTGGTCATCCTGAAGTATATATTTTAATTTTACCTGGATTTGGAATTATTTCTCATATTATTAGTGGTTTAGTAGGGAAACGTGAACCTTTTGGATTTTTAGGTATAATTTATGCAATAGTAGGTATTGGGTTGATAGGTTTTGTAGTATGAGCACATCATATATTTTCGGTAGGAATAGATGTAGATACTCGAGCATATTTTACTGCTGCTACTATAGTAATTGCAATTCCTACTGGAATTAAAATTTTTAGATGAATGGCAACTTTACATGGATCTTATTTTAAAATAGAGGTTCCTTTATTATGAAGAATTGGATTTGTATTTTTATTTACTTTAGGAGGAATTACAGGAGTAGTATTATCTAATTCATCTTTAGATATTATTTTACATGATACTTATTATGTGGTAGCACATTTTCATTATGTTTTAAGAATAGGAGCTGTTTTTGCTATTTTAGGAGGTATTACTTATTGATTTCCTTTATTTTTTGGTATTAAATTAAGAGTTAAAAAAAGTAAACTTCAATTTTATGTAATATTTTTAGGAGTAAATttaactt------------------------------------------
	10PEAN25_buffoni_DA140                 --------------------------------------taggaactgctataagagtattaatTCGAATTGAAttaggACAACCTGGTAGATTTTTAATAAATGATCAATTATATAATGTAATTGTAACAAGTCATGCTTTTATTATAATTTTTTTTATAGTTATACCTATTTTAATTGGAGGGTTTGGAAATTGATTAGTACCTTTAATATTAGGGGCACCTGATATAGCTTTTCCTCGTATAAATAATTTAAGTTTTTGATTACTTCCTCCTTCTTTAATTTTATTATTTATTTCTTCAATAGTAGAAATAGGAGTAGGAGCTGGATGAACTATTTATCCTCCTTTGTCATCATTAGATGGGCATTCAGGTTATTCAGTAGATTTTGCTATTTTTTCATTACATTTAGCAGGAGCTTCTTCAATTATAGGTGCTATTAATTTTATTAGAACTATTTTAAATATACGTTCGTGTGGAATATCAATAGATAAAGTATCTTTATTTGTTTGGTCAATATTTATTACGGCAGTATTATTATTATTATCTTTACCAGTATTAGCTGGTGCTATTACTATATTATTAGTAGATCGAAATTTTAATACATCTTTTTTTGATCCAGCTGGAGGAGGAGATCCAATTTTATTTCAACATTTATTTTGATTTTTTGGTCATCCTGAAGTATATATTTTAATTTTACCTGGATTTGGAATTATTTCTCATATTATTAGTGGTTTAGTAGGGAAACGTGAACCTTTTGGATTTTTAGGTATAATTTATGCAATAGTAGGTATTGGGTTGATAGGTTTTGTAGTATGAGCACATCATATATTTTCGGTAGGAATAGATGTAGATACTcGAGCATATTTTACTGCTGCTACTATAGTAATTGCAATTCCTACTGGAATTAAAATTTTTAGATGAATGGCAACTTTACATGGATcTTATTTTAAAATAGAGGTTCCTTTATTATGAAGAATTGGATTTGTATTTTTATTTACTTTAGGAGGAATTACAGGAGTAGTATTAtctAATTCATCTTTAGATATTATTTTACATGATACTTATTATGTGGTAGCACATTTTCATTATGTTTTAAGAATAGGAGCTGTTTttgctatTTTAGGAGGTATTACTTATTGATTTCCTTTATTTTTTGGTATTAAATTAAGaGTTAAAAAAAGTAAACttCAATTTtatgtaatatttTtaggagtAAAtttaa---------------------------------------------
	10PEAN_buffoni_DA292                   --------------------gagcttggtctgctatagtaggaactgctATAAGAGTATTAATTCGAATTGAATTaggacaacctggTAGATTTTTAATAAATGATCAATTATATAATGTaattgtaACAAGTCATGCTTTTATTATAATTTTTTTTATAGTTATACCTATTTTAATTGGAGGGTTTGGAAATTGATTagtacctTTAATATTAGGGGCACCTGATATAGCTTTTCCTCGTATAAATAATTTAAGTTTTTGATTACTTCCTCCTTCTTTAATTTTATTATTTATTTCTTCAATAGTAGAAATAGGAGTAGGAGCTGGAtgaacTATTTATCCTCCtttgtcATCATTAGATGggcATTCAGGTTATTCAGTAGATTTTGCTATTTTTTCATTACATTTAGCAGgagCTTCTTCAATTATAGGTGCTATTAATTTTATTAGAACTATTTTAAATATACGTTCGTGTGgaataTCAATAGATAAAgtatcTTTATTTGTTTGGTcaRtaTTTATTACGGCAGTATTATTATTATTATCTTTACcagTATtagCTGGTGCTATTACTATATTATTAGTAGATCGAAATTTTAATACATCTTTTTTTGATCCAGCTGGAGGaggagaTCCAATTTTATTTCAACATTTATTTTGATTTTTTGGTCATCCTGAAGTATATATTTTAATTTTACCTGGATTTGgaaTTATTTCTCATATTATTAGTGGTTTAGTagggaaaCGTGAACCTTTTGGATTTTTAGgtataaTTTATGCAATAGTAGGTATTGGgttRataGGTTTTGTAGTATGAGCACATCATATATTTTCggtaggaATAGATGTAGATACTCGAGCATATTTTACTGCTGCTACTATAGTAATTGCAATTCCTACTGGAATTAAAATTTTTAGATGaatRgcaACTTTACATGGATcTTATTTTAAAATAGAGGTTCCTTTATTATGAAGAATTGGATTTGTATTTTTATTTACTTTaggaggaATTACAGGAGTAGTATTATCTAATTCATCTTTAGATATTATTTTACATGATACTTATTAtgtRgtaGCACATTTTCATTATGTTTTAAGAATAGGAGCTGTTTTTGCTATTTTAGGAGGTATTACTTAttgatttCCTTTATTTTTTGGTATTAAATTAAGAGTTAAAAAAAGTAAACTTCAATTTTATGTAATATTTTTAGGAGTAAATTtaact-------------------------------------------
	10PEAN_buffoni_DA286                   -------------????ttggagcttggtctgcaatagTAGgaactgCTATAAGAGTATTAATTCGAATTGAATTAGGACAACCTGGTAGATTTTTAATAAATGATCAATTATATAATGTAATTGTAACAAGTCATGCTTTTATTATAATTTTTTTTATAGTTATACCTATTTTAATTGGAGGGTTTGGAAATTGATTAGTACCTTTAATATTAGGGGCACCTGATATAGCTTTTCCtcgtataAATAATTTAAGTTTTTGATTACTTCCTCCTTCTTTAATTTTATTATTTATTTCTTCAATAGTAGAAATAGGAGTAGGAGCTGGATGAACTATTTATCCTCCTTTGTCATCATTAGATGGGCATTCAGGTTATTCAGTAGATTTTGCTATTTTTTCATTACATTTAGCAGGAGCTTCTTCAATTATAGGTGCTATTAATTTTATTAGAACTATTTTAAATATACGTTCGTGTGGAATATCAATAGATAAAGTATCTTTATTTGTTTGGTCAGTATTTATTACGGCAGTATTATTATTATTATCTTTACCAGTATTAGCTGGTGCTATTACTATATTATTAGTAGATCGAAATTTTAATACATCTTTTTTTGATCCAGCTGGAGGAGGAGATCCAATTTTATTTCAACATTTATTTTGATTTTTTGGTCATCCTGAAGTATATATTTTAATTTTACCTGGATTTGGAATTATTTCTCATATTATTAGTGGtTTAGTAGGgAAACGTGAACCTTTTGGATTTTTAGGTATAATTTATGCAATAGTAGgtATTGGGTTgATAGGTTTTGTAGTATGAGCACATCATATATTTTCGGTAGGAATAGATGTAGATACTCGAGCATATTTTACTGCTGCTACTATAGTAATTGCAATTCCTACTGGAATTAAAATTTTTAGATGAATgGCAACTTTACATGGATCTTATTTTAAAATAGAGGTTCCTTTATTATGAAGAATTGGATTTGTATTTTTATTTACTTTAGGAGGAATTACAGGAGTAGTATTATCTAATTCATCTTTAGATATTATTTTACATGATACTTATTATGTGGTAGCACATTTTCATTATGTTTTAAGAATAGGAGCTGTTTTTGCTATTTTAGGAGGTATTACTTATTGATTTCCTTTATTTTTTGgWaTTAAATTAAGAGTTAAAAAAAGTAAACTTCAATTTTATGTAATATTTTTAGGAGTAAATttaactt------------------------------------------
	10PEAN_buffoni_DA287                   -------------??ttttggagcttggtctgcaatagTAGGAACTGCTATAAGAGTATTAATTCGAATTGAATTAGGACAACCTGGTAGATTTTTAATAAATGATCAATTATATAATGTAATTGTAACAAGTCATGCTTTTATTATAATTTTTTTTATAGTTATACCTATTTTAATTGGAGGGTTTGGAAATTGATTAGTACCTTTAATATTAGGGGCACCTGATATAGCTTTTCCTCGTATAAATAATTTAAGTTTTTGATTACTTCCTCCTTCTTTAATTTTATTATTTATTTCTTCAATAGTAGAAATAGGAGTAGGAGCTGGATGAACTATTTATCCTCCTTTGTCATCATTAGATGGGCATTCAGGTTATTCAGTAGATTTTGCTATTTTTTCATTACATTTAGCAGGAGCTTCTTCAATTATAGGTGCTATTAATTTTATTAGAACTATTTTAAATATACGTTCGTGTGGAATATCAATAGATAAAGTATCTTTATTTGTTTGGTCAATATTTATTACGGCAGTATTATTATTATTATCTTTACCAGTATTAGCTGGTGCTATTACTATATTATTAGTAGATCGAAATTTTAATACATCTTTTTTTGATCCAGCTGGAGGAGGAGATCCAATTTTATTTCAACATTTATTTTGATTTTTTGGTCATCCTGAAGTATATATTTTAATTTTACCTGGATTTGGAATTATTTCTCATATTATTAGTGGTTTAGTAGGGAAACGTGAACCTTTTGGATTTTTAGGTATAATTTATGCAATAGTAGGTATTGGGTTGATAGGTTTTGTAGTATGAGCACATCATATATTTTCGGTAGGAATAGATGTAGATACTCGAGCATATTTTACTGCTGCTACTATAGTAATTGCAATTCCTACTGGAATTAAAATTTTTAGATGAATGGCAACTTTACATGGATCTTATTTTAAAATAGAGGTTCCTTTATTATGAAGAATTGGATTTGTATTTTTATTTACTTTAGGAGGAATTACAGGAGTAGTATTATCTAATTCATCTTTAGATATTATTTTACATGATACTTATTATGTGGTAGCACATTTTCATTATGTTTTAAGAATAGGAGCTGTTTTTGCTATTTTAGGAGGTATTACTTATTGATTTCCTTTATTTTTTGGTATTAAATTAAGAGTTAAAAAAAGTAAACTTCAATTTTATGTAATATTTTTAGGAGTAAATttaactt------------------------------------------
	10PEAN_buffoni_DA290                   ---------------ttttggagcttggtctgcaataGtAggaaCTGCTAtaagagtATTAATTCGAATTGAATTAGgAcAaccTGGTagaTTTTTAATAAATGATCAATTATATAATGTAATTGTAACAAGTCATGCTTTTATTATAATTTTTTTTATAGTTATACCTATTTTAATTGGAGGGTTTGGAAATTGATTAGTACCTTTAATATTAGGGGCACCTGATATAGCTTTTCCTCGTATAAATAATTTAAGTTTTTGATTACTTCCTCCTTCTTTAATTTTATTATTTATTTCTTCAATAGTAGAAATAGGAGTAGGAGCTGGATGAACTATTTATCCTCCTTTGTCATCATTAGATGGGCATTCAGGTTATTCAGTAGATTTTGCTATTTTTTCATTACATTTAGCAGGAGCTTCTTCAATTATAGGTGCTATTAATTTTATTAGAACTATTTTAAATATACGTTCGTGTGGAATATCAATAGATAAAGTATCTTTATTTGTTTGGTCAGTATTTATTACGGCAGTATTATTATTATTATCTTTACCAGTATTAGCTGGTGCTATTACTATATTATTAGTAGATCGAAATTTTAATACATCTTTTTTTGATCCAGCTGGAGGAGGAGATCCAATTTTATTTCAACATTTATTTTGATTTTTTGGTCATCCTGAAGTATATATTTTAATTTTACCTGGATTTGGAATTATTTCTCATATTATTAGTGGTTTAGTAGGGAAACGTGAACCTTTTGGATTTTTAGGTATAATTTATGCAATAGTAGGTATTGGGTTGATAGGTTTTGTAGTATGAGCACATCATATATTTTCGGTAGGAATAGATGTAGATACTCGAGCATATTTTACTGCTGCTACTATAGTAATTGCAATTCCTACTGGAATTAAAATTTTTAGATGAATGGCAACTTTACATGGATCTTATTTTAAAATAGAGGTTCCTTTATTATGAAGAATTGGATTTGTATTTTTATTTACTTTAGGAGGAATTACAGGAGTAGTATTATCTAATTCATCTTTAGATATTATTTTACATGATACTTATTATGTGGTAGCACATTTTCATTATGTTTTAAGAATAGGAGCTGTTTTTGCTATTTTAGGAGGTATTACTTATTGATTTCCTTTATTTTTTGGTATTAAATTAAGAGTTAAAAAAAGTAAACttCAATTTTATGTAATATTTTTAGgagTaAATttaactt------------------------------------------
	10PEAN_buffoni_DA291                   ---------------ttttggagcttggtctgcaatagtaggaaCTGCTATAAGAGTATTAATTCGAATTGAATTAGGACAACCTGGTAGATTTTTAATAAATGATCAATTATATAATGTAATTGTAACAAGTCATGCTTTTATTATAATTTTTTTTATAGTTATACCTATTTTAATTGGAGGGTTTGGAAATTGATTAGTACCTTTAATATTAGGGGCACCTGATATAGCTTTTCCTCGTATAAATAATTTAAGTTTTTGATTACTTCCTCCTTCTTTAATTTTATTATTTATTTCTTCAATAGTAGAAATAGGAGTAGGAGCTGGATGAACTATTTATCCTCCTTTGTCATCATTAGATGGGCATTCAGGTTATTCAGTAGATTTTGCTATTTTTTCATTACATTTAGCAGGAGCTTCTTCAATTATAGGTGCTATTAATTTTATTAGAACTATTTTAAATATACGTTCGTGTGGAATATCAATAGATAAAGTATCTTTATTTGTTTGGTCAATATTTATTACGGCAGTATTATTATTATTATCTTTACCAGTATTAGCTGGTGCTATTACTATATTATTAGTAGATCGAAATTTTAATACATCTTTTTTTGATCCAGCTGGAGGAGGAGATCCAATTTTATTTCAACATTTATTTTGATTTTTTGGTCATCCTGAAGTATATATTTTAATTTTACCTGGATTTGGAATTATTTCTCATATTATTAGTGGTTTAGTAGGGAAACGTGAACCTTTTGGATTTTTAGGTATAATTTATGCAATAGTAGGTATTGGGTTGATAGGTTTTGTAGTATGAGCACATCATATATTTTCGGTAGGAATAGATGTAGATACTCGAGCATATTTTACTGCTGCTACTATAGTAATTGCAATTCCTACTGGAATTAAAATTTTTAGATGAATGGCAACTTTACATGGATCTTATTTTAAAATAGAGGTTCCTTTATTATGAAGAATTGGATTTGTATTTTTATTTACTTTAGGAGGAATTACAGGAGTAGTATTATCTAATTCATCTTTAGATATTATTTTACATGATACTTATTATGTGGTAGCACATTTTCATTATGTTTTAAGAATAGGAGCTGTTTTTGCTATTTTAGGAGGTATTACTTATTGATTTCCTTTATTTTTTGGTATTAAATTAAGAGTTAAAAAAAGTAAACTTCAATTTTATGTAATATTTTTAGGAGTaaatttaactt------------------------------------------
	11PEAN11_buffoni_DA160                 -----------------------------------tagtaggaactGctatAagaGTATTAAtTCGAATTGAATTAGgacAACCTGGTAGATTTTTAATAAATGATCAATTATATAATGTAATTGTAACAAGTCATGCTTTTATTATAATTTTTTTTATAGTTATACCTATTTTAATTGGAGGGTTTGGAAATTGATTAGTACCTTTAATATTAGGGGCACCTGATATAGCTTTTCCTCGTATAAATAATTTAAGTTTTTGATTACTTCCTCCTTCTTTAATTTTATTATTTATTTCTTCAATAGTAGAAATAGGAGTAGGAGCTGGATGAACTATTTATCCTCCTTTGTCATCATTAGATGGGCATTCAGGTTATTCAGTAGATTTTGCTATTTTTTCATTACATTTAGCAGGAGCTTCTTCAATTATAGGTGCTATTAATTTTATTAGAACTATTTTAAATATACGTTCGTGTGGAATATCAATAGATAAAGTATCTTTATTTGTTTGGTCAGTATTTATTACGGCAGTATTATTATTATTATCTTTACCAGTATTAGCTGGTGCTATTACTATATTATTAGTAGATCGAAATTTTAATACATCTTTTTTTGATCCAGCTGGAGGAGGAGATCCAATTTTATTTCAACATTTATTTTGATTTTTTGGTCATCCTGAAGTATATATTTTAATTTTACCTGGATTTGGAATTATTTCTCATATTATTAGCGGTTTAGTAGGGAAACGTGAACCTTTTGGATTTTTAGGTATAATTTATGCAATAGTAGGTATTGGGTTGATAGGTTTTGTAGTATGAGCACATCATATATTTTCGGTAGGAATAGATGTAGATACTCGAGCATATTTTACTGCTGCTACTATAGTAATTGCAATTCCTACTGGAATTAAAATTTTTAGATGAATGGCAACTTTACATGGATCTTATTTTAAAATAGAGGTTCCTTTATTATGAAGAATTGGATTTGTATTTTTATTTACTTTAGGAGGAATTACAGGAGTAGTATTATcTAATTCATCTTTAGATATTATTTTACATGATACTTATTATGTGGTAGCACATTTTCATTATGTTTTAAGAATAGGAGCTGTTTTTGCTATTTTAGGAGGTATTACTTATTGATTTCCTTTATTTTTTGGTATTAAATTAAGAGTTAAAAAAAGTAAACTTCAATTTTATGtaATATTTTTAGGAgtaaatttaa---------------------------------------------
	11PEAN_buffoni_DA293                   ---------------ttttggagcttggtctgcaatagtaggaactGCTATAAGAGTATTAATTCGAATTGAATTAGGACAACCTGGTAGATTTTTAATAAATGATCAATTATATAATGTAATTGTAACAAGTCATGCTTTTATTATAATTTTTTTTATAGTTATACCTATTTTAATTGGAGGGTTTGGAAATTGATTAGTACCTTTAATATTAGGGGCACCTGATATAGCTTTTCCTCGTATAAATAATTTAAGTTTTTGATTACTTCCTCCTTCTTTAATTTTATTATTTATTTCTTCAATAGTAGAAATAGGAGTAGGAGCTGGATGAACTATTTATCCTCCTTTGTCATCATTAGATGGGCATTCAGGTTATTCAGTAGATTTTGCTATTTTTTCATTACATTTAGCAGGAGCTTCTTCAATTATAGGTGCTATTAATTTTATTAGAACTATTTTAAATATACGTTCGTGTGGAATATCAATAGATAAAGTATCTTTATTTGTTTGGTCAGTATTTATTACGGCAGTATTATTATTATTATCTTTACCAGTATTAGCTGGTGCTATTACTATATTATTAGTAGATCGAAATTTTAATACATCTTTTTTTGATCCAGCTGGAGGAGGAGATCCAATTTTATTTCAACATTTATTTTGATTTTTTGGTCATCCTGAAGTATATATTTTAATTTTACCTGGATTTGGAATTATTTCTCATATTATTAGTGGTTTAGTAGGGAAACGTGAACCTTTTGGATTTTTAGGTATAATTTATGCAATAGTAGGTATTGGGTTGATAGGTTTTGTAGTATGAGCACATCATATATTTTCGGTAGGAATAGATGTAGATACTCGAGCATATTTTACTGCTGCTACTATAGTAATTGCAATTCCTACTGGAATTAAAATTTTTAGATGAATGGCAACTTTACATGGATCTTATTTTAAAATAGAGGTTCCTTTATTATGAAGAATTGGATTTGTATTTTTATTTACTTTAGGAGGAATTACAGGAGTAGTATTATCTAATTCATCTTTAGATATTATTTTACATGATACTTATTATGTGGTAGCACATTTTCATTATGTTTTAAGAATAGGAGCTGTTTTTGCTATTTTAGGAGGTATTACTTATTGATTTCCTTTATTTTTTGGTATTAAATTAAGAGTTAAAAAAAGTAAACttCAATTTTATGTAATATTTTTAGGAGTAAATTtaactt------------------------------------------
	11PEAN_buffoni_DA297                   ---------------------agcttggtctgcaatagtaggaactgctataagagtattaattcgaattgaattaggacaacatggtagattTTTAATAAATGATCAATTATATAATGTAATTGTAACAAGTCATGCTTTTATTATAATTTTTTTTATAGTTATACCTATTTTAATTGGAGGGTTTGGAAATTGATTAGtACCTTTAATATTAGgGGCACCTGATatagcttTTCCTCGTATAAATAATTTAAGTTTTTGATTACTTCCTCCTTCTTTAATTTTATTATTTATTTCTTCAatagtagAAATAGGAGTAGGAGCTGGATGAACTATTTATCCTCCTTTGTCATCATTagaTGGGCATTCAGGTTATTcagtagattTTgctATTTTTTCATTACATTTAGCAGGAGCTTCTTCAATTATAGGTGcTATTAATTTTAttagaacTATTTTAAATATACgttcgtgtggaAtAtcaatagataaagtATCTTTATTTGTTTGGtcagtatttaTtAcggcagtattATTATTATTATCTTtACcagtattagcTGGTGctatTACTatattattagtagatcgaaaTtttaatacatctttttttgatccagctggaggaggagatccaattttatttcaacatttatTttgattttttggtcatcctgaagtatatattttaattttacctggatttggaattatttctcatat-----------------------------------------------------------------------------------------------------------------------------------------------------------------------------------------------------------------------------------------------------------------------------------------------------------------------------------------------------------------------------------------------------------------------------------------------------------------------------------------------------------------------------------------------------------------
	11PEAN_buffoni_DA302                   ------------------tggagcttggtctgcaatagtaggaactGCTATAAGAGTATTAAtTcgaaTTGAAttaggacAACCTGgtagattTTTAATAAATGATCAATTATATAATGTAATTGTAACAAGTCATGCTTTTATTATAATTTTTTTTATAGTTATACCTATTTTAATTGGAGGGTTTGGAAATTGATTAGTACCTTTAATATTAGGGGCACCTGATATAGCTTTTCCTCGTATAAATAATTTAAGTTTTTGATTACTTCCTCCTTCTTTAATTTTATTATTTATTTCTTCAATAGTAGAAATAGGAGTAGGAGCTGGATGAACTATTTATCCTCCTTTGTCATCATTAGATGGGCATTCAGGTTATTCAGTAGATTTTGCTATTTTTTCATTACATTTAGCAGGAGCTTCTTCAATTATAGGTGCTATTAATTTTATTAGAACTATTTTAAATATACGTTCGTGTGGAATATCAATAGATAAAGTATCTTTATTTGTTTGGTCAGTATTTATTACGGCAGTATTATTATTATTATCTTTACCAGTATTAGCTGGTGCTATTACTATATTATTAGTAGATCGAAATTTTAATACATCTTTTTTTGATCCAGCTGGAGGAGGAGATCCAATTTTATTTCAACATTTATTTTGATTTTTTGGTCATCCTGAAGTATATATTTTAATTTTACCTGGATTTGGAATTATTTCTCATATTATTAGTGGTTTAGTAGGGAAACGTGAACCTTTTGGATTTTTAGGTATAATTTATGCAATAGTAGGTATTGGGTTGATAGGTTTTGTAGTATGAGCACATCATATATTTTCGGTAGGAATAGATGTAGATACTCGAGCATATTTTACTGCTGCTACTATAGTAATTGCAATTCCTACTGGAATTAAAATTTTTAGATGAATGGCAACTTTACATGGATCTTATTTTAAAATAGAGGTTCCTTTATTATGAAGAATTGGATTTGTATTTTTATTTACTTTAGGAGGAATTACAGGAGTAGTATTATCTAATTCATCTTTAGATATTATTTTACATGATACTTATTATGTGGTAGCACATTTTCATTATGTTTTAAGAATAGGAGCTGTTTTTGCTATTTTAGGAGGTATTACTTATTGATTTCCTTTATTTTTTGGTATTAAAttaagagTTAAAAAAAGTAAACTTCAATTTTATgtaATATTTTtaggagtaaatTtaact-------------------------------------------
	buffoni_DA097                          ------------------------------tgcaatagtaggaactgctAtaagagtattaAttcgaaTTGAATTaggAcAaccTGGTAGATTTTTAATAAATGATCAATTATATAATGTAATTGTAACAAGTCATGCTTTTATTATAATTTTTTTTATAGTTATACCTATTTTAATTGGAGGGTTTGGAAATTGATTAGTACCTTTAATATTAGGGGCACCTGATATAGCTTTTCCTCGTATAAATAATTTAAGTTTTTGATTACTTCCTCCTTCTTTAATTTTATTATTTATTTCTTCAATAGTAgAAATAGGAGTAGGAGCTGGATGAACTATTTATCCTCCTTTGTCATCATTAGATGGGCATTCAGGTTATTCAGTAGATTTTGCTATTTTTTCATTACATTTAGCAGGAGCTTCTTCAATTATAGGTGCTATTAATTTTATTAGAACTATTTTAAATATACGTTCGTGTGGAATATCAATAGATAAAGTATCTTTATTTGTTTGGTCAGTATTTATTACGGCAGTATTATTATTATTATCTTTACCAGTATTAGCTGGTGCTATTACTATATTATTAGTAGATCGAAATTTTAATACATCTTTTTTTGATCCAGCTGGAGGAGGAGATCCAATTTTATTTCAACATTTATTTTGATTTTTTGGTCATCCTGAAGTATATATTTTAATTTTACCTGGATTTGGAATTATTTCTCATATTATTAGTGGTTTAGTAGGGAAACGTGAACCTTTTGGATTTTTAGGTATAATTTATGCAATAGTAGGTATTGGGTTGATAGGTTTTGTAGTATGAGCACATCATATATTTTCGGTAGGAATAGATGTAGATACTCGAGCATATTTTACTGCTGCTACTATAGTAATTGCAATTCCTACTGGAATTAAAATTTTTAGATGAATGGCAACTTTACATGGATCTTATTTTAAAATAGAGGTTCCTTTATTATGAAGAATTGGATTTGTATTTTTATTTACTTTAGGAGGAATTACAGGAGTAGTATTATcTAATTCATCTTTAGATATTATTTTACATGATACTTATTATGTGGTAGCACATTTTCATTATGTTTTAAGAATAGGAGCTGTTTttgctatTTTAGGAGGTATTACTTATTGATTTCCTTTATTTTTTGGTATTAAATTAAGAGTTAAAAAAAGTAAACtTCAAtTTTATgtaatatTtttaggagtaaatttaactt------------------------------------------
	06PEAN_andasibe_DA248                  -------------??ttttggagcttggtctgctatagtgggaactgctATAAGAGTATTAATTCGAATTGAATTAGggcAACCTGGTAGATTTTTAATAAATGATCAATTATATAATGTAATCGTAACAAGTCATGCTTTTATTATAATTTTTTTTATAGTTATACCTATTTTAATTGGAGGGTTTGGAAATTGATTAGTGCCTTTAATATTAGGGGCACCTGATATAGCTTTTCCTCGTATAAATAATTTAAGTTTTTGATTACTTCCTCCTTCTTTAATTTTATTATTTATTTCTTCAATAGTAGAAATAGGAGTAGGAGCTGGATGGACTATTTATCCTCCTTTATCATCATTAGATGGACATTCAGGTTATTCAGTAGATTTTGCTATTTTTTCATTACATTTAGCAGGGGCTTCTTCAATTATAGGTGCTATTAATTTTATTAGAACTATTTTAAATATACGTTCGTGTGGATTATCAATAGATAAAGTGTCTTTATTTGTTTGGTCAGTATTTATTACGGCAGTATTATTATTATTATCTTTACCTGTATTGGCTGGTGCTATTACTATATTATTAGTAGATCGAAATTTTAATACATCTTTTTTTGATCCAGCTGGAGGAGGGGATCCAATTTTATTTCAACATTTATTTTGATTTTTTGGTCATCCTGAAGTATATATTTTAATTTTACCTGGATTTGGTATTATTTCTCATATTATTAGTGGTTTAGTAGGAAAACGTGAACCTTTTGGATTTTTAGGGATGATTTATGCAATAGTAGGTATTGGGTTAATAGGTTTTGTAGTATGAGCACATCATATATTTTCGGTGGGAATAGATGTAGATACTCGAGCATATTTTACTGCTGCTACTATAGTAATTGCAATTCCTACTGGAATTAAAATTTTTAGATGAATAGCAACTTTACATGGATCTTATTTTAAAATAGAGGTTCCTTTATTATGAAGAATTGGATTTGTATTTTTATTTACTTTAGGTGGAATTACAGGAGTAGTATTATCTAATTCATCTTTAGATATTATTTTACATGATACTTATTATGTAGTAGCACATTTTCATTATGTTTTAAGAATAGGAGCTGTTTTTGCTATTTTAGGAGGTATTACTTATTGGTTTCCTTTATTTTTTGGTATTAAATTAAGAGTTAAAAAAAGTAAACTTCAATTTTATgtaaTATTTTTAGGAGTAAATttaactt------------------------------------------
	06PEAN_andasibe_DA250                  -------------?tttttggagcttggtctgctatagtgggaactgctATAAGAGTATTAATTCGAATTGAATTAGggcAACCTGGTAGATTTTTAATAAATGATCAATTATATAATGTAATCGTAACAAGTCATGCTTTTATTATAATTTTTTTTATAGTTATACCTATTTTAATTGGAGGGTTTGGAAATTGATTAGTGCCTTTAATATTAGGGGCACCTGATATAGCTTTTCCTCGTATAAATAATTTAAGTTTTTGATTACTTCCTCCTTCTTTAATTTTATTATTTATTTCTTCAATAGTAGAAATAGGAGTAGGAGCTGGATGGACTATTTATCCTCCTTTATCATCATTAGATGGACATTCAGGTTATTCAGTAGATTTTGCTATTTTTTCATTACATTTAGCAGGGGCTTCTTCAATTATAGGTGCTATTAATTTTATTAGAACTATTTTAAATATACGTTCGTGTGGATTATCAATAGATAAAGTGTCTTTATTTGTTTGGTCAGTATTTATTACGGCAGTATTATTATTATTATCTTTACCTGTATTGGCTGGTGCTATTACTATATTATTAGTAGATCGAAATTTTAATACATCTTTTTTTGATCCAGCTGGAGGAGGGGATCCAATTTTATTTCAACATTTATTTTGATTTTTTGGTCATCCTGAAGTATATATTTTAATTTTACCTGGATTTGGTATTATTTCTCATATTATTAGTGGTTTAGTAGGAAAACGTGAACCTTTTGGATTTTTAGGGATGATTTATGCAATAGTAGGTATTGGGTTAATAGGTTTTGTAGTATGAGCACATCATATATTTTCGGTGGGAATAGATGTAGATACTCGAGCATATTTTACTGCTGCTACTATAGTAATTGCAATTCCTACTGGAATTAAAATTTTTAGATGAATAGCAACTTTACATGGATCTTATTTTAAAATAGAGGTTCCTTTATTATGAAGAATTGGATTTGTATTTTTATTTACTTTAGGTGGAATTACAGGAGTAGTATTATCTAATTCATCTTTAGATATTATTTTACATGATACTTATTATGTAGTAGCACATTTTCATTATGTTTTAAGAATAGGAGCTGTTTTTGCTATTTTAGGAGGTATTACTTATTGGTTTCCTTTATTTTTTGGTATTAAATTAAGAGTTAAAAAAAGTAAACTTCAATTTTATGTAATATTTTTAGGAGTAAatttaactt------------------------------------------
	07PEAN01_andasibe_DA087                -----------------------cttggtctgctatagtgggaactgctATAAGAGTATTAATTCGAATTGAATtagggcAACCTGGTAGATTTTTAATAAATGATCAATTATATAATGTAATCGTAACAAGTCATGCTTTTATTATAATTTTTTTTATAGTTATACCTATTTTAATTGGAGGGTTTGGAAATTGATTAGTGCCTTTAATATTAGGGGCACCTGATATAGCTTTTCCTCGTATAAATAATTTAAGTTTTTGATTACTTCCTCCTTCTTTAATTTTATTATTTATTTCTTCAATAGTAGAAATAGGAGTAGGAGCTGGATGGACTATTTATCCTCCTTTATCATCATTAGATGGACATTCAGGTTATTCAGTAgATTTTGCTATTTTTTCATTACATTTAGCAGGGGCTTCTTCAATTATAGGTGCTATTAATTTTATTAGAACTATTTTAAATATACGTTCGTGTGGATTATCAATAGATAAAGTGTCTTTATTTGTTTGGTCAGTATTTATTACGGCAGTATTATTATTATTATCTTTACCTGTATTGGCTGGTGCTATTACTATATTATTAGTAGATCGAAATTTTAATACATCTTTTTTTGATCCAGCTGGAGGAGGGGATCCAATTTTATTTCAACATTTATTTTGATTTTTTGGTCATCCTGAAGTATATATTTTAATTTTACCTGGATTTGGTATTATTTCTCATATTATTAGTGGTTTAGTAGGAAAACGTGAACCTTTTGGATTTTTAGGGATGATTTATGCAATAGTAGGTATTGGGTTAATAGGTTTTGTAGTATGAGCACATCATATATTTTCGGTGGGAATAGATGTAGATACTCGAGCATATTTTACTGCTGCTACTATAGTAATTGCAATTCCTACTGGAATTAAAATTTTTAGATGAATAGCAACTTTACATGGATCTTATTTTAAAATAGAGGTTCCTTTATTATGAAGAATTGGATTTGTATTTTTATTTACTTTAGGTGGAATTACAGGAGTAGTATTATcTAATTCATCTTTAGATATTATTTTACATGATACTTATTATGTAGTAGCACATTTTCATTATGTTTTAAGAATAGGAGCTGTTTTTGCTATTTTAGGAGGTATTACTTATTGGTTTCCTTTATTTTTTGGTATTAAATTAAGAGTTAAAAAAAGTAAACTTCAATTTTATGTAATATTTTTAGGAGTAAATTtaactt------------------------------------------
	07PEAN_andasibe_DA264                  -------------????ttggagcttggtctgctatagtgggaactgctATAAGAGTATTAATTCGAATTGAATTAGGGCAACCTGGTAGATTTTTAATAAATGATCAATTATATAATGTAATCGTAACAAGTCATGCTTTTATTATAATTTTTTTTATAGTTATACCTATTTTAATTGGAGGGTTTGGAAATTGATTAGTGCCTTTAATATTAGGGGCACCTGATATAGCTTTTCCTCGTATAAATAATTTAAGTTTTTGATTACTTCCTCCTTCTTTAATTTTATTATTTATTTCTTCAATAGTAGAAATAGGAGTAGGAGCTGGATGGACTATTTATCCTCCTTTATCATCATTAGATGGACATTCAGGTTATTCAGTAGATTTTGCTATTTTTTCATTACATTTAGCAGGGGCTTCTTCAATTATAGGTGCTATTAATTTTATTAGAACTATTTTAAATATACGTTCGTGTGGATTATCAATAGATAAAGTGTCTTTATTTGTTTGGTCAGTATTTATTACGGCAGTATTATTATTATTATCTTTACCTGTATTGGCTGGTGCTATTACTATATTATTAGTAGATCGAAATTTTAATACATCTTTTTTTGATCCAGCTGGAGGAGGGGATCCAATTTTATTTCAACATTTATTTTGATTTTTTGGTCATCCTGAAGTATATATTTTAATTTTACCTGGATTTGGTATTATTTCTCATATTATTAGTGGTTTAGTAGGAAAACGTGAACCTTTTGGATTTTTAGGGATGATTTATGCAATAGTAGGTATTGGGTTAATAGGTTTTGTAGTATGAGCACATCATATATTTTCGGTGGGAATAGATGTAGATACTCGAGCATATTTTACTGCTGCTACTATAGTAATTGCAATTCCTACTGGAATTAAAATTTTTAGATGAATAGCAACTTTACATGGATCTTATTTTAAAATAGAGGTTCCTTTATTATGAAGAATTGGATTTGTATTTTTATTTACTTTAGGTGGAATTACAGGAGTAGTATTATCTAATTCATCTTTAGATATTATTTTACATGATACTTATTATGTAGTAGCACATTTTCATTATGTTTTAAGAATAGGAGCTGTTTTTGCTATTTTAGGAGGTATTACTTATTGGTTTCCTTTATTTTTTGGTATTAAATTAAGAGTTAAAAAAAGTAAACTTCAATTTTATGTAATATTTTTAGGAGTAAATttaactt------------------------------------------
	08PEAN17_andasibe_DA105                ----------------------------------atagtgggaactgctataagagtattaattcgaattgaattagggcaacctggtagaTttttaaTAaaTGatcaatTATaTAatgtaatcgtaACAAGTCatgcTTTTATTATAATTTTTTTTATAGTTATACCTATTTTAATtggaGGGTttggAAATTGAttagtgcCTTtAATATtAGGGgCACCtGATatagcttTtCctcgtaTAAATAATTtAAGTTtTtgATtACTtCCTCCTtCTTTAATTtTATtATTtATTTCTtCAATagtagaaaTaggAgtAggAgctggAtGgACTATTTATCCTCCTTTATCATCaTTaGAtGGACATTCaGGTTATTCAGTAgATTTTGCTATTTTTTCaTTACaTTTAGCaGGGGCTTCTTCAATTAtAGGTGCTATTAaTTTTATtAGAACTATTTTAAATATACGTTCGTGTGGAtTAtCAAtAgATAAAGTGTCTTTATTTGTTTGgTCAGTATTTATTACgGCAGTATTATTATTATTATCTTTACCTGTaTTGGCTGGTGCTATTACTATATTATTAGTAGATCGAAATTTTAATAcATcTTTTTTTGATCCAGcYgGaGGAGGGGATCCAATTTTATTTCAACATTTATTTTGATTTTTTGGTCATCCTGAAGTATaTATTTTAATTTtACCTGGATTtGGTATTATTTCTCATATTATTAGTGGTTtAGTAGGaAAACgtGaACCTTTTgGATTTTTaGgGATGATtTATGCAATAgTAGGTATTgGGTTAATAGgTTTTGTaGTATGAgCACaTCATaTATTTTcggTGGGAAtAgatGtAGATACTcGaGCATaTTTTAcTGCTGCTaCTATAGTAATtgcAattcctactGgaattAaAATTTTTaGATGAATAGCAAcTtTacatggatcttatTTtaaAaTAGAGGttcctttattatgaagaaWWggatttGTATTtTtatttacttTaggtggaattacaggagtaGTaTtatctaaTTcATCTtTAGATATTATTTTacatgATACTTATTATGTAGTAGCAcattttcattATGTtttaagAATAGgagctGTtTttgctatTTTaggaggtattacttaTTGgtttcctttaTTTTTtggtattaaattaagagttaaaaaAagtaaacttcaattttatgtaatatttttaggagtaaa--------------------------------------------------
	08PEAN_andasibe_DA273                  -------------?????tggagcttggtctgctatagtgggaactgctATAAGAGTATTAATTCGAATTGAATTAGGGCAACCTGGTAGATTTTTAATAAATGATCAATTATATAATGTAATCGTAACAAGTCATGCTTTTATTATAATTTTTTTTATAGTTATACCTATTTTAATTGGAGGGTTTGGAAATTGATTAGTGCCTTTAATATTAGGGGCACCTGATATAGCTTTTCCTCGTATAAATAATTTAAGTTTTTGATTACTTCCTCCTTCTTTAATTTTATTATTTATTTCTTCAATAGTAGAAATAGGAGTAGGAGCTGGATGGACTATTTATCCTCCTTTATCATCATTAGATGGACATTCAGGTTATTCAGTAGATTTTGCTATTTTTTCATTACATTTAGCAGGGGCTTCTTCAATTATAGGTGCTATTAATTTTATTAGAACTATTTTAAATATACGTTCGTGTGGATTATCAATAGATAAAGTGTCTTTATTTGTTTGGTCAGTATTTATTACGGCAGTATTATTATTATTATCTTTACCTGTATTGGCTGGTGCTATTACTATATTATTAGTAGATCGAAATTTTAATACATCTTTTTTTGATCCAGCTGGAGGAGGGGATCCAATTTTATTTCAACATTTATTTTGATTTTTTGGTCATCCTGAAGTATATATTTTAATTTTACCTGGATTTGGTATTATTTCTCATATTATTAGTGGTTTAGTAGGAAAACGTGAACCTTTTGGATTTTTAGGGATGATTTATGCAATAGTAGGTATTGGGTTAATAGGTTTTGTAGTATGAGCACATCATATATTTTCGGTGGGAATAGATGTAGATACTCGAGCATATTTTACTGCTGCTACTATAGTAATTGCAATTCCTACTGGAATTAAAATTTTTAGATGAATAGCAACTTTACATGGATCTTATTTTAAAATAGAGGTTCCTTTATTATGAAGAATTGGATTTGTATTTTTATTTACTTTAGGTGGAATTACAGGAGTAGTATTATCTAATTCATCTTTAGATATTATTTTACATGATACTTATTATGTAGTAGCACATTTTCATTATGTTTTAAGAATAGGAGCTGTTTTTGCTATTTTAGGAGGTATTACTTATTGGTTTCCTTTATTTTTTGGTATTAAATTAAGAGTTAAAAAAAGTAAACTTCAATTTTATGTAATATTTTTAGGAGTAAATttaactt------------------------------------------
	09PEAN14_andasibe_DA127                -----------------------------------------------------------taattcgaattgaAttagggcaacctggtagatttTTAATAAATGATCAAttAtataatgtaAtcgtaaCAAGTCATGCTTTTATTATAATTTTTTTTATAGTTATACCTATTTTAATTGGAGGGTTTGGAAATTGATTaGTGCCTTTAATATTAGGGGCACCTGATATAGCTTTTCCTCGTATAAATAATTTAAGTTTTTGATTACTTCCTCCTTCTTTAATTTTATTATTTATTTCTTCAATAGTAGAAATAGGAGTAGGAGCTGGATGgACTATTTATCCTCCTTTATCATCATTAGATGGACATTCAGGTTATTCAGTAGATTTTGCTATTTTTTCATTACATTTAGCAGGgGCTTCTTCAATTATAGGTGCTATTAATTTTATTAGAACTATTTTAAATATACGTTCGTGTGGATTATCAATAGATAAAGTGTCTTTATTTGTTTGGTCAGTATTTATTACGGCAGTATTATTATTATTATCTTTACCTGTATTGGctGGTGCTATTACTATATTATTAGTAGATCGAAATTTTAATACATCTTTTTTTGATCCAGcTGGAGGAGGGGATCCAATTTTATTTCAACATTTATTTTGATTTTTTGGTCATCCTGAAGTATATATTTTAATTTTACCTGGATTTGGTATTATTTCTCATATTATTAGTGGTTTAGTAGGAAAACGTGAACCTTTTGGATTTTTAGGGATGATTTATGCAATAGTAGGTATTGGGTTAATAGGTTTTGTAGTATGAGCACATCATATATTTTCGGTGGGAATAGATGTAGATACTCGAGCATATTTTACTGCTGCTACTATAGTAATTGCAATTCCTACTGGAATTAAAATTTTTAGATGAATAGCAACTTTACATGGATcTTATTTTAAAATAGAGGTTCCTTTATTATGAAGAATTGGATTTGTATTTTTATTTACTTTAGGTGGAATTACAGGAGTAGTATTATcTAATTCATCTTTAGATATTATTTTACATGATACTTATTATGTAGTAGCACATTTTCATTATGTTTTAAGAATAGGAGCTGTTTTTGCTATTTtaggaGgtattacttattggtttcctttattttttggtattaaattaagagttaaaaaaagtaaacttcaattttatgtaatatttttaggagtaaatttaa---------------------------------------------
	09PEAN24_andasibe_DA126                -------------------------------gctatagtgggaactgctataagagtattaaTTCGAATTGAATTAGGGCAACCTGGTAGATTTTTAATAAATGATCAATTATATAATGTAATCGTAACAAGTCATGCTTTTATTATAATTTTTTTTATAGTTATACCTATTTTAATTGGAGGGTTTGGAAATTGATTAGTGCCTTTAATATTAGGGGCACCTGATATAGCTTTTCCTCGTATAAATAATTTAAGTTTTTGATTACTTCCTCCTTCTTTAATTTTATTATTTATTTCTTCAATAGTAgAAATAGGAGTAGGAGCTGGATGGACTATTTATCCTCCTTTATCATCATTAGATGGACATTCAGGTTATTCAGTAGATTTTGCTATTTTTTCATTACATTTAGCAGGGGCTTCTTCAATTATAGGTGCTATTAATTTTATTAgAACTATTTTAAATATACGTTCGTGTGGATTATCAATAGATAAAGTGTCTTTATTTGTTTGGTCAGTATTTATTACGGCAGTATTATTATTATTATCTTTACCTGTATTGGCTGGTGCTATTACTATATTATTAGTAGATCGAAATTTTAATACATCTTTTTTTGATCCAGCTGGAGGAGGGGATCCAATTTTATTTCAACATTTATTTTGATTTTTTGGTCATCCTGAAGTATATATTTTAATTTTACCTGGATTTGGTATTATTTCTCATATTATTAGTGGTTTAGTAGGAAAACGTGAACCTTTTGGATTTTTAGGGATGATTTATGCAATAGTAGGTATTGGGTTAATAGGTTTTGTAGTATGAGCACATCATATATTTTCGGTGGGAATAGATGTAGATACTCGAGCATATTTTACTGCTGCTACTATAGTAATTGCAATTCCTACTGGAATTAAAATTTTTAGATGAATAGCAACTTTACATGGATcTTATTTTAAAATAGAGGTTCCTTTATTATGAAGAATTGGATTTGTATTTTTATTTACTTTAGGTGGAATTACAGGAGTAGTATTATcTAATTCATCTTTAGATATTATTTTACATGATACTTATTATGTAGTAGCACATTTTCATTATGTTTTAAGAATAGGAGCTGTTTTTgctATTTTAGGAGGTATTACTTATTGGTTTCCTTTATTTTTTGGTATTAAATTAAGAGTTAAAAAAAGTAAACTTCAATTTtatgtaatatttttagGAGtaaatttaact-------------------------------------------
	10PEAN04_andasibe_DA138                -----------------------------------------------------------------------------------------------------------------------------------------------ttataATTTTTTTTATAGTTATACCTATTTTAATTGGAGGGTTTGGAAATTGATTAGTGCCTTTAATATTAGGGGCACCTGATATAGCTTTTCCTCGTATAAATAATTTAAGTTTTTGATTACTTCCTCCTTCTTTAATTTTATTATTTATTTCTTCAATAGTAGAAATAGGAGTAGGAGCTGGATGGACTATTTATCCTCCTTTATCATCATTAGATGGACATTCAGGTTATTCAGTAGATTTTGCTATTTTTTCATTACATTTAGCAGGGGCTTCTTCAATTATAGGTGCTATTAATTTTATTAGAACTATTTTAAATATACGTTCGTGTGGATTATCAATAGATAAAGTGTCTTTATTTGTTTGGTCAGTATTTATTACGGCAGTATTATTATTATTATCTTTACCTGTATTGGCTGGTGCTATTACTATATTATTAGTAGATCGAAATTTTAATACATCTTTTTTTGATCCAGCTGGAGGAGGGGATCCAATTTTATTTCAACATTTATTTTGATTTTTTGGTCATCCTGAAGTATATATTTTAATTTTACCTGGATTTGGTATTATTTCTCATATTATTAGTGGTTTAGTAGGAAAACGTGAACCTTTTGGATTTTTAGGGATGATTTATGCAATAGTAGGTATTGGGTTAATAGGTTTTGTAGTATGAGCACATCATATATTTTCGGTGGGAATAGATGTAGATACTCGAGCATATTTTACTGCTGCTACTATAGTAATTGCAATTCCTACTGGAATTAAAATTTTTAGATGAATAGCAACTTTACATGGATcTTATTTTAAAATAGAGGTTCCTTTATTATGAAGAATTGGATTTGTATTTTTATTTACTTTAGGTGGAATTACAGGAGTAGTATTATcTAATTCATCTTTAGATATTATTTTACATGATACTTATTATGTAGTAGCACATTTTCATTATGTTTTAAGAATAGGAGCTGTTtttgctattttaggtggtatta---------------------------------------------------------------------------------------------------------------------------------------
	10PEAN06_andasibe_DA157                ------------------------------------------------TATAAGAGTATTAATTCGAATTGAATTAGgGCAACCTGGTAGATTTTTAATAAATGATCAATTATATAATGTAATCGTAACAAGTCATGCTTTTATTATAATTTTTTTTATAGTTATACCTATTTTAATTGGAGGGTTTGGAAATTGATTAGTGCCTTTAATATTAGGGGCACCTGATATAGCTTTTCCTCGTATAAATAATTTAAGTTTTTGATTACTTCCTCCTTCTTTAATTTTATTATTTATTTCTTCAATAGTAgAAATAGGAGTAGGAGCTGGATGGACTATTTATCCTCCTTTATCATCATTAGATGGACATTCAGGTTATTCAGTAGATTTTGCTATTTTTTCATTACATTTAGCAGGGGCTTCTTCAATTATAGGTGCTATTAATTTTATTAGAACTATTTTAAATATACGTTCGTGTGGATTATCAATAGATAAAGTGTCTTTATTTGTTTGGTCAGTATTTATTACGGCAGTATTATTATTATTATCTTTACCTGTATTGGCTGGTGCTATTACTATATTATTAGTAGATCGAAATTTTAATACATCTTTTTTTGATCCAGCTGGAGGAGGGGATCCAATTTTATTTCAACATTTATTTTGATTTTTTGGTCATCCTGAAGTATATATTTTAATTTTACCTGGATTTGGTATTATTTCTCATATTATTAGTGGTTTAGTAGGAAAACGTGAACCTTTTGGATTTTTAGGGATGATTTATGCAATAGTAGGTATTGGGTTAATAGGTTTTGTAGTATGAGCACATCATATATTTTCGGTGGGAATAGATGTAGATACTCGAGCATATTTTACTGCTGCTACTATAGTAATTGCAATTCCTACTGGAATTAAAATTTTTAGATGAATAGCAACTTTACATGGATcTTATTTTAAAATAGAGGTTCCTTTATTATGAAGAATTGGATTTGTATTTTTATTTACTTTAGGTGGAATTACAGGAGTAGTATTATcTAATTCATCTTTAGATATTATTTTACATGATACTTATTATGTAGTAGCACATTTTCATTATGTTTTAAGAATAGGAGCTGTTTTTGCTATTTTAGGAGGTATTACTTATTGGTTTCCTTTATTTTTTGGTATTAAATTAAGAGTTAAAAAAAGTAAACTTCAATTTTATGTAATATTTTTAGGAGTAAATttaactt------------------------------------------
	10PEAN08_andasibe_DA154                ------------------------------tgctatagtgggaactgcTATAagAgtattaaTTCGAATTGAATTAGgGCAACCTGGTAGATTTTTAATAAATGATCAATTATATAATGTAATCGTAACAAGTCATGCTTTTATTATAATTTTTTTTATAGTTATACCTATTTTAATTGGAGGGTTTGGAAATTGATTAGTGCCTTTAATATTAGGGGCACCTGATATAGCTTTTCCTCGTATAAATAATTTAAGTTTTTGATTACTTCCTCCTTCTTTAATTTTATTATTTATTTCTTCAATAGTAGAAATAGGAGTAGGAGCTGGATGGACTATTTATCCTCCTTTATCATCATTAGATGGACATTCAGGTTATTCAGTAgATTTTGCTATTTTTTCATTACATTTAGCAGGGGCTTCTTCAATTATAGGTGCTATTAATTTTATTAGAACTATTTTAAATATACGTTCGTGTGGATTATCAATAGATAAAGTGTCTTTATTTGTTTGGTCAGTATTTATTACGGCAGTATTATTATTATTATCTTTACCTGTATTGGCTGGTGCTATTACTATATTATTAGTAGATCGAAATTTTAATACATCTTTTTTTGATCCAGCTGGAGGAGGGGATCCAATTTTATTTCAACATTTATTTTGATTTTTTGGTCATCCTGAAGTATATATTTTAATTTTACCTGGATTTGGTATTATTTCTCATATTATTAGTGGTTTAGTAGGAAAACGTGAACCTTTTGGATTTTTAGGGATGATTTATGCAATAGTAGGTATTGGGTTAATAGGTTTTGTAGTATGAGCACATCATATATTTTCGGTGGGAATAGATGTAGATACTCGAGCATATTTTACTGCTGCTACTATAGTAATTGCAATTCCTACTGGAATTAAAATTTTTAGATGAATAGCAACTTTACATGGATcTTATTTTAAAATAGAGGTTCCTTTATTATGAAGAATTGGATTTGTATTTTTATTTACTTTAGGTGGAATTACAGGAGTAGTATTATcTAATTCATCTTTAGATATTATTTTACATGATACTTATTATGTAGTAGCACATTTTCATTATGTTTTAAGAATAGGAGCTGTTTTTgctATTTTAGGAGGTATTACTTATTGGTTTCCTTTATTTTTTGGTATTAAATTAAGAGTTAAAAAAAGTAAACTTCAATTTTATGtAATATTTTTAGGAGTAAATttaactt------------------------------------------
	10PEAN10_andasibe_DA152                ------------------------------tgctatagtgggaACTGCTATAAGAGTATTAATTCGAATTGAATTAGGGCAACCTGGTAGATTTTTAATAAATGATCAATTATATAATGTAATCGTAACAAGTCATGCTTTTATTATAATTTTTTTTATAGTTATACCTATTTTAATTGGAGGGTTTGGAAATTGATTAGTGCCTTTAATATTAGGGGCACCTGATATAGCTTTTCCTCGTATAAATAATTTAAGTTTTTGATTACTTCCTCCTTCTTTAATTTTATTATTTATTTCTTCAATAGTAGAAATAGGAGTAGGAGCTGGATGGACTATTTATCCTCCTTTATCATCATTAGATGGACATTCAGGTTATTCAGTAGATTTTGCTATTTTTTCATTACATTTAGCAGGGGCTTCTTCAATTATAGGTGCTATTAATTTTATTAGAACTATTTTAAATATACGTTCGTGTGGATTATCAATAGATAAAGTGTCTTTATTTGTTTGGTCAGTATTTATTACGGCAGTATTATTATTATTATCTTTACCTGTATTGGCTGGTGCTATTACTATATTATTAGTAGATCGAAATTTTAATACATCTTTTTTTGATCCAGCTGGAGGAGGGGATCCAATTTTATTTCAACATTTATTTTGATTTTTTGGTCATCCTGAAGTATATATTTTAATTTTACCTGGATTTGGTATTATTTCTCATATTATTAGTGGTTTAGTAGGAAAACGTGAACCTTTTGGATTTTTAGGGATGATTTATGCAATAGTAGGTATTGGGTTAATAGGTTTTGTAGTATGAGCACATCATATATTTTCGGTGGGAATAGATGTAGATACTCGAGCATATTTTACTGCTGCTACTATAGTAATTGCAATTCCTACTGGAATTAAAATTTTTAGATGAATAGCAACTTTACATGGATcTTATTTTAAAATAGAGGTTCCTTTATTATGAAGAATTGGATTTGTATTTTTATTTACTTTAGGTGGAATTACAGGAGTAGTATTATcTAATTCATCTTTAGATATTATTTTACATGATACTTATTATGTAGTAGCACATTTTCATTATGTTTTAAGAATAGGAGCTGTTTttgctatTTTAGGAGGTATTACTTATTGGTTTCCTTTATTTTTTGGTATTAAATTAAGAGTTAAAAAAAGTAAACTTCAATTTTATGTAATATTTTTAGGAGtaaatttaact-------------------------------------------
	10PEAN13_andasibe_DA136                -------------------------------gctatagtgGgaactgctATAAgagtattaaTTCGAATTGAATTAGGGCAACCTGGTAGATTTTTAATAAATGATCAATTATATAATGTAATCGTAACAAGTCATGCTTTTATTATAATTTTTTTTATAGTTATACCTATTTTAATTGGAGGGTTTGGAAATTGATTAGTGCCTTTAATATTAGGGGCACCTGATATAGCTTTTCCTCGTATAAATAATTTAAGTTTTTGATTACTTCCTCCTTCTTTAATTTTATTATTTATTTCTTCAATAGTAgAAATAGGAGTAGGAGCTGGATGGACTATTTATCCTCCTTTATCATCATTAGATGGACATTCAGGTTATTCAGTAgATTTTGCTATTTTTTCATTACATTTAGCAGGGGCTTCTTCAATTATAGGTGCTATTAATTTTATTAGAACTATTTTAAATATACGTTCGTGTGGATTATCAATAGATAAAGTGTCTTTATTTGTTTGGTCAGTATTTATTACGGCAGTATTATTATTATTATCTTTACCTGTATTGGCTGGTGCTATTACTATATTATTAGTAGATCGAAATTTTAATACATCTTTTTTTGATCCAGCTGGAGGAGGGGATCCAATTTTATTTCAACATTTATTTTGATTTTTTGGTCATCCTGAAGTATATATTTTAATTTTACCTGGATTTGGTATTATTTCTCATATTATTAGTGGTTTAGTAGGAAAACGTGAACCTTTTGGATTTTTAGGGATGATTTATGCAATAGTAGGTATTGGGTTAATAGGTTTTGTAGTATGAGCACATCATATATTTTCGGTGGGAATAGATGTAGATACTCGAGCATATTTTACTGCTGCTACTATAGTAATTGCAATTCCTACTGGAATTAAAATTTTTAGATGAATAGCAACTTTACATGGATcTTATTTTAAAATAGAGGTTCCTTTATTATGAAGAATTGGATTTGTATTTTTATTTACTTTAGGTGGAATTACAGGAGTAGTATTATcTAATTCATCTTTAGATATTATTTTACATGATACTTATTATGTAGTAGCACATTTTCATTATGTTTTAAGAATAGGAGCTGTTTttgctatTTTAGGAGGTATTACTTATTGGTTTCCTTTATTTTTTGGTATTAAATTAAGAGTTAAAAAAAGTAAACTTCAATTTtatgtaaTaTTTTTAGGAGTAaatttaa---------------------------------------------
	10PEAN15_andasibe_DA148                --------------------------------ctatagtgggaActgCtATAAGAgtATTAATTCGAATTGAATTAGGGCAACCTGGTAGATTTTTAATAAATGATCAATTATATAATGTAATCGTAACAAGTCATGCTTTTATTATAATTTTTTTTATAGTTATACCTATTTTAATTGGAGGGTTTGGAAATTGATTAGTGCCTTTAATATTAGGGGCACCTGATATAGCTTTTCCTCGTATAAATAATTTAAGTTTTTGATTACTTCCTCCTTCTTTAATTTTATTATTTATTTCTTCAATAGTAgAAATAGGAGTAGGAGCTGGATGGACTATTTATCCTCCTTTATCATCATTAGATGGACATTCAGGTTATTCAGTAgATTTTGCTATTTTTTCATTACATTTAGCAGGGGCTTCTTCAATTATAGGTGCTATTAATTTTATTAGAACTATTTTAAATATACGTTCGTGTGGATTATCAATAGATAAAGTGTCTTTATTTGTTTGGTCAGTATTTATTACGGCAGTATTATTATTATTATCTTTACCTGTATTGGCTGGTGCTATTACTATATTATTAGTAGATCGAAATTTTAATACATCTTTTTTTGATCCAGCTGGAGGAGGGGATCCAATTTTATTTCAACATTTATTTTGATTTTTTGGTCATCCTGAAGTATATATTTTAATTTTACCTGGATTTGGTATTATTTCTCATATTATTAGTGGTTTAGTAGGAAAACGTGAACCTTTTGGATTTTTAGGGATGATTTATGCAATAGTAGGTATTGGGTTAATAGGTTTTGTAGTATGAGCACATCATATATTTTCGGTGGGAATAGATGTAGATACTCGAGCATATTTTACTGCTGCTACTATAGTAATTGCAATTCCTACTGGAATTAAAATTTTTAGATGAATAGCAACTTTACATGGATcTTATTTTAAAATAGAGGTTCCTTTATTATGAAGAATTGGATTTGTATTTTTATTTACTTTAGGTGGAATTACAGGAGtagtATtAtctAATTCATCTTTAGATATTATTTTACATGATACTTATTATGTAGTAGCACATTTTCATTATGTTTTAAGAATAGGAGCTGTTTTTGcTATTTTAGGAGGTAttacttaTTGGTTTCCTTTATTTTTTGGTATtaaatTAaGagttaaAAaAAGTAAACTTCaatTTtatgtaataTttttaggagtaaatttaactt------------------------------------------
	10PEAN16_andasibe_DA151                -------------------------------gctatagtgggaACTGCTATAAGAgtATTAATTCGAATTGAATTAGGGCAACCTGGTAGATTTTTAATAAATGATCAATTATATAATGTAATCGTAACAAGTCATGCTTTTATTATAATTTTTTTTATAGTTATACCTATTTTAATTGGAGGGTTTGGAAATTGATTAGTGCCTTTAATATTAGGGGCACCTGATATAGCTTTTCCTCGTATAAATAATTTAAGTTTTTGATTACTTCCTCCTTCTTTAATTTTATTATTTATTTCTTCAATAGTAGAAATAGGAGTAGGAGCTGGATGGACTATTTATCCTCCTTTATCATCATTAGATGGACATTCAGGTTATTCAGTAGATTTTGCTATTTTTTCATTACATTTAGCAGGGGCTTCTTCAATTATAGGTGCTATTAATTTTATTAGAACTATTTTAAATATACGTTCGTGTGGATTATCAATAGATAAAGTGTCTTTATTTGTTTGGTCAGTATTTATTACGGCAGTATTATTATTATTATCTTTACCTGTATTGGCTGGTGCTATTACTATATTATTAGTAGATCGAAATTTTAATACATCTTTTTTTGATCCAGCTGGAGGAGGGGATCCAATTTTATTTCAACATTTATTTTGATTTTTTGGTCATCCTGAAGTATATATTTTAATTTTACCTGGATTTGGTATTATTTCTCATATTATTAGTGGTTTAGTAGGAAAACGTGAACCTTTTGGATTTTTAGGGATGATTTATGCAATAGTAGGTATTGGGTTAATAGGTTTTGTAGTATGAGCACATCATATATTTTCGGTGGGAATAGATGTAGATACTCGAGCATATTTTACTGCTGCTACTATAGTAATTGCAATTCCTACTGGAATTAAAATTTTTAGATGAATAGCAACTTTACATGGATcTTATTTTAAAATAGAGGTTCCTTTATTATGAAGAATTGGATTTGTATTTTTATTTACTTTAGGTGGAATTACAGGAGTAGTATTATcTAATTCATCTTTAGATATTATTTTACATGATACTTATTATGTAGTAGCACATTTTCATTATGTTTTAAGAATAGGAGCTGTTTTtgctaTTTTAGGAGGTATTACTTATTGGTTTCCTTTATTTTTTGGTATTAAATTAAGAGTTAAAAAAAGTAAACTTCAATTTTATGTAATATTTTTAGGAGTAAATttaa---------------------------------------------
	10PEAN18_andasibe_DA141                --------------------------------ctatagtgggaACTGCTATAAGAgtATTAATTCGAATTGAATTAGGGCAACCTGGTAGATTTTTAATAAATGATCAATTATATAATGTAATCGTAACAAGTCATGCTTTTATTATAATTTTTTTTATAGTTATACCTATTTTAATTGGAGGGTTTGGAAATTGATTAGTGCCTTTAATATTAGGGGCACCTGATATAGCTTTTCCTCGTATAAATAATTTAAGTTTTTGATTACTTCCTCCTTCTTTAATTTTATTATTTATTTCTTCAATAGTAgAAATAGGAGTAGGAGCTGGATGGACTATTTATCCTCCTTTATCATCATTAGATGGACATTCAGGTTATTCAGTAgATTTTGCTATTTTTTCATTACATTTAGCAGGGGCTTCTTCAATTATAGGTGCTATTAATTTTATTAgAACTATTTTAAATATACGTTCGTGTGGATTATCAATAGATAAAGTGTCTTTATTTGTTTGGTCAGTATTTATTACGGCAGTATTATTATTATTATCTTTACCTGTATTGGCTGGTGCTATTACTATATTATTAGTAGATCGAAATTTTAATACATCTTTTTTTGATCCAGCTGGAGGAGGGGATCCAATTTTATTTCAACATTTATTTTGATTTTTTGGTCATCCTGAAGTATATATTTTAATTTTACCTGGATTTGGTATTATTTCTCATATTATTAGTGGTTTAGTAGGAAAACGTGAACCTTTTGGATTTTTAGGGATGATTTATGCAATAGTAGGTATTGGGTTAATAGGTTTTGTAGTATGAGCACATCATATATTTTCGGTGGGAATAGATGTAGATACTCGAGCATATTTTACTGCTGCTACTATAGTAATTGCAATTCCTACTGGAATTAAAATTTTTAGATGAATAGCAACTTTACATGGATcTTATTTTAAAATAGAGGTTCCTTTATTATGAAGAATTGGATTTGTATTTTTATTTACTTTAGGTGGAATTACAGGAGTAGTATTATcTAATTCATCTTTAGATATTATTTTACATGATACTTATTATGTAGTAGCACATTTTCATTATGTTTTAAGAATAGGAGCTGTTTTTGCtATTTTAGGAGGTATTACTTATTGGTTTCCTTTATTTTTTGGTATTAAATTAAGAGTTAAAAAAAGTAAACTTCAATTTtatgtaaTaTTTTTAGGAgTAAATttaac--------------------------------------------
	10PEAN26_andasibe_DA149                ------------------------------------------aactgctataagagtattaaTTCGaaTTGAATTAGGGCAACCTGGTAGATTTTTAATAAATGATCAATTATATAATGTAATCGTAACAAGTCATGCTTTTATTATAATTTTTTTTATAGTTATACCTATTTTAATTGGAGGGTTTGGAAATTGATTAGTGCCTTTAATATTAGGGGCACCTGATATAGCTTTTCCTCGTATAAATAATTTAAGTTTTTGATTACTTCCTCCTTCTTTAATTTTATTATTTATTTCTTCAATAGTAGAAATAGGAGTAGGAGCTGGATGGACTATTTATCCTCCTTTATCATCATTAGATGGACATTCAGGTTATTCAGTAgATTTTGCTATTTTTTCATTACATTTAGCAGGGGCTTCTTCAATTATAGGTGCTATTAATTTTATTAGAACTATTTTAAATATACGTTCGTGTGGATTATCAATAGATAAAGTGTCTTTATTTGTTTGGTCAGTATTTATTACGGCAGTATTATTATTATTATCTTTACCTGTATTGGCTGGTGCTATTACTATATTATTAGTAGATCGAAATTTTAATACATCTTTTTTTGATCCAGCTGGAGGAGGGGATCCAATTTTATTTCAACATTTATTTTGATTTTTTGGTCATCCTGAAGTATATATTTTAATTTTACCTGGATTTGGTATTATTTCTCATATTATTAGTGGTTTAGTAGGAAAACGTGAACCTTTTGGATTTTTAGGGATGATTTATGCAATAGTAGGTATTGGGTTAATAGGTTTTGTAGTATGAGCACATCATATATTTTCGGTGGGAATAGATGTAGATACTCGAGCATATTTTACTGCTGCTACTATAGTAATTGCAATTCCTACTGGAATTAAAATTTTTAGATGAATAGCAACTTTACATGGATcTTATTTTAAAATAGAGGTTCCTTTATTATGAAGAATTGGATTTGTATTTTTATTTACTTTAGGTGGAATTACAGGAGTAGTATTATCTAATTCATCTTTAGATATTATTTTACATGATACTTATTATGTAGTAGCACATTTTCATTATGTTTTAAGAATAGGAGCTGTTTttgctatTTTAGGAGGTATTACTTATTGGTTTCCTTTATTTTTTGGTATTAAATTAAGAGTTAAAAAAAGTAAACTTCAATTTTatgtaataTtTTTaggAgtaaatttaac--------------------------------------------
	10PEAN27_andasibe_DA150                -----------------------------------------gaactgctatAAGAgtattaATTcgaATTGAATTAGGGCAACCTGGTAGATTTTTAATAAATGATCAATTATATAATGTAATCGTAACAAGTCATGCTTTTATTATAATTTTTTTTATAGTTATACCTATTTTAATTGGAGGGTTTGGAAATTGATTAGTGCCTTTAATATTAGGGGCACCTGATATAGCTTTTCCTCGTATAAATAATTTAAGTTTTTGATTACTTCCTCCTTCTTTAATTTTATTATTTATTTCTTCAATAGTAgAAATAGGAGTAGGAGCTGGATGGACTATTTATCCTCCTTTATCATCATTAGATGGACATTCAGGTTATTCAGTAgATTTTGCTATTTTTTCATTACATTTAGCAGGGGCTTCTTCAATTATAGGTGCTATTAATTTTATTAGAACTATTTTAAATATACGTTCGTGTGGATTATCAATAGATAAAGTGTCTTTATTTGTTTGGTCAGTATTTATTACGGCAGTATTATTATTATTATCTTTACCTGTATTGGCTGGTGCTATTACTATATTATTAGTAGATCGAAATTTTAATACATCTTTTTTTGATCCAGCTGGAGGAGGGGATCCAATTTTATTTCAACATTTATTTTGATTTTTTGGTCATCCTGAAGTATATATTTTAATTTTACCTGGATTTGGTATTATTTCTCATATTATTAGTGGTTTAGTAGGAAAACGTGAACCTTTTGGATTTTTAGGGATGATTTATGCAATAGTAGGTATTGGGTTAATAGGTTTTGTAGTATGAGCACATCATATATTTTcGGTGGGAATAGATGTAGATACTCGAGCATATTTTACTGCTGcTACTATAGTAATTGCAATTCCTACTGGAATTAAAATTTTTAGATGAATAGCAACTTTACATGGATcTTaTTTTAAAatagaGGTTCCTTTATTATgaaGaattgGATTTGTATTTTTATTtACTTTaggtggaATTACaggagtaGTATtatctaaTTCATCTTTAGATATTATTTTACatGATACTTAttatgtaGTAGCACATTTTCATTATGTTTTAAGaAtaggagctGTTTttgctatTTTaggagGTATTACTtattgGTTTCCTTTATTTtttggtATTAAATTaagagTTAAAAAaagtAAACttCAATTTtatgtaatatTtttaggagTAAATttaac--------------------------------------------
	10PEAN32_andasibe_DA142                -------------------------------gctatagtgggaactgctATAAGAgtattAATTCGAATTGAATTAGGGCAACCTGGTAGATTTTTAATAAATGATCAATTATATAATGTAATCGTAACAAGTCATGCTTTTATTATAATTTTTTTTATAGTTATACCTATTTTAATTGGAGGGTTTGGAAATTGATTAGTGCCTTTAATATTAGGGGCACCTGATATAGCTTTTCCTCGTATAAATAATTTAAGTTTTTGATTACTTCCTCCTTCTTTAATTTTATTATTTATTTCTTCAATAGTAgAAATAGGAGTAGGAGCTGGATGGACTATTTATCCTCCTTTATCATCATTAGATGGACATTCAGGTTATTCAGTAGATTTTGCTATTTTTTCATTACATTTAGCAGGGGCTTCTTCAATTATAGGTGCTATTAATTTTATTAGAACTATTTTAAATATACGTTCGTGTGGATTATCAATAGATAAAGTGTCTTTATTTGTTTGGTCAGTATTTATTACGGCAGTATTATTATTATTATCTTTACCTGTATTGGCTGGTGCTATTACTATATTATTAGTAGATCGAAATTTTAATACATCTTTTTTTGATCCAGCTGGAGGAGGGGATCCAATTTTATTTCAACATTTATTTTGATTTTTTGGTCATCCTGAAGTATATATTTTAATTTTACCTGGATTTGGTATTATTTCTCATATTATTAGTGGTTTAGTAGGAAAACGTGAACCTTTTGGATTTTTAGGGATGATTTATGCAATAGTAGGTATTGGGTTAATAGGTTTTGTAGTATGAGCACATCATATATTTTCGGTGGGAATAGATGTAGATACTCGAGCATATTTTACTGCTGCTACTATAGTAATTGCAATTCCTACTGGAATTAAAATTTTTAGATGAATAGCAACTTTACATGGATcTTATTTTAAAATAGAGGTTCCTTTATTATGAAGAATTGGATTTGTATTTTTATTTACTTTAGGTGGAATTACAGGAGTAGTATTATcTAATTCATCTTTAGATATTATTTTACATGATACTTATTATGTAGTAGCACATTTTCATTATGTTTTAAGAATAGGAGCTGTTTTTGcTATTTTAGGAGGTATTACTTATTGGTTTCCTTTATTTTTTGGTATTAAATTAAGAGTTAAAAAAAGTAAACTTCAATTTTATGTAATATTTTTAGGagtaaatttaac--------------------------------------------
	10PEAN33_andasibe_DA155                --------------------------------ctatagtgggaactgctataagagtattaaTTCGAATTGAATTAGGgCAACCTGGTAGATTTTTAATAAATGATCAATTATATAATGTAATCGTAACAAGTCATGCTTTTATTATAATTTTTTTTATAGTTATACCTATTTTAATTGGAGGGTTTGGAAATTGATTAGTGCCTTTAATATTAGGGGCACCTGATATAGCTTTTCCTCGTATAAATAATTTAAGTTTTTGATTACTTCCTCCTTCTTTAATTTTATTATTTATTTCTTCAATAGTAGAAATAGGAGTAGGAGCTGGATGGACTATTTATCCTCCTTTATCATCATTAGATGGACATTCAGGTTATTCAGTAGATTTTGCTATTTTTTCATTACATTTAGCAGGGGCTTCTTCAATTATAGGTGCTATTAATTTTATTAGAACTATTTTAAATATACGTTCGTGTGGATTATCAATAGATAAAGTGTCTTTATTTGTTTGGTCAGTATTTATTACGGCAGTATTATTATTATTATCTTTACCTGTATTGGCTGGTGCTATTACTATATTATTAGTAGATCGAAATTTTAATACATCTTTTTTTGATCCAGCTGGAGGAGGGGATCCAATTTTATTTCAACATTTATTTTGATTTTTTGGTCATCCTGAAGTATATATTTTAATTTTACCTGGATTTGGTATTATTTCTCATATTATTAGTGGTTTAGTAGGAAAACGTGAACCTTTTGGATTTTTAGGGATGATTTATGCAATAGTAGGTATTGGGTTAATAGGTTTTGTAGTATGAGCACATCATATATTTTCGGTGGGAATAGATGTAGATACTCGAGCATATTTTACTGCTGCTACTATAGTAATTGCAATTCCTACTGGAATTAAAATTTTTAGATGAATAGCAACTTTACATGGATCTTATTTTAAAATAGAGGTTCCTTTATTATGAAGAATTGGATTTGTATTTTTATTTACTTTAGGTGGAATTACAGGAGTAGTATTATcTAATTCATCTTTAGATATTATTTTACATGATACTTATTATGTAGTAGCACATTTTCATTATGTTTTAAGAATAGGAGCTGTTTttgctatTTTAGGAGGTATTACTTATTGGTTTCCTTTATTTTTTGGTATTAAATTAAGAGTTAAAAAAAGTAAACTTCAATTTtatgtaataTttTTaggagtaaatttaactt------------------------------------------
	10PEAN37_andasibe_DA144                ------------------------------tgctatagtgggaactgctATAAGAGTATTAATTCGAATTGAATTAGGGCAACCTGGTAGATTTTTAATAAATGATCAATTATATAATGTAATCGTAACAAGTCATGCTTTTATTATAATTTTTTTTATAGTTATACCTATTTTAATTGGAGGGTTTGGAAATTGATTAGTGCCTTTAATATTAGGGGCACCTGATATAGCTTTTCCTCGTATAAATAATTTAAGTTTTTGATTACTTCCTCCTTCTTTAATTTTATTATTTATTTCTTCAATAGTAGAAATAGGAGTAGGAGCTGGATGGACTATTTATCCTCCTTTATCATCATTAGATGGACATTCAGGTTATTCAGTAGATTTTGCTATTTTTTCATTACATTTAGCAGGGGCTTCTTCAATTATAGGTGCTATTAATTTTATTAGAACTATTTTAAATATACGTTCGTGTGGATTATCAATAGATAAAGTGTCTTTATTTGTTTGGTCAGTATTTATTACGGCAGTATTATTATTATTATCTTTACCTGTATTGGCTGGTGCTATTACTATATTATTAGTAGATCGAAATTTTAATACATCTTTTTTTGATCCAGCTGGAGGAGGGGATCCAATTTTATTTCAACATTTATTTTGATTTTTTGGTCATCCTGAAGTATATATTTTAATTTTACCTGGATTTGGTATTATTTCTCATATTATTAGTGGTTTAGTAGGAAAACGTGAACCTTTTGGATTTTTAGGGATGATTTATGCAATAGTAGGTATTGGGTTAATAGGTTTTGTAGTATGAGCACATCATATATTTTCGGTGGGAATAGATGTAGATACTCGAGCATATTTTACTGCTGCTACTATAGTAATTGCAATTCCTACTGGAATTAAAATTTTTAGATGAATAGCAACTTTACATGGATCTTATTTTAAAATAGAGGTTCCTTTATTATGAAGAATTGGATTTGTATTTTTATTTACTTTAGGTGGAATTACAGGAGTAGTATTATCTAATTCATCTTTAGATATTATTTTACATGATACTTATTATGTAGTAGCACATTTTCATTATGTTTTAAGAATAGGAGCTGTTTTTGCTATTTTAGGAGGTATTACTTATTGGTTTCCTTTATTTTTTGGTATTAAATTAAGAGTTAAAAAAAGTAAACTTCAATTTTATGTAATATTTTTAGGAGTAAATTtaac--------------------------------------------
	10PEAN_andasibe_DA284                  -------------gtttttggagcttggtctgctatagtgggaactgctataagagtattaATTcgaattgAAttagggcaacctGGTAGATTTTTAATAAATGATCAATTATATAATGTaatcgtaACAAGTCATGCTTTTATTATAATTTTTTTTATAGTTATACCTATTTTAATTGGAGggTTTGGAAATTGATTAGtgcCTTTAATATTaggggCACCTGATATAGCTTTTCCTCgtaTAAATAATTTAAGTTTTTGATTACTTCCTCCTTCTTTAATTTTATTATTTATTTCTTCAATAGTAgAAATAGGAGTAGGAGCTGGATggaCTATTTATCCTCCTTTaTCATCATTAGATGGACATTCAGGTTATTCAGTAgATTTTGCTATTTTTTCATTACATTTAGCaggGgcTTCTTCAATTATAGGTGCTATTAATTTTATTAGAACTATTTTAAATATACGTTCgTGTGGAtTATCAATAGATAAAGtgTCTTTATTTGTTTGGTCAGTATTTATTACgGCAGTATTATTATTATTATCTTTACCtGTaTTGGCTGGTGCTATTACTATATTATTAGTAGATCGAAATTTTAATACATCTTTTTTTGATCCAGCTGGAGGAGGgGATCCAATTTTATTTCAACATTTATTTTGATTTTTTGGTCATCCTGAAGTATATATTTTAATTTTACCTGGATTTGgtaTTATTTCTCATATTATTAGtGGTTTAGTAGGAAAACGtGAACCTTTTGGATTTTTAGGgatgaTTTATGCAATAGTAGGtATTGGgTTAATAGGTTTTGTAGTATGAGCACATCATATATTTTCGGtggGAATAGATGTAGATACTCGAGCATATTTTACtGCTGCTACTATAGTAATTGCAATTCCTACTGGAATTAAAATTTTTAGATGAAtagCAACTTTACATGGATCTTATTTTAAAATAGAgGTTCCTTTATTATGAAGAATTGGATTTGTATTTTTATTTACTTTAGGtGGAATTACAGGAGTAGTATTATCTAATTCATCTTTAGATATTATTTTACATGATACTTATTATGTAGTAGCACATTTTCATTATGTTTTAAGAATAGGAGCTGTTTTTGCTATTTTAGGAGGTATTACTTAttggtttCCTTTATTTTTtggtattAAATTAAGagtTAAAAAAAGTAAACTTCaatTTTAtgtAATATTtttAGGAGTAAATttaactt------------------------------------------
	11PEAN04_andasibe_DA159                --------------------------------ctatagtgggaacTgCTAtaagagtattaatTcgAATTGAATTAGgGCAACCTGGTAGATTTTTAATAAATGATCAATTATATAATGTAATCGTAACAAGTCATGCTTTTATTATAATTTTTTTTATAGTTATACCTATTTTAATTGGAGGGTTTGGAAATTGATTAGTGCCTTTAATATTAGGGGCACCTGATATAGCTTTTCCTCGTATAAATAATTTAAGTTTTTGATTACTTCCTCCTTCTTTAATTTTATTATTTATTTCTTCAATAGTAgAAATAGGAGTAGGAGCTGGATGGACTATTTATCCTCCTTTATCATCATTAGATGGACATTCAGGTTATTCAGTAgATTTTGCTATTTTTTCATTACATTTAGCAGGGGCTTCTTCAATTATAGGTGCTATTAATTTTATTAGAACTATTTTAAATATACGTTCGTGTGGATTATCAATAgATAAAGTGTCTTTATTTGTTTGGTCAGTATTTATTACGGCAGTATTATTATTATTATCTTTACCTGTATTGGCTGGTGCTATTACTATATTATTAGTAGATCGAAATTTTAATACATCTTTTTTTGATCCAGCTGGAGGAGGGGATCCAATTTTATTTCAACATTTATTTTGATTTTTTGGTCATCCTGAAGTATATATTTTAATTTTACCTGGATTTGGTATTATTTCTCATATTATTAGTGGTTTAGTAGGAAAACGTGAACCTTTTGGATTTTTAGGGATGATTTATGCAATAGTAGGTATTGGGTTAATAGGTTTTGTAGTATGAGCACATCATATATTTTCGGTGGGAATAGATGTAGATACTCGAGCATATTTTACTGCTGCTACTATAGTAATTGCAATTCCTACTGGAATTAAAATTTTTAGATGAATAGCAACTTTACATGGATcTTATTTTAAAATAGAGGTTCCTTTATTATGAAGAATTGGATTTGTATTTTTATTTACTTTAGGTGGAATTACAGGAGTAGTATTATcTAATTCATCTTTAGATATTATTTTACATGATACTTATTATGTAGTAGCACATTTTCATTATGTTTTAAGAATAGGAGCTGTTTttgctatTTTAGGAGGTATTACTTATTGGTTTCCTTTATTTTTTGGTATTAAATTAAGAGTTAAAAAAAGTAAACtTCAATTTTAtgtaataTTTTTAGGAGTAAA--------------------------------------------------
	Anelosimus_wallacei_17PR               ----------------------------------------------gctataagagtattaattcgaattgaattaggacaaccTggtagatttttAATAAATGATCaatTATATAATGTAATTGTAACAAGTCATGCTTTTATTATAATTTTTTTTATAGTTATACCTATTTTAATTGGAGGGTTTGGAAATTGATTAGTACCTTTAATATTAGGGGCACCTGATATAGCTTTTCCTCGAATAAATAATTTAAGTTTTTGATTACTTCCTCCTTCTTTAATCTTATTATTTATTTCTTCAATAGTAGAAATAGGAGTAGGAGCTGGATGAACTATTTATCCTCCTTTGTCATCATTAGATGGACATTCAGGTTATTCGGTAGATTTTGCTATTTTTTCATTACATTTAGCAGGAGCTTCTTCAATTATAGGTGCTATTAATTTTATTAGAACTATTTTAAATATACGTTCGTGTGGAATATCAATAGATAAAGTATCTTTATTTGTTTGGTCAGTATTTATTACGGCAGTATTATTATTATTATCTTTACCAGTATTGGCTGGTGCTATTACTATATTATTAGTAgatCgaaattTtaatacatctttttt--------------------------------------------------------------------------------------------------------------------------------------------------------------------------------------------------------------------------------------------------------------------------------------------------------------------------------------------------------------------------------------------------------------------------------------------------------------------------------------------------------------------------------------------------------------------------------------------------------------------------------------------------------------------------------
	02PEAN_wallacei__DA212                 -------------????ttggagcttggtctgctatagtAggaactgctataagagtattaattcgaaTtgaattaggacaacctggtagaTTTTTaataaatGATCAATTATATAAtgtaattgtaacaagtCATGCTTTTATTATAATTTTTTTTATAGTTATACCTATTTTAATTGGagggtttGGAAATTGATTagtacctTTAATATTaggggcaCCTGATATAGCTTTTCCTcgaaTAAATAATTTAAGTTTttgattaCTTCCTCCTTcttTaatcttaTTATTTATTTCTTCAAtagtagAAAtagGAGTAGgagCTGGATGAActaTTTATCCTCCTTTgTCATCATTAGATGGACATTCAGGTTAttcggtAGATTTTGCTATTTTTTcatTACATTTAGCAGGAGCTTCTTCaATTATAGgtgCTATTAATTTTATTAGAACTATTTTAAATATACgttcgtgTGGAaTAtcaaTAGATAAAGTATCTTTATTTGTTTggtCAGTATttATTacggcAGTATTATTATTgTTATCTTTACCAGtattggCTGGTGCTATTACTATATTATTaGTAGATCGAAATTTTAATACATCTTTTTTTGATCCAGCTGGAGGAGGagATCCAATTTTATTTCAACATTTATTTTGATTTTTTGGTCATCCTgaggtATATATTTTAATTTTACCTGGATTTGGAATTATTTCTCATATTATTAgtggtttagtaGGAAAGCgtgAACCTTTTGGATTTTTAGGAATAATTTATGCAATAGTaGGAATTGGATTAATAGGtTTTGTaGtaTGAGCACATCATATATTTTCgGTAGgAaTAGATGTAGATACTCGaGcTTATTTTactgcTGCTACTATAGTAATTGCAATTCCTACTGGAATTAAAATTTTTAgatGAATaGCAACTTTACATGGATCTTATTTTAAAATagaggttCCTTTATTATGAAGAATTGGATTTGTATTTTTATTTACTTTAGGTGGAATTACAGGAGTAgtattatCTAATTCATCTTTAGATATTATTTTACATGATACTTATTATGTAGTAGCACATTTTCATTATGTTTTAAGAATAGGAGCTGTTTTTGCTATTTTagggggtATTACTTATTGATTTCCTTTATTTTttgGAATTAAATTAagagttaaaaAAAGTAAACTtcaattttatgtaatatttttaggagtaaatttaactt------------------------------------------
	04PEAN_wallacei_DA232                  -------------???tttggagcttggtctgctatagTAGgaactgCTATAagAGTATTAATTCGAATTGAATtaggacaaccTGGTAGATTTTTAATAAATGATCAATTATATAATGTAATTGTAACAAGTCATGCTTTTATTATAATTTTTTTTATAGTTATACCTATTTTAATTGGAGGGTTTGGAAATTGATTAGTACCTTTAATATTAGGGGCACCTGATATAGCTTTTCCTCGAATAAATAATTTAAGTTTTTGATTACTTCCTCCTTCTTTAATCTTATTATTTATTTCTTCAATAGTAGAAATAGGAGTAGGAGCTGGATGAACTATTTATCCTCCTTTGTCATCATTAGATGGACATTCAGGTTATTCGGTAGATTTTGCTATTTTTTCATTACATTTAGCAGGAGCTTCTTCAATTATAGGTGCTATTAATTTTATTAGAACTATTTTAAATATACGTTCGTGTGGAATATCAATAGATAAAGTATCTTTATTTGTTTGGTCAGTATTTATTACGGCAGTATTATTATTATTATCTTTACCAGTATTGGCTGGTGCTATTACTATATTATTAGTAGATCGAAATTTTAATACATCTTTTTTTGATCCAGCTGGAGGAGGAGATCCAATTTTATTTCAACATTTATTTTGATTTTTTGGTCATCCTGAGGTATATATTTTAATTTTACCTGGATTTGGAATTATTTCTCATATTATTAGTGGTTTAGTAGGAAAGCGTGAACCTTTTGGATTTTTAGGAATAATTTATGCAATAGTAGGAATTGGATTAATAGGTTTTGTAGTATGAGCACATCATATATTTTCGGTAGGAATAGATGTAGATACTCGAGCTTATTTTACTGCTGCTACTATAGTAATTGCAATTCCTACTGGAATTAAAATTTTTAGATGAATAGCAACTTTACATGGATCTTATTTTAAAATAGAGGTTCCTTTATTATGAAGAATTGGATTTGTATTTTTATTTACTTTAGGTGGAATTACAGGAGTAGTACTATCTAATTCATCTTTAGATATTATTTTACATGATACTTATTATGTAGTAGCACATTTTCATTATGTTTTAAGAATAGGAGCTGTTTTTGCTATTTTAGGGGGTATTACTTATTGATTTCCTTTATTTTTTGGAATTAAATTAAGAGTTAAAAAAAGTAAACTTCAATTTTATGTAATATTTTTAGGAGTAAATttaactt------------------------------------------
	04PEAN_wallacei_DA233                  -------------???tttggagcttggtctgctatagtaggaactgctATAAGAGTATTAATTCGAATTGAAttaggacaacctgGTAGATTTTTAATAAATGATCAATTATATAATGTAATTGTAACAAGTCATGCTTTTATTATAATTTTTTTTATAGTTATACCTATTTTAATTGGAGGGTTTGGAAATTGATTAGTACCTTTAATATTAGgGGCACCTGATATAGCTTTTCCTCGAATAAATAATTTAAGTTTTTGATTACTTCCTCCTTCTTTAATCTTATTATTTATTTCTTCAATAGTAGAAATAGGAGTAGGAGCTGGATGAACTATTTATCCTCCTTTGTCATCATTAGATGGACATTCAGGTTATTCGGTAGATTTTGCTATTTTTTCATTACATTTAGCAGGAGCTTCTTCAATTATAGGTGCTATTAATTTTATTAGAACTATTTTAAATATACGTTCGTGTGGAATATCAATAGATAAAGTATCTTTATTTGTTTGGTCAGTATTTATTACGGCAGTATTATTATTATTATCTTTACCAGTATTGGCTGGTGCTATTACTATATTATTAGTAGATCGAAATTTTAATACATCTTTTTTTGATCCAGCTGGAGGAGGAGATCCAATTTTATTTCAACATTTATTTTGATTTTTTGGTCATCCTGAGGTATATATTTTAATTTTACCTGGATTTGGAATTATTTCTCATATTATTAGTGGTTTAGTAGGAAAGCGTGAACCTTTTGGATTTTTAGGAATAATTTATGCAATAGTAGGAATTGGATTAATAGGTTTTGTAGTATGAGCACATCATATATTTTCgGTAGGAATAGATGTAGATACTCGAGCTTATTTTACTGCTGCTACTATAGTAATTGCAATTCCTACTGGAATTAAAATTTTTAGATGAATAGCAACTTTACATGGATCTTATTTTAAAATAGAgGTTCCTTTATTATGAAGAATTGGATTTGTATTTTTATTTACTTTAGGTGGAATTACAGGAGTAGTAcTATCTAATTCATCTTTAGATATTATTTTACATGATACTTATTATGTAGTAGCACATTTTCATTATGTTTTAAGAATAGGAGCTGTTTTTGCTATTTTAGGGGGTATTACTTATtgaTTTCCTTTATTTTTTGGAATTAAATtaaGAGTTaaaAAAAGTAAACTTcaatTTTatgtaatatttttagGagtaaatttaactt------------------------------------------
	07PEAN04_wallacei_DA086                ------------------------ttggtctgctataGTAGgaaCTGCTATAAGAGTATTAATTCGAATTGAATTaGgACAACCTGGTAGATTTTTAATAAATGATCAATTATATAATGTAATTGTAACAAGTCATGCTTTTATTATAATTTTTTTTATAGTTATACCTATTTTAATTGGAGGGTTTGGAAATTGATTAGTACCTTTAATATTAGGGGCACCTGATATAGCTTTTCCTCGAATAAATAATTTAAGTTTTTGATTACTTCCTCCTTCTTTAATCTTATTATTTATTTCTTCAATAGTAGAAATAGGAGTAGGAGCTGGATGAACTATTTATCCTCCTTTGTCATCATTAGATGGACATTCAGGTTATTCGGTAGATTTTGCTATTTTTTCATTACATTTAGCAGGAGCTTCTTCAATTATAGGTGCTATTAATTTTATTAGAACTATTTTAAATATACGTTCGTGTGGAATATCAATAGATAAAGTATCTTTATTTGTTTGGTCAGTATTTATTACGGCAGTATTATTATTATTATCTTTACCAGTATTGGCTGGTGCTATTACTATATTATTAGTAGATCGAAATTTTAATACATCTTTTTTTGATCCAGCTGGAGGAGGAGATCCAATTTTATTTCAACATTTATTTTGATTTTTTGGTCATCCTGAGGTATATATTTTAATTTTACCCGGATTTGGAATTATTTCTCATATTATTAGTGGTTTAGTAGGAAAGCGTGAACCTTTTGGATTTTTAGGAATAATTTATGCAATAGTAGGAATTGGATTAATAGGTTTTGTAGTATGAGCACATCATATATTTTCGGTAGGAATAGATGTAGATACTCGAGCATATTTTACTGCTGCTACTATAGTAATTGCAATTCCTACTGGAATTAAAATTTTTAGATGAATAGCAACTTTACATGGATCTTATTTTAAAATAGAGGTTCCTTTATTATGAAGAATTGGATTTGTATTTTTATTTACTTTAGGTGGAATTACAGGAGTAGTATTATcTAATTCATCTTTAGATATTATTTTACATGATACTTATTATGTAGTAGCACATTTTCATTATGTTTTAAGAATAGGAGCTGTTTTTGCTATTTTAGGGGGTATTACTTATTGATTTCCTTTATTTTTTGGAATTAAATTAAGAGTTAAAAAAAGTAAACTTCAATTTTATGTAATATTTTTAGGAGTAAATTtaactt------------------------------------------
	07PEAN19_wallacei_DA089                ---------------------agcttggtctgctatagtAggaaCTGCTATAAGAGtATTAATTCGAATTGAATTAggACAACCTGGTAGATTTTTAATAAATGATCAATTATATAATGTAATTGTAACAAGTCATGCTTTTATTATAATTTTTTTTATAGTTATACCTATTTTAATTGGAGGGTTTGGAAATTGATTAGTACCTTTAATATTAGGGGCACCTGATATAGCTTTTCCTCGAATAAATAATTTAAGTTTTTGATTACTTCCTCCTTCTTTAATCTTATTATTTATTTCTTCAATAGTAGAAATAGGAGTAGGAGCTGGATGAACTATTTATCCTCCTTTGTCATCATTAGATGGACATTCAGGTTATTCGGTAGATTTTGCTATTTTTTCATTACATTTAGCAGGAGCTTCTTCAATTATAGGTGCTATTAATTTTATTAGAACTATTTTAAATATACGTTCGTGTGGAATATCAATAGATAAAGTATCTTTATTTGTTTGGTCAGTATTTATTACGGCAGTATTATTATTATTATCTTTACCAGTATTGGCTGGTGCTATTACTATATTATTAGTAGATCGAAATTTTAATACATCTTTTTTTGATCCAGCTGGAGGAGGAGATCCAATTTTATTTCAACATTTATTTTGATTTTTTGGTCATCCTGAGGTATATATTTTAATTTTACCCGGATTTGGAATTATTTCTCATATTATTAGTGGTTTAGTAGGAAAGCGTGAACCTTTTGGATTTTTAGGAATAATTTATGCAATAGTAGGAATTGGATTAATAGGTTTTGTAGTATGAGCACATCATATATTTTcGGTAGGAATAGATGTAGATACTCGAGCATATTTTACTGCTGCTACTATAGTAATTGCAATTCCTACTGGAATTAAAATTTTTAGATGAATAGCAACTTTACATGGATcTTATTTTAAAATAGAGGTTCCTTTATTATGAAGAATTGGATTTGTATTTTTATTTACTTTAGGTGGAATTACAGGAGTAGTATTAtctAaTTcATCTTTAGATATTATTTTACATGATACTTATTATGTAGTAGCACATTTTCATTATGTTTTAAGAATAGGAGCTGTTTTTGcTATTTTAGGGGGTATTACTTATTGATTTCCTTTATTTTTTGGAATTAAATTAAGAGTTAAAAAAAGTAAACTTCAATTTTATgtaataTTTTTaGgagtaAatttaactt------------------------------------------
	07PEAN_wallacei_DA258                  -------------??ttttggagcttggtctgctatagTAggaactgCtATAAGAGTATTAATTcgAATTGAATTaggacaACCTGgtaGATTTTTAATAAATGATCAATTATATAATGTAATTGTAACAAGTCATGCTTTTATTATAATTTTTTTTATAGTTATACCTATTTTAATTGGAGGGTTTGGAAATTGATTAGTACCTTTAATATTAGGGGCACCTGATATAGCTTTTCCTCGAATAAATAATTTAAGTTTTTGATTACTTCCTCCTTCTTTAATCTTATTATTTATTTCTTCAATAGTAGAAATAGGAGTAGGAGCTGGATGAACTATTTATCCTCCTTTGTCATCATTAGATGGACATTCAGGTTATTCGGTAGATTTTGCTATTTTTTCATTACATTTAGCAGGAGCTTCTTCAATTATAGGTGCTATTAATTTTATTAGAACTATTTTAAATATACGTTCGTGTGGAATATCAATAGATAAAGTATCTTTATTTGTTTGGTCAGTATTTATTACGGCAGTATTATTATTGTTATCTTTACCAGTATTGGCTGGTGCTATTACTATATTATTAGTAGATCGAAATTTTAATACATCTTTTTTTGATCCAGCTGGAGGAGGAGATCCAATTTTATTTCAACATTTATTTTGATTTTTTGGTCATCCTGAGGTATATATTTTAATTTTACCTGGATTTGGAATTATTTCTCATATTATTAGTGGTTTAGTAGGAAAGCGTGAACCTTTTGGATTTTTAGGAATAATTTATGCAATAGTAGGAATTGGATTAATAGGTTTTGTAGTATGAGCACATCATATATTTTCGGTAGGAATAGATGTAGATACTCGAGCTTATTTTACTGCTGCTACTATAGTAATTGCAATTCCTACTGGAATTAAAATTTTTAGATGAATAGCAACTTTACATGGATCTTATTTTAAAATAGAGGTTCCTTTATTATGAAGAATTGGATTTGTATTTTTATTTACTTTAGGTGGAATTACAGGAGTAGTACTATCTAATTCATCTTTAGATATTATTTTACATGATACTTATTATGTAGTAGCACATTTTCATTATGTTTTAAGAATAGGAGCTGTTTTTGCTATTTTAGGGGGTATTACTTATTGATTTCCTTTATTTTTTGGAATTAAATTAAGAGTTAAaAAAAGTAAACTTCAATTTTAtgtAATATTTTTAGGAGTAAATttaactt------------------------------------------
	07PEAN_wallacei_DA260                  -------------???tttggagcttggtctgctataGTAGgaaCTGCTATAAGAGTATTAATTCGAATTGAATTAGgACAACCTGGTAGATTTTTAATAAATGATCAATTATATAATGTAATTGTAACAAGTCATGCTTTTATTATAATTTTTTTTATAGTTATACCTATTTTAATTGGAGGGTTTGGAAATTGATTAGTACCTTTAATATTAGGGGCACCTGATATAGCTTTTCCTCGAATAAATAATTTAAGTTTTTGATTACTTCCTCCTTCTTTAATCTTATTATTTATTTCTTCAATAGTAGAAATAGGAGTAGGAGCTGGATGAACTATTTATCCTCCTTTGTCATCATTAGATGGACATTCAGGTTATTCGGTAGATTTTGCTATTTTTTCATTACATTTAGCAGGAGCTTCTTCAATTATAGGTGCTATTAATTTTATTAGAACTATTTTAAATATACGTTCGTGTGGAATATCAATAGATAAAGTATCTTTATTTGTTTGGTCAGTATTTATTACGGCAGTATTATTATTATTATCTTTACCAGTATTGGCTGGTGCTATTACTATATTATTAGTAGATCGAAATTTTAATACATCTTTTTTTGATCCAGCTGGAGGAGGAGATCCAATTTTATTTCAACATTTATTTTGATTTTTTGGTCATCCTGAGGTATATATTTTAATTTTACCCGGATTTGGAATTATTTCTCATATTATTAGTGGTTTAGTAGGAAAGCGTGAACCTTTTGGATTTTTAGGAATAATTTATGCAATAGTAGGAATTGGATTAATAGGTTTTGTAGTATGAGCACATCATATATTTTCGGTAGGAATAGATGTAGATACTCGAGCATATTTTACTGCTGCTACTATAGTAATTGCAATTCCTACTGGAATTAAAATTTTTAGATGAATAGCAACTTTACATGGATcTTATTTTAAAATAGAGGTTCCTTTATTAtGAAGAATTGGATTTGTATTTTTATTTACTTTAGGTGGAATTACAGGAGTAGTATTATCTAATTCATCTTTAGATATTATTTTACATGATACTTATTATGTAGTAGCACATTTTCATTATGTTTTAAGAATAGGAGCTGTTTTTGCtATTTTAGGGGGTATTACTTATTGATTTCCTTTATTTTTTGGAATTAAATTAAGAGTTaaaAAAAGTAAACTTCAATTTTATgtaataTTTTtaGGAGtaaatttaactt------------------------------------------
	08PEAN03_wallacei_DA104                -------------------------------gctatagtaggaactgctAtaagagtattaatTCGAATTGAATTAGGACAACCTGGTAGATTTTTAATAAATGATCAATTATATAATGTAATTGTAACAAGTCATGCTTTTATTATAATTTTTTTTATAGTTATACCTATTTTAATTGGAGGGTTTGGAAATTGATTAGTACCTTTAATATTAGGGGCACCTGATATAGCTTTTCCTCGAATAAATAATTTAAGTTTTTGATTACTTCCTCCTTCTTTAATCTTATTATTTATTTCTTCAATAGTAgAAATAGGAGTAGGAGCTGGATGAACTATTTATCCTCCTTTGTCATCATTAGATGGACATTCAGGTTATTCGGTAGATTTTGCTATTTTTTCATTACATTTAGCAGGAGCTTCTTCAATTATAGGTGCTATTAATTTTATTAGAACTATTTTAAATATACGTTCGTGTGGAATATCAATAGATAAAGTATCTTTATTTGTTTGGTCAGTATTTATTACGGCAGTATTATTATTATTATCTTTACCAGTATTGGCTGGTGCTATTACTATATTATTAGTAGATCGAAATTTTAATACATCTTTTTTTGATCCAGCTGGAGGAGGAGATCCAATTTTATTTCAACATTTATTTTGATTTTTTGGTCATCCTGAGGTATATATTTTAATTTTACCCGGATTTGGAATTATTTCTCATATTATTAGTGGTTTAGTAGGAAAGCGTGAACCTTTTGGATTTTTAGGAATAATTTATGCAATAGTAGGAATTGGATTAATAGGTTTTGTAGTATGAGCACATCATATATTTTCGGTAGGAATAGATGTAGATACTCGAGCATATTTTACTGCTGCTACTATAGTAATTGCAATTCCTACTGGAATTAAAATTTTTAGATGAATAGCAACTTTACATGGATcTTATTTTAAAATAGAGGTTCCTTTATTATGAAGAATTGGATTTGTATTTTTATTTACTTTAGGTGGAATTACAGGAGTAGTATTATCTAATTCATCTTTAGATATTATTTTACATGATACTTATTATGTAGTAGCACATTTTCATTATGTTTTAAGAATAGGAGCTGTTTTTGCTATTTTAGGGGGTATTACTTATTGATTTCCTTTATTTTTTGGAATTAAATTAAGAGTTAAAAAAAGTAAACTTCAATTTtatgtaaTATTTTTagGAGtaaatttaac--------------------------------------------
	08PEAN06_wallacei_DA100                -------------------------------gctatagtAGgaaCTGCTATAAGAGTATTAAtTCGAATTGAATTAGGACAACCTGGTAGATTTTTAATAAATGATCAATTATATAATGTAATTGTAACAAGTCATGCTTTTATTATAATTTTTTTTATAGTTATACCTATTTTAATTGGAGGGTTTGGAAATTGATTAGTACCTTTAATATTAGGGGCACCTGATATAGCTTTTCCTCGAATAAATAATTTAAGTTTTTGATTACTTCCTCCTTCTTTAATCTTATTATTTATTTCTTCAATAGTAGAAATAGGAGTAGGAGCTGGATGAACTATTTATCCTCCTTTGTCATCATTAGATGGACATTCAGGTTATTCGGTAGATTTTGCTATTTTTTCATTACATTTAGCAGGAGCTTCTTCAATTATAGGTGCTATTAATTTTATTAGAACTATTTTAAATATACGTTCGTGTGGAATATCAATAGATAAAGTATCTTTATTTGTTTGGTCAGTATTTATTACGGCAGTATTATTATTATTATCTTTACCAGTATTGGCTGGTGCTATTACTATATTATTAGTAGATCGAAATTTTAATACATCTTTTTTTGATCCAGCTGGAGGAGGAGATCCAATTTTATTTCAACATTTATTTTGATTTTTTGGTCATCCTGAGGTATATATTTTAATTTTACCCGGATTTGGAATTATTTCTCATATTATTAGTGGTTTAGTAGGAAAGCGTGAACCTTTTGGATTTTTAGGAATAATTTATGCAATAGTAGGAATTGGATTAATAGGTTTTGTAGTATGAGCACATCATATATTTTCGGTAGGAATAGATGTAGATACTCGAGCATATTTTACTGCTGCTACTATAGTAATTGCAATTCCTACTGGAATTAAAATTTTTAGATGAATAGCAACTTTACATGGATcTTATTTTAAAATAGAGGTTCCTTTATTATGAAGAATTGGATTTGTATTTTTATTTACTTTAGGTGGAATTACAGGAGTAGTATTATcTAATTCATCTTTAGATATTATTTTACATGATACTTATTATGTAGTAGCACATTTTCATTATGTTTTAAGAATAGGAGCTGTTTTTGCTATTTTAGGGGGTATTACTTATTGATTTCCTTTATTTTTTGGAATTAAATTAAGAGTTAAAAAAAGTAAACTTCAATTTTATGTAATATTTTTAGGAGTAAATttaact-------------------------------------------
	08PEAN10_wallacei_DA112                -------------------------------gctatagtaGgaactgCTATAAGAGTATTAATTCGAATTGAATTAGgACAACCTGGTAGATTTTTAATAAATGATCAATTATATAATGTAATTGTAACAAGTCATGCTTTTATTATAATTTTTTTTATAGTTATACCTATTTTAATTGGAGGGTTTGGAAATTGATTAGTACCTTTAATATTAGGGGCACCTGATATAGCTTTTCCTCGAATAAATAATTTAAGTTTTTGATTACTTCCTCCTTCTTTAATCTTATTATTTATTTCTTCAATAGTAGAAATAGGAGTAGGAGCTGGATGAACTATTTATCCTCCTTTGTCATCATTAGATGGACATTCAGGTTATTCGGTAGATTTTGCTATTTTTTCATTACATTTAGCAGGAGCTTCTTCAATTATAGGTGCTATTAATTTTATTAGAACTATTTTAAATATACGTTCGTGTGGAATATCAATAGATAAAGTATCTTTATTTGTTTGGTCAGTATTTATTACGGCAGTATTATTATTATTATCTTTACCAGTATTGGCTGGTGCTATTACTATATTATTAGTAGATCGAAATTTTAATACATCTTTTTTTGATCCAGCTGGAGGAGGAGATCCAATTTTATTTCAACATTTATTTTGATTTTTTGGTCATCCTGAGGTATATATTTTAATTTTACCCGGATTTGGAATTATTTCTCATATTATTAGTGGTTTAGTAGGAAAGCGTGAACCTTTTGGATTTTTAGGAATAATTTATGCAATAGTAGGAATTGGATTAATAGGTTTTGTAGTATGAGCACATCATATATTTTCGGTAGGAATAGATGTAGATACTCGAGCATATTTTACTGCTGCTACTATAGTAATTGCAATTCCTACTGGAATTAAAATTTTTAGATGAATAGCAACTTTACATGGATCTTATTTTAAAATAGAGGTTCCTTTATTATGAAGAATTGGATTTGTATTTTTATTTACTTTAGGTGGAATTACAGGAGTAGTATTATcTAATTCATCTTTAGATATTATTTTACATGATACTTATTATGTAGTAGCACATTTTCATTATGTTTTAAGAATAGGAGCTGTTTTTGCTATTTTAGGGGGTATTACTTATTGATTTCCTTTATTTTTTGGAATTAAATTAAGAGTTAAAAAAAGTAAACTTCAATTTTATGTAATATTTTTAGGAGTAAATttaactt------------------------------------------
	08PEAN24_wallacei_DA101                -------------------------------gctatagtaggaactgCtAtaagagtattaatTCGaATTGAATTAGgACAACCTGGTAGATTTTTAATAAATGATCAATTATATAAtGTAATTGTAACAAGTCATGCTTTTATTATAATTTTTTTTATAGTTATACCTATTTTAATTGGAGGGTTTGGAAATTGATTAGTACCTTTAATATTAGGGGCACCTGATATAGCTTTTCCTCGAATAAATAATTTAAGTTTTTGATTACTTCCTCCTTCTTTAATCTTATTATTTATTTCTTCAATAGTAgAAATAGGAGTAGGAGCTGGATGAACTATTTATCCTCCTTTGTCATCATTAGATGGACATTCAGGTTATTCGGTAGATTTTGCTATTTTTTCATTACATTTAGCAGGAGCTTCTTCAATTATAGGTGCTATTAATTTTATTAGAACTATTTTAAATATACGTTCGTGTGGAATATCAATAgATAAAGTATCTTTATTTGTTTGGTCAGTATTTATTACGGCAGTATTATTATTATTATCTTTACCAGTATTGGCTGGTGCTATTACTATATTATTAGTAGATCGAAATTTTAATACATCTTTTTTTGATCCAGCTGGAGGAGGAGATCCAATTTTATTTCAACATTTATTTTGATTTTTTGGTCATCCTGAGGTATATATTTTAATTTTACCCGGATTTGGAATTATTTCTCATATTATTAGTGGTTTAGTAGGAAAGCGTGAACCTTTTGGATTTTTAGGAATAATTTATGCAATAGTAGGAATTGGATTAATAGGTTTTGTAGTATGAGCACATCATATATTTTCGGTAGGAATAGATGTAGATACTCGAGCATATTTTACTGCTGCTACTATAGTAATTGCAATTCCTACTGGAATTAAAATTTTTAGATGAATAGCAACTTTACATGGATcTTATTTTAAAATAGAGGTTCCTTTATTATGAAGAATTGGATTTGTATTTTTATTTACTTTAGGTGGAATTACAGGAGTAGTATTATcTAATTCATCTTTAGATATTATTTTACATGATACTTATTATGTAGTAGCACATTTTCATTATGTTTTAAGAATAGGAGCTGTTTTTGCTATTTTAGGGGGTATTACTTATTGATTTCCTTTATTTTTTGGAATTAAATTAAGAGTTAAAAAAAGTAAACTTCAATTTTATGTAATATTTTTaGgagtaaatTtaactt------------------------------------------
	08PEAN_wallacei_DA265                  -------------?tttttggagcttggtctgctatagtaggaactgctATAAgagtATTaATTCgaaTTGaAttaggacAaCcTgGTagaTTTTTAATAAATGATCAATTATATAATGtaATTGTAACAAGTCATGCTTTTATTATAATTTTTTTTATAGTTATACCTATTTTAATTGGAGgGtTTGGAAATTGATTAGTACCTTTAATATTaggGgcaCCTGATATAGCTTTTCCTCgaATAAATAATTTAAGTTTTTGATTACTTCCTCCTTCTTTaatCttaTTATTTATTTCTTCAATAGTAGAAATAGGAGTAGGAGCTGGATGAACTATTTATCCTCCTTTGTCATCATTAGATGGACATTCAGGTTATTcGgtagaTTTTGCTATTTTTTCATTACATTTAGCAGGAGCTTCTTCAATTATAGGTGCTATTAATTTTATTAGAACTATTTTAAATATACGTTCGTGTGGAATATCAATAGATAAAGTATCTTTATTTGTTTGGTCAGTATTTATTACGGCAGTATTATTATTATTATCTTTACCAGTATTGGCTGGTGCTATTACTATATTATTAGTAGATCGAAATTTTAATACATCTTTTTTTGATCCAGCTGGAGGAGGAGATCCAATTTTATTTCAACATTTATTTTGATTTTTTGGTCATCCTgaGgtATATATTTTAATTTTACCCGGATTTGGAATTATTTCTCATATTATTAGTGGTTTAGTAGGAAAGCGTGAACCTTTTGGATTTTTAGGAATAATTTATGCAATAGTAGGAATTGGATTAATAGGTTTTGtAgTATGAGCACATCATATATTTTcGgTAGGAATAGATGTAGATACTCGAGCATATTTTAcTgctGCTACTATAGTAATTGCAATTCCTACTGGAATTAAAATTTTTAGATGAATAGCAACTTTACATGGATCTTATTTTAAAATagaGgttCCTTTATTATGAAGAATTGGATTTGTATTTTTATTTACTTTAGGTGGAATTACAGGAGTAGTATTATCTAATTCATCTTTAGATATTATTTTACATGATACTTATTATGTAGTAGCACATTTTCATTATGTTTTAAGAATAGGAGCTGTTTTTGCTATTTTAGgGgGTATTACTTATTGATTTCCTTTATTTTTTGgaATTAAATTAaGagtTAAAAAAAGTAAACTTCAATTTtatGtaaTATTtttAGGAGTAAATttaactt------------------------------------------
	08PEAN_wallacei_DA266                  -------------?tttttggagcttggtctgctatagTAGgaaCTGCTATAAGAGTATTAATTCGAATTGAATTAGGACAACCTGGTAGATTTTTAATAAATGATCAATTATATAATGTAATTGTAACAAGTCATGCTTTTATTATAATTTTTTTTATAGTTATACCTATTTTAATTGGAGGGTTTGGAAATTGATTAGTACCTTTAATATTAGGGGCACCTGATATAGCTTTTCCTCGAATAAATAATTTAAGTTTTTGATTACTTCCTCCTTCTTTAATCTTATTATTTATTTCTTCAATAGTAGAAATAGGAGTAGGAGCTGGATGAACTATTTATCCTCCTTTGTCATCATTAGATGGACATTCAGGTTATTCGGTAGATTTTGCTATTTTTTCATTACATTTAGCAGGAGCTTCTTCAATTATAGGTGCTATTAATTTTATTAGAACTATTTTAAATATACGTTCGTGTGGAATATCAATAGATAAAGTATCTTTATTTGTTTGGTCAGTATTTATTACGGCAGTATTATTATTATTATCTTTACCAGTATTGGCTGGTGCTATTACTATATTATTAGTAGATCGAAATTTTAATACATCTTTTTTTGATCCAGCTGGAGGAGGAGATCCAATTTTATTTCAACATTTATTTTGATTTTTTGGTCATCCTGAGGTATATATTTTAATTTTACCCGGATTTGGAATTATTTCTCATATTATTAGTGGTTTAGTAGGAAAGCGTGAACCTTTTGGATTTTTAGGAATAATTTATGCAATAGTAGGAATTGGATTAATAGGTTTTGTAGTATGAGCACATCATATATTTTCGGTAGGAATAGATGTAGATACTCGAGCATATTTTACTGCTGCTACTATAGTAATTGCAATTCCTACTGGAATTAAAATTTTTAGATGAATAGCAACTTTACATGGATCTTATTTTAAAATAGAGGTTCCTTTATTATGAAGAATTGGATTTGTATTTTTATTTACTTTAGGTGGAATTACAGGAGTAGTATTATCTAATTCATCTTTAGATATTATTTTACATGATACTTATTATGTAGTAGCACATTTTCATTATGTTTTAAGAATAGGAGCTGTTTTTGCTATTTTAGGGGGTATTACTTATTGATTTCCTTTATTTTTTGGAATTAAATTAAGAGTTAAAAAAAGTAAACTTCAATTTTATGTAATATTTTTAGGAGTaAAtttaactt------------------------------------------
	09PEAN31_wallacei_DA120                --------------------------------ctatagtaggaactgctAtaagaGtATTAAtTcgaATTGAATTAGgACAACCTGGTAGATTTTTAATAAATGATCAATTATATAATGTAATTGTAACAAGTCATGCTTTTATTATAATTTTTTTTATAGTTATACCTATTTTAATTGGAGGGTTTGGAAATTGATTAGTACCTTTAATATTAGGGGCACCTGATATAGCTTTTCCTCGAATAAATAATTTAAGTTTTTGATTACTTCCTCCTTCTTTAATCTTATTATTTATTTCTTCAATAGTAGAAATAGGAGTAGGAGCTGGATGAACTATTTATCCTCCTTTGTCATCATTAGATGGACATTCAGGTTATTCGGTAGATTTTGCTATTTTTTCATTACATTTAGCAGGAGCTTCTTCAATTATAGGTGCTATTAATTTTATTAGAACTATTTTAAATATACGTTCGTGTGGAATATCAATAGATAAAGTATCTTTATTTGTTTGGTCAGTATTTATTACGGCAGTATTATTATTATTATCTTTACCAGTATTGGCTGGTGCTATTACTATATTATTAGTAGATCGAAATTTTAATACATCTTTTTTTGATCCAGCTGGAGGAGGAGATCCAATTTTATTTCAACATTTATTTTGATTTTTTGGTCATCCTGAGGTATATATTTTAATTTTACCCGGATTTGGAATTATTTCTCATATTATTAGTGGTTTAGTAGGAAAGCGTGAACCTTTTGGATTTTTAGGAATAATTTATGCAATAGTAGGAATTGGATTAATAGGTTTTGTAGTATGAGCACATCATATATTTTCGGTAGGAATAGATGTAGATACTCGAGCATATTTTACTGCTGCTACTATAGTAATTGCAATTCCTACTGGAATTAAAATTTTTAGATGAATAGCAACTTTACATGGATCTTATTTTAAAATAGAGGTTCCTTTATTATGAAGAATTGGATTTGTATTTTTATTTACTTTAGGTGGAATTACAGGAGTAGTATTATCTAATTCATCTTTAGATATTATTTTACATGATACTTATTATGTAGTAGCACATTTTCATTATGTTTTAAGAATAGGAGCTGTTTTTGCTATTTTAGGGGGTATTACTTATTGATTTCCTTTATTTTTTGGAATTAAATTAAGAGTTAAAAAAAGTAAACttCAATTTTATGTAATATTTTTAGGAGTAAATttaa---------------------------------------------
	09PEAN_wallacei_DA279                  -------------?tttttggagcttggtctgctatagtaggaactgCTATAAGAGTATTAATTCGAATTGaattaGgAcAacctgGTAGATTTTTAAtaaATGATCAATTATATAATGTAATTGTAACAAGTCATGCTTTTATTATAATTTTTTTTATAGTTATACCTATTTTAATTGGagggtttGGAAATTGATTaGtacCTTTAATATTaggggcaCCTGATATAGCTTTTCCtcgaatAAATAATTTAAGTTTTTGATTACTTCCTCCTTCtTTaatcttaTTATTTATTTCTTCAatagtagaaataggaGTAGGAGCTGGATGAACTATTTATCCTCCTTtgtcaTcatTagatgGACATTCaGGTTAttcggtaGATTTTGCTATTTTTTCATTACATTTAGcAGGAGCTTCTTCaATTAtagGtGCTATTAATTTTATTAGAAcTATTTTAAATATACGTTCgTGTGgAATATcaATAgATAAagtATCTTTATTTGTTtggtcAGTATTtATTacggcAGTATTATTATTATTATCTTTACCAGTattggcTGGTGCTATTACTATATTATTAGTAGATCGAAATTTTAATACATCTTTTTTTGATCCAGCTGGAGGAGGAGATCCAATTTTATTTCAACATTTATTTTGATTTTTTGGTCATCCTGAgGTaTATATTTTAATTTTACccgGATTTGGAATTATTTCTCATATTATTAGtGGTTTaGTaGGaAagcGtGAACCTTTTGGATTTTTAGGAATAATTTATGCAATAGTaGGAATTGGaTTAATAGGTTTTGTaGTATGAGCACATCATATATTTTCgGTAGGaATAGATGTAGATACTCGAGCATATTTTACtGCTGCTACTATAGTAATTGCAATTCCTACTGGAATTAAAATTTTTAGATGAAtagCAACTTTACATGGATCTTATTTTAAAATagaggttCCTTTATTATGAAGAATTGGATTTGTATTTTTATTTACTTTAggtggaATTACAGGAGTAGTATTATCTAATTCATCTTTAGATATTATTTTACATGATACTTATTATGTAGTAGCACATTTTCATTATGTTTTAAGAATAGGAGCTGTTTTTGCTATTTTagggggtATTACTTATTGATTTCCTTTATTTTTTGgaaTTAAATTAaGagtTAAAAAAAGTAAACTTCAATTTtatgtaaTATTtttAGGAGTAAATttaactt------------------------------------------
	09PEAN_wallacei_DA278                  -------------?tttttggagcttggtctgctatagtaggaactgCtATAAGAGTATTAATTCGAATTGAAttaGGAcAacctgGTAGATTTTTAATAAATGATCAATTATATAATGTAATTGTAACAAGTCATGCTTTTATTATAATTTTTTTTATAGTTATACCTATTTTAATTGGagggtTTGGAAATTGATTAGTACCTTTAATATTaggggCACCTGATATAGCTTTTCCTCgaATAAATAATTTAAGTTTTTGATTACTTCCTCCTTCTTTaatcttaTTATTTATTTCTTCAATagTAGAAATAGGAGTAGGAGCTGGATGAACTATTTATCCTCCTTTgTCATCATTAGATGGACATTCAGGTTATTcggTAGATTTTGCTATTTTTTCATTACATTTAGCAGGAGCTTCTTCAATTATAGGtGCTATTAATTTTATTAGAACTATTTTAAATATACGTTCgTGTGGAATATCAATAGATAAAGTATCTTTATTTGTTTGgTCAGTATTTATTACgGCAGTATTATTATTATTATCTTTACCAGTATTGGCTGGTGCTATTACTATATTATTAGTAGATCGAAATTTTAATACATCTTTTTTTGATCCAGCTGGAGGAGGAGATCCAATTTTATTTCAACATTTATTTTGATTTTTTGGTCATCCTGaRGTATATATTTTAATTTTACCcGGATTTGGAATTATTTCTCATATTATTAGTGGTTTAGTAGGAAAGCGtGAACCTTTTGGATTTTTAGGAATAATTTATGCAATAGTAGGAATTGGATTAATAGGTTTTGTaGTATGAGCACATCATATATTTTCGGTAGGAATAGATGTAGATACTCGAGCATATTTTActGCTGCTACTATAGTAATTGCAATTCCTACTGGAATTAAAATTTTTAGATGAATAGCAACTTTACATGGATCTTATTTTAAAATAGaggTTCCTTTATTATGAAGAATTGGATTTGTATTTTTATTTACTTTAGGTGGAATTACAGGAGTAGTATTATCTAATTCATCTTTAGATATTATTTTACATGATACTTATTATGTAGTAGCACATTTTCATTATGTTTTAAGAATAGGAGCTGTTTTTGCTATTTTAGGgGGTATTACTTATTGATTTCCTTTATTTTTTGGAATTAAATTAAGAGTTAAAAAAAGTAAACTTCAATTTTAtgtaaTATTtttAGGAGTAAATTtaactt------------------------------------------
	10PEAN14_wallacei_DA139                -------------------------------gctatagtaggaactgcTAtaagagtattaatTCGAATTGAATTAggACAACCTGGTAGATTTTTAATAAATGATCAATTATATAATGTAATTGTAACAAGTCATGCTTTTATTATAATTTTTTTTATAGTTATACCTATTTTAATTGGAGGGTTTGGAAATTGATTAGTACCTTTAATATTAGGGGCACCTGATATAGCTTTTCCTCGAATAAATAATTTAAGTTTTTGATTACTTCCTCCTTCTTTAATCTTATTATTTATTTCTTCAATAGTAGAAATAGGAGTAGGAGCTGGATGAACTATTTATCCTCCTTTGTCATCATTAGATGGACATTCAGGTTATTCGGTAGATTTTGCTATTTTTTCATTACATTTAGCAGGAGCTTCTTCAATTATAGGTGCTATTAATTTTATTAGAACTATTTTAAATATACGTTCGTGTGGAATATCAATAGATAAAGTATCTTTATTTGTTTGGTCAGTATTTATTACGGCAGTATTATTATTATTATCTTTACCAGTATTGGCTGGTGCTATTACTATATTATTAGTAGATCGAAATTTTAATACATCTTTTTTTGATCCAGCTGGAGGAGGAGATCCAATTTTATTTCAACATTTATTTTGATTTTTTGGTCATCCTGAGGTATATATTTTAATTTTACCCGGATTTGGAATTATTTCTCATATTATTAGTGGTTTAGTAGGAAAGCGTGAACCTTTTGGATTTTTAGGAATAATTTATGCAATAGTAGGAATTGGATTAATAGGTTTTGTAGTATGAGCACATCATATATTTTCGGTAGGAATAGATGTAGATACTCGAGCATATTTTACTGCTGCTACTATAGTAATTGCAATTCCTACTGGAATTAAAATTTTTAGATGAATAGCAACTTTACATGGATcTTATTTTAAAATAGAGGTTCCTTTATTATGAAGAATTGGATTTGTATTTTTATTTACTTTAGGTGGAATTACAGGAGTAGTATTATcTAATTCATCTTTAGATATTATTTTACATGATACTTATTATGTAGTAGCACATTTTCATTATGTTTTAAGAATAGGAGCTGTTTttgctatTTTAGGGGGTATTACTTATTGATTTCCTTTATTTTTTGGAATTAAATTAAGAGTTAAAAAAAGTAAACTTCAATTTtatgtaataTTTTTAGGagtaaAtttaac--------------------------------------------
	10PEAN20_wallacei_DA147                --------------------------------ctatagtaggaactgctataagagtattaatTCGaATTGAATTAGgacAACCTGGTAGATTTTTAATAAATGATCAATTATATAATGTAATTGTAACAAGTCATGCTTTTATTATAATTTTTTTTATAGTTATACCTATTTTAATTGGAGGGTTTGGAAATTGATTAGTACCTTTAATATTAGGGGCACCTGATATAGCTTTTCCTcGAATAAATAATTTAAGTTTTTGATTACTTCCTCCTTCTTTAATCTTATTATTTATTTCTTCAATAGTAgaAATAGGAGTAGGAGCTGGATGAACTATTTATCCTCCTTTGTCATCATTAGATGGACATTCAGGTTATTCGGTAGATTTTGCTATTTTTTCATTACATTTAGCAGGAGCTTCTTCAATTATAGGTGCTATTAATTTTATTAGAACTATTTTAAATATACGTTCGTGTGGAATATCAATAGATAAAGTATCTTTATTTGTTTGGTCAGTATTTATTACGGCAGTATTATTATTGTTATCTTTACCAGTATTGGCTGGTGCTATTACTATATTATTAGTAGATCGAAATTTTAATACATCTTTTTTTGATCCAGCTGGAGGAGGAGATCCAATTTTATTTCAACATTTATTTTGATTTTTTGGTCATCCTGAgGTATATATTTTAATTTTACCTGGATTTGGAATTATTTCTCATATTATTAGTGGTTTAGTAGGAAAGCGTGAACCTTTTGGATTTTTAGGAATAATTTATGCAATAGTAGGAATTGGATTAATAGGTTTTGTAGTATGAGCACATCATATATTTTcGGTAGGAATAGATGTAGATACTCGAGCTTATTTTACTGCTGCTACTATAGTAATTGCAATTCCTACTGGAATTAAAATTTTTAGATGAATAGCAACTTTACATGGATcTTATTTTAAAATAGAGGTTCCTTTATTATGAAGAATTGGATTTGTATTTTTATTTACTTTAGGTGGAATTACAGGAGTAGTactatctAaTTCATCTTTAGATATTATTTTACATGATACTTATTATGTAGTAGCACATTTTCATTATGTTTTAAGAATAGGAGCTGTTTTtgctatTTTAGGGGGTATTACTTATTGATTTCCTTTATTTTTTGGAATTAAATTAAGAGTTAAAAAAAGTAAACTTCAATTttatgtaatatttttaggagtaaatttaa---------------------------------------------
	10PEAN29_wallacei_DA153                --------------------------------ctatagtaGgAACTGCTAtAAGAGtattaatTCGAATTGAATTAGGACAACCTGGTAGATTTTTAATAAATGATCAATTATATAATGTAATTGTAACAAGTCATGCTTTTATTATAATTTTTTTTATAGTTATACCTATTTTAATTGGAGGGTTTGGAAATTGATTAGTACCTTTAATATTAGGGGCACCTGATATAGCTTTTCCTCGAATAAATAATTTAAGTTTTTGATTACTTCCTCCTTCTTTAATCTTATTATTTATTTCTTCAATAGTAGAAATAGGAGTAGGAGCTGGATGAACTATTTATCCTCCTTTGTCATCATTAGATGGACATTCAGGTTATTCGGTAGATTTTGCTATTTTTTCATTACATTTAGCAGGAGCTTCTTCAATTATAGGTGCTATTAATTTTATTAGAACTATTTTAAATATACGTTCGTGTGGAATATCAATAGATAAAGTATCTTTATTTGTTTGGTCAGTATTTATTACGGCAGTATTATTATTATTATCTTTACCAGTATTGGCTGGTGCTATTACTATATTATTAGTAGATCGAAATTTTAATACATCTTTTTTTGATCCAGCTGGAGGAGGAGATCCAATTTTATTTCAACATTTATTTTGATTTTTTGGTCATCCTGAGGTATATATTTTAATTTTACCCGGATTTGGAATTATTTCTCATATTATTAGTGGTTTAGTAGGAAAGCGTGAACCTTTTGGATTTTTAGGAATAATTTATGCAATAGTAGGAATTGGATTAATAGGTTTTGTAGTATGAGCACATCATATATTTTCGGTAGGAATAGATGTAGATACTCGAGCATATTTTACTGCTGCTACTATAGTAATTGCAATTCCTACTGGAATTAAAATTTTTAGATGAATAGCAACTTTACATGGATCTTATTTTAAAATAGAGGTTCCTTTATTATGAAGAATTGGATTTGTATTTTTATTTACTTTAGGTGGAATTACAGGAGTAGTATTATcTAATTCATCTTTAGATATTATTTTACATGATACTTATTATGTAGTAGCACATTTTCATTATGTTTTAAGAATAGGAGCTGTTTTTGCTATTTTAGGGGGTATTACTTATTGATTTCCTTTATTTTTTGGAATTAAATTAAGAGTTAAAAAAAGTAAACTTCAATTTTATGTAATATTTTTAGGAGTAAATTtaactt------------------------------------------
	10PEAN30_wallacei_DA145                -------------------------------gctataRtaggaactgctataagagtattaattcgaattgaattaggacaacctggtagatttttaataaatgatcaattaTATAATGTAATTGTAacaAGTCATGCTTTTATTATAATTTTTTTTATAGTTATACCTATTTTAATTGGAGGGTTTGGAAATTGATTAGTACCTTTAATATTAGGGGCACCTGATATAGCTTTTCCTCGAATAAATAATTTAAGTTTTTGATTACTTCCTCCTTCTTTAATCTTATTATTTATTTCTTCAATAGTAGAAATAGGAGTAGGAGCTGGATGAACTATTTATCCTCCTTTGTCATCATTAGATGGACATTCAGGTTATTCGGTAGATTTTGCTATTTTTTCATTACATTTAGCAGGAGCTTCTTCAATTATAGGTGCTATTAATTTTATTAGAACTATTTTAAATATACGTTCGTGTGGAATATCAATAGATAAAGTATCTTTATTTGTTTGGTCAGTATTTATTACGGCAGTATTATTATTATTATCTTTACCAGTATTGGCTGGTGCTATTACTATATTATTAGTAGATCGAAATTTTAATACATCTTTTTTTGATCCAGCTGGAGGAGGAGATCCAATTTTATTTCAACATTTATTTTGATTTTTTGGTCATCCTGAGGTATATATTTTAATTTTACCCGGATTTGGAATTATTTCTCATATTATTAGTGGTTTAGTAGGAAAGCGTGAACCTTTTGGATTTTTAGGAATAATTTATGCAATAGTAGGAATTGGATTAATAGGTTTTGTAGTATGAGCACATCATATATTTTCGGTAGGAATAGATGTAGATACTCGAGCATATTTTACTGCTGCTACTATAGTAATTGCAATTCCTACTGGAATTAAAATTTTTAGATGAATAGCAACTTTACATGGATcTTATTTTAAAATAGAGGTTCCTTTATTATGAAGAATTGGATTTGTATTTTTATTTACTTTAGGTGGAATTACAGGAGTAGTATTATcTAATTCATCTTTAGATATTATTTTACATGATACTTATTATGTAGTAGCACATTTTCATTATGTTTTAAGAATAGGAGCTGTTTTTGCTATTTTAGGGGGTATTACTTATTGATTTCCtttattttttggaattaaattaagagttaaaaaaagtaaacttcaattttatgtaatatttttaggAgtaaatttaa---------------------------------------------
	10PEAN38_wallacei_DA146                -------------------------------gctatagtaggaactgctataagagtattaAttcgaatTGAAttaGgacaaCctgGTAGATTTTTAATAAATGATCAATTATATAATGTAATTGTAACAAGTCATGCTTTTATTATAATTTTTTTTATAGTTATACCtaTTTTAATTGGAGGGTTTGGAAATTGATTAGTacCTTTAATATTAGGgGCACCTGATATAGcTTTTCctcgaATAAATAATTTAAGTTTTTGATTACTTCCTCCTTCTTTAATCTTATTATTTATTTCTTCAaTaGTagaAATAGGAGTAGGAGCTGGATGAACTATTTATCCTCCTTTGTCATCATTAGATGGACATTCAGGTTATTCGGTAGATTTTGCTATTTTTTCATTACATTTAGCAGGAGCTTCTTCAATTATAGGTGCTATTAATTTTATTAGAACTATTTTAAATATACGTTCGTGTGGAATATCAATAGATAAAGTATCTTTATTTGTTTGGTCAGTATTTATTACGGCAGTATTATTATTATTATCTTTACCAGTATTGGCTGGTGCTATTACTATATTATTAGTAGATCGAAATTTTAATACATCTTTTTTTGATCCAGCTGGAGGAGGAGATCCAATTTTATTTCAACATTTATTTTGATTTTTTGGTCATCCTGAGGTATATATTTTAATTTTACCCGGATTTGGAATTATTTCTCATATTATTAGTgGTTTAGTAgGAAAGCGTGAACCTTTTGGATTTTTAgGAATAATTTATGCaATAGTAgGAATTGGATTAATAGGTTTTGTAGTATGAGCACATCATATATTTTCGGTAGGAATAGaTGTAGATACTcGAGCATATTTTACTgCTGCTACTATAGTAATTGCAATTCCTACTgGAATTAAAATTTTTAGATGAATAGCAACTTTACATGgatcTTATTTTAAAATagagGtTCCTTTATTATgaaGaattggaTTTGTATTTTTATTTACTTTaggtggaATTAcaggagtaGTATTAtctAATTCATCTTTAGATATTATTTTacatgaTACTTATTAtgtagtagCACATTTTCATTATGTTTTAAGaAtaggagctgtTTttgctatTTTAGGgGGTATTACTtattgATTtcctttATTttttggaATTAAATTaagagttAAAAAaagtaAACttCAATTTtatgtaatatTtttaggagtaaatttaa---------------------------------------------
	10PEAN_wallacei_DA288                  -------------??????ggagcttggtctgctataGTAGgaaCTGCTATAAGAGTATTAATTCGAATTGAATTAGGACAACCTGGTAGATTTTTAATAAATGATCAATTATATAATGTAATTGTAACAAGTCATGCTTTTATTATAATTTTTTTTATAGTTATACCTATTTTAATTGGAGGGTTTGGAAATTGATTAGTACCTTTAATATTAGGGGCACCTGATATAGCTTTTCCTCGAATAAATAATTTAAGTTTTTGATTACTTCCTCCTTCTTTAATCTTATTATTTATTTCTTCAATAGTAGAAATAGGAGTAGGAGCTGGATGAACTATTTATCCTCCTTTGTCATCATTAGATGGACATTCAGGTTATTCGGTAGATTTTGCTATTTTTTCATTACATTTAGCAGGAGCTTCTTCAATTATAGGTGCTATTAATTTTATTAGAACTATTTTAAATATACGTTCGTGTGGAATATCAATAGATAAAGTATCTTTATTTGTTTGGTCAGTATTTATTACGGCAGTATTATTATTATTATCTTTACCAGTATTGGCTGGTGCTATTACTATATTATTAGTAGATCGAAATTTTAATACATCTTTTTTTGATCCAGCTGGAGGAGGAGATCCAATTTTATTTCAACATTTATTTTGATTTTTTGGTCATCCTGAGGTATATATTTTAATTTTACCCGGATTTGGAATTATTTCTCATATTATTAGTGGATTAGTAGGAAAGCGTGAACCTTTTGGATTTTTAGGAATAATTTATGCAATAGTAGGAATTGGATTAATAGGTTTTGTAGTATGAGCACATCATATATTTTCGGTAGGAATAGATGTAGATACTCGAGCATATTTTACTGCTGCTACTATAGTAATTGCAATTCCTACTGGAATTAAAATTTTTAGATGAATAGCAACTTTACATGGATCTTATTTTAAAATAGAGGTTCCTTTATTATGAAGAATTGGATTTGTATTTTTATTTACTTTAGGTGGAATTACAGGAGTAGTATTATCTAATTCATCTTTAGATATTATTTTACATGATACTTATTATGTAGTAGCACATTTTCATTATGTTTTAAGAATAGGAGCTGTTTTTGCTATTTTAGGGGGTATTACTTATTGATTTCCTTTATTTTTTGGAATTAAATTAAGAGTTAAAAAAAGTAAACTTCAATTTTATGTAATATTTTTAGGAGTAAATttaactt------------------------------------------
	11PEAN05_wallacei_DA158                --------------------------------ctatagtaggaaCTGCTATAAGAGTATTAATTCGAATTGAATTAGGACAACCTGGTAGATTTTTAATAAATGATCAATTATATAATGTAATTGTAACAAGTCATGCTTTTATTATAATTTTTTTTATAGTTATACCTATTTTAATTGGAGGGTTTGGAAATTGATTAGTACCTTTAATATTAGGGGCACCTGATATAGCTTTTCCTCGAATAAATAATTTAAGTTTTTGATTACTTCCTCCTTCTTTAATCTTATTATTTATTTCTTCAATAGTAGAAATAGGAGTAGGAGCTGGATGAACTATTTATCCTCCTTTGTCATCATTAGATGGACATTCAGGTTATTCGGTAGATTTTGCTATTTTTTCATTACATTTAGCAGGAGCTTCTTCAATTATAGGTGCTATTAATTTTATTAGAACTATTTTAAATATACGTTCGTGTGGAATATCAATAGATAAAGTATCTTTATTTGTTTGGTCAGTATTTATTACGGCAGTATTATTATTATTATCTTTACCAGTATTGGCTGGTGCTATTACTATATTATTAGTAGATCGAAATTTTAATACATCTTTTTTTGATCCAGCTGGAGGAGGAGATCCAATTTTATTTCAACATTTATTTTGATTTTTTGGTCATCCTGAGGTATATATTTTAATTTTACCCGGATTTGGAATTATTTCTCATATTATTAGTGGTTTAGTAGGAAAGCGTGAACCTTTTGGATTTTTAGGAATAATTTATGCAATAGTAGGAATTGGATTAATAGGTTTTGTAGTATGAGCACATCATATATTTTCGGTAGGAATAGATGTAGATACTCGAGCATATTTTACTGCTGCTACTATAGTAATTGCAATTCCTACTGGAATTAAAATTTTTAGATGAATAGCAACTTTACATGGATCTTATTTTAAAATAGAGGTTCCTTTATTATGAAGAATTGGATTTGTATTTTTATTTACTTTAGGTGGAATTACAGGAGTAGTATTATCTAATTCATCTTTAGATATTATTTTACATGATACTTATTATGTAGTAGCACATTTTCATTATGTTTTAAGAATAGGAGCTGTTTTTGCTATTTTAGGGGGTATTACTTATTGATTTCCTTTATTTTTTGGAATTAAATTAAGAGTTAAAAAAAGTAAACtTCAATTTTATGTAATATTTTTAGgAgtaaatttaact-------------------------------------------
	11PEAN07_wallacei_DA161                --------------------------------ctatagtaggaactgctataagagtattaattcgaatTgaAttaggacaacctggtAGATTTTTAATAAATGatcaaTTATATAATgtaATTGTAAcaaGTcatGctTTTATTATAATTTTTTTTATAGTTATACCTATTTTAATTGGAGGGTTTGGAAATTGATTAGTacCTTTAATATTAGGggCACCTGATATAGCTTTTCctcgaatAAATAATTTAAGTTTTTGATTACTTCCTCCTTCTTTAATCTTATtATTTATTTCTTCAATAGTAgAAATAGGAGTAGGAGCTGGATGAACTATTTATCCTCCTTTGTCATCATTAGATGGACATTCAGGTTATTCGGTAGATTTTGCTATTTTTTcATTACATTTAGCAGGAGCTTCTTCAATTATAGGTGCTATTAATTTTATTAGAACTATTTTAAATATACGTTCGTGTGGAATATCAATAGATAAAGTATCTTTATTTGTTTGGTCAGTATTTATTACGGCAGTATTATTATTATTATCTTTACCAGTATTGGCTGGTGCTATTACTATATTATTAGTAGATCGAAATTTTAATACATCTTTTTTTGATCCAGCTGGAGGAGGAGATCCAATTTTATTTCAACATTTATTTTGATTTTTTGGTCATCCTGAGGTATATATTTTAATTTTACCCGGATTTGGAATTATTTCTCATATTATTAGTGGTTTAGTAGGAAAGCGTGAACCTTTTGGATTTTTAGGAATAATTTATGCAATAGTAGGAATTGGATTAATAGGTTTTGTAGTATGAGCACATCATATATTTTCGGTAGGAATAGATGTAGATACTCGAGCATATTTTACTGCTGCTACTATAGTAATTGCAATTCCTACTGGAATTAAAATTTTTAGATGAATAGCAACTTTACATGGAtctTATTTTAAAATAGAGGTTCCTTTATTATGAAGAATTGGATTTGTATTTTTATTTACTTTAGGTGGAATTACAGGAGTAGTATTAtctAATTCATCTTTAGATATTATTTTACATGATACTTATTATGTAGTAGCACATTTTCATTATGTTTTAAGAATAGGAGCTGTTTTtgctATTTTAGGGGGTATTACTTATTGATTTCCTTTATTTTTtggAATTAAATTAAGAGTTAAAAAAAGTAAACTTCAATTTTAtgtaaTaTTTTtaggaGtaaatttaactt------------------------------------------
	11PEAN15_wallacei_DA163                -------------------------------gctatagtaggaaCTgCtatAAGAGTAtTAAtTCGAATTGAAttagGAcAACCTGGTAGATTTTTAATAAATGATCAATTATATAATGTAATTGTAACAAGTCATGCTTTTATTATAATTTTTTTTATAGTTATACCTATTTTAATTGGAGGGTTTGGAAATTGATTAGTACCTTTAATATTAGGGGCACCTGATATAGCTTTTCCTCGAATAAATAATTTAAGTTTTTGATTACTTCCTCCTTCTTTAATCTTATTATTTATTTCTTCAATAGTAGAAATAGGAGTAGGAGCTGGATGAACTATTTATCCTCCTTTGTCATCATTAGATGGACATTCAGGTTATTCGGTAGATTTTGCTATTTTTTCATTACATTTAGCAGGAGCTTCTTCAATTATGGGTGCTATTAATTTTATTAGAACTATTTTAAATATACGTTCGTGTGGAATATCAATAGATAAATTATCTTTATTTGTTTGGTCAGTATTTATTACGGCAGTATTATTATTATTATCTTTACCAGTATTGGCTGGTGCTATTACTATATTATTAGTAGATCGAAATTTTAATACATCTTTTTTTGATCCAGCTGGAGGAGGAGATCCAATTTTATTTCAACATTTATTTTGATTTTTTGGTCATCCTGAGGTATATATTTTAATTTTACCCGGATTTGGAATTATTTCTCATATTATTAGTGGTTTAGTAGGAAAGCGTGAACCTTTTGGATTTTTAGGAATAATTTATGCAATAGTAGGAATTGGATTAATAGGTTTTGTAGTATGAGCACATCATATATTTTCGGTAGGAATAGATGTAGATACTCGAGCATATTTTACTGCTGCTACTATAGTAATTGCAATTCCTACTGGAATTAAAATTTTTAGATGAATAGCAACTTTACATGGATcTTATTTTAAAATAGAGGTTCCTTTATTATGAAGAATTGGATTTGTATTTTTATTTACTTTAGGTGGAATTACAGGAGTAGTATTATcTAATTCATCTTTAGATATTATTTTACATGATACTTATTATGTAGTAGCACATTTTCATTATGTTTTAAGAATAGGAGCTGTTTTTgCTATTTTAGGGGGTATTACTTATTGATTTCCTTTATTTTTTGGAATTAAATTAAGAGTTAAAAAAAGTAAACTTCAATTTTATGTAATATTTTTAGGAGTAAATttaa---------------------------------------------
	11PEAN_wallacei_DA298                  -------------------ggagcttggtctgctatagTAGGAACTGCTATAAGAGTATTAATTCGAATTGAATTAGGACAACCTGGTAGATTTTTAATAAATGATCAATTATATAATGTAATTGTAACAAGTCATGCTTTTATTATAATTTTTTTTATAGTTATACCTATTTTAATTGGAGGGTTTGGAAATTGATTAGTACCTTTAATATTAGGGGCACCTGATATAGCTTTTCCTCGAATAAATAATTTAAGTTTTTGATTACTTCCTCCTTCTTTAATCTTATTATTTATTTCTTCAATAGTAGAAATAGGAGTAGGAGCTGGATGAACTATTTATCCTCCTTTGTCATCATTAGATGGACATTCAGGTTATTCGGTAGATTTTGCTATTTTTTCATTACATTTAGCAGGAGCTTCTTCAATTATAGGTGCTATTAATTTTATTAGAACTATTTTAAATATACGTTCGTGTGGAATATCAATAGATAAAGTATCTTTATTTGTTTGGTCAGTATTTATTACGGCAGTATTATTATTATTATCTTTACCAGTATTGGCTGGTGCTATTACTATATTATTAGTAGATCGAAATTTTAATACATCTTTTTTTGATCCAGCTGGAGGAGGAGATCCAATTTTATTTCAACATTTATTTTGATTTTTTGGTCATCCTGAGGTATATATTTTAATTTTACCCGGATTTGGAATTATTTCTCATATTATTAGTGGTTTAGTAGGAAAGCGTGAACCTTTTGGATTTTTAGGAATAATTTATGCAATAGTAGGAATTGGATTAATAGGTTTTGTAGTATGAGCaCATCATATATTTTcGGTAGGAATAGATGTAGATACTcGAGCaTATTTTACTGCTGCTACTATAGTAATTGCaATTCCTACTGGAATTAAAATTTTTAGAtGAATAGCAACTTTACATGGATCTTATTTTAAAATAGAGGTTcctTTATTATGAAGAATTGGATTTGTATTTTTATTTACTTTAGgtgGAATtacaggaGTAGTATTATCTAATtcatctTTAGATATTATTTtacatgaTACTTATTATGTAGTAGcacattttcattaTGTTTTAAGAATAGGAGCTGTTTTTGCTATTTTAGGGGGTATTACTTATTGATttcctttATTTTttgGAattAAATTaagagtTAAAAAAagtaaacttcaattTtatgtaataTttttaggagtaaatttaactt------------------------------------------
	11PEAN_wallacei_DA299                  ----------------tttggagcttggtcTgctatAGTAGgaaCTGCTATAAGAGTATTAATTCGAATTGAATTAGGACAACCTGGTAGATTTTTAATAAATGATCAATTATATAATGTAATTGTAACAAGTCATGCTTTTATTATAATTTTTTTTATAGTTATACCTATTTTAATTGGAGGGTTTGGAAATTGATTAGTACCTTTAATATTAGGGGCACCTGATATAGCTTTTCCTCGAATAAATAATTTAAGTTTTTGATTACTTCCTCCTTCTTTAATCTTATTATTTATTTCTTCAATAGTAGAAATAGGAGTAGGAGCTGGATGAACTATTTATCCTCCTTTGTCATCATTAGATGGACATTCAGGTTATTCGGTAGATTTTGCTATTTTTTCATTACATTTAGCAGGAGCTTCTTCAATTATGGGTGCTATTAATTTTATTAGAACTATTTTAAATATACGTTCGTGTGGAATATCAATAGATAAATTATCTTTATTTGTTTGGTCAGTATTTATTACGGCAGTATTATTATTATTATCTTTACCAGTATTGGCTGGTGCTATTACTATATTATTAGTAGATCGAAATTTTAATACATCTTTTTTTGATCCAGCTGGAGGAGGAGATCCAATTTTATTTCAACATTTATTTTGATTTTTTGGTCATCCTGAGGTATATATTTTAATTTTACCCGGATTTGGAATTATTTCTCATATTATTAGTGGTTTAGTAGGAAAGCGTGAACCTTTTGGATTTTTAGGAATAATTTATGCAATAGTAGGAATTGGATTAATAGGTTTTGTAGTATGAGCACATCATATATTTTCGGTAGGAATAGATGTAGATACTCGAGCATATTTTACTGCTGCTACTATAGTAATTGCAATTCCTACTGGAATTAAAATTTTTAGATGAATAGCAACTTTACATGGATCTTATTTTAAAATAGAGGTTCCTTTATTATGAAGAATTGGATTTGTATTTTTATTTACTTTAGGTGGAATTACAGGAGTAGTATTATcTAATTCATCTTTAGATATTATTTTACATGATACTTATTATGTAGTAGCACATTTTCATTATGTTTTAAGAATAGGAGCTGTTTTTGCTATTTTAGGGGGTATTACTTATTGATTTCCTTTATTTTTTGGAATTAAATTAAGAGTTAAAAAAAGTAAACTTCAATTTTATGTAATATTTTTAGGAGTAAATttaactt------------------------------------------
	12_PEAN_wallacei_DA310                 ----------------------gcttggtcTGCtATAGTAGgaaCTGCTATAAGAGTATTAATTCGAATTGAATTAGGACAACCTGGTAGATTTTTAATAAATGATCAATTATATAATGTAATTGTAACAAGTCATGCTTTTATTATAATTTTTTTTATAGTTATACCTATTTTAATTGGAGGGTTTGGAAATTGATTAGTACCTTTAATATTAGGGGCACCTGATATAGCTTTTCCTCGAATAAATAATTTAAGTTTTTGATTACTTCCTCCTTCTTTAATCTTATTATTTATTTCTTCAATAGTAGAAATAGGAGTAGGAGCTGGATGAACTATTTATCCTCCTTTGTCATCATTAGATGGACATTCAGGTTATTCGGTAGATTTTGCTATTTTTTCATTACATTTAGCAGGAGCTTCTTCAATTATGGGTGCTATTAATTTTATTAGAACTATTTTAAATATACGTTCGTGTGGAATATCAATAGATAAATTATCTTTATTTGTTTGGTCAGTATTTATTACGGCAGTATTATTATTATTATCTTTACCAGTATTGGCTGGTGCTATTACTATATTATTAGTAGATCGAAATTTTAATACATCTTTTTTTGATCCAGCTGGAGGAGGAGATCCAATTTTATTTCAACATTTATTTTGATTTTTTGGTCATCCTGAGGTATATATTTTAATTTTACCCGGATTTGGAATTATTTCTCATATTATTAGTGGTTTAGTAGGAAAGCGTGAACCTTTTGGATTTTTAGGAATAATTTATGCAATAGTAGGAATTGGATTAATAGGTTTTGTAGTATGAGCACATCATATATTTTCGGTAGGAATAGATGTAGATACTCGAGCATATTTTACTGCTGCTACTATAGTAATTGCAATTCCTACTGGAATTAAAATTTTTAGATGAATAGCAACTTTACATGGATCTTATTTTAAAATAGAGGTTCCTTTATTATGAAGAATTGGATTTGTATTTTTATTTACTTTAGGTGGAATTACAGGAGTAGTATTATCTAATTCATCTTTAGATATTATTTTACATGATACTTATTATGTAGTAGCACATTTTCATTATGTTTTAAGAATAGGAGCTGTTTTTGCTATTTTAGGGGGTATTACTTATTGATTTCCTTTATTTTTTGGAATTAAATTAAGAGTTAAAAAAAGTAAACTTCAATTTTATGTAATATTTTTAGGAGTAAATttaactt------------------------------------------
	12_PEAN_wallacei_DA309                 -----------------------cttggtctgctatagtAGgaaCTGCTATAAGAGTATTAATTCGAATTGAATTAGgACAACCTGGTAGATTTTTAATAAATGATCAATTATATAATGTAATTGTAACAAGTCATGCTTTTATTATAATTTTTTTTATAGTTATACCTATTTTAATTGGAGGGTTTGGAAATTGATTAGTACCTTTAATATTAGGGGCACCTGATATAGCTTTTCCTCGAATAAATAATTTAAGTTTTTGATTACTTCCTCCTTCTTTAATCTTATTATTTATTTCTTCAATAGTAGAAATAGGAGTAGGAGCTGGATGAACTATTTATCCTCCTTTGTCATCATTAGATGGACATTCAGGTTATTCGGTAGATTTTGCTATTTTTTCATTACATTTAGCAGGAGCTTCTTCAATTATGGGTGCTATTAATTTTATTAGAACTATTTTAAATATACGTTCGTGTGGAATATCAATAGATAAATTATCTTTATTTGTTTGGTCAGTATTTATTACGGCAGTATTATTATTATTATCTTTACCAGTATTGGCTGGTGCTATTACTATATTATTAGTAGATCGAAATTTTAATACATCTTTTTTTGATCCAGCTGGAGGAGGAGATCCAATTTTATTTCAACATTTATTTTGATTTTTTGGTCATCCTGAGGTATATATTTTAATTTTACCCGGATTTGGAATTATTTCTCATATTATTAGTGGTTTAGTAGGAAAGCGTGAACCTTTTGGATTTTTAGGAATAATTTATGCAATAGTAGGAATTGGATTAATAGGTTTTGTAGTATGAGCACATCATATATTTTCGGTAGGAATAGATGTAGATACTCGAGCATATTTTACTGCTGCTACTATAGTAATTGCAATTCCTACTGGAATTAAAATTTTTAGATGAATAGCAACTTTACATGGATCTTATTTTAAAATAGAGGTTCCTTTATTATGAAGAATTGGATTTGTATTTTTATTTACTTTAGGTGGAATTACAGGAGTAGTATTATCTAATTCATCTTTAGATATTATTTTACATGATACTTATTATGTAGTAGCACATTTTCATTATGTTTTAAGAATAGGAGCTGTTTTTGCTATTTTAGGGGGTATTACTTATTGATTTCCTTTATTTTTTGGAATTAAATTAAGAGTTAAAAAAAGTAAACTTCAATTTTATGTAATATTTTTAGGAGTAAATttaactt------------------------------------------
	12_PEAN_wallacei_DA311                 --------------------------ggtctgctatagtaggaactgctataagagtattaattcgaattgaattaagacaacctggtagatttttaataaatgatcaattatataatgtaAttgtaACAAGtcatgctTTTATTATaATTTTTTTTAtagttaTACCTATttTaattggagggtttggaAaTTGAttagtacCTTTAaTAttaggggcacctgatatagcttTTCctcgaataaataatttaagtttttgattaCTTCCtCCTTCtTTaatcttattaTTTATTTCtTCAaTAGTAgaAaTAGGAGTAgGAGCTGGaTGaaCTATTTATCCtCCTTTGTCaTCaTTAgaTGgACaTTCAGGTTATTCggTAgaTTTTGCTATTTTTTCaTTACaTTTAGCAGgAgCTTCTTCaaTTAtgGgTGCTATTAaTTTTATTAGAACTATTTTAAaTATACGTTCgtGtGgAATATCAATAGATAAaTTATCTTTATTTGTTTGGTCAGTATTTATTACGGCAGTATTATTATTATTATCTTTACCAGTATTGGCTGGTGCTATTACTATATTATTAGTAGATCGAAATTTTAATACATCTTTTTTTGATCCAGCTGGAGGAGGAGATCCAATTTTATTTCAACATTTATTTTGATTTTTTGGTCATCCTGAGGTATATATTTTAATTTTACCCGGATTTGGAATTATTTCTCATATTATTAGTGGTTTAGTAGGAAAGCGTGAACCTTTTGGATTTTTAGGAATAATTTATGCAATAGTAGGAATTGGATTAATAGGTTTTGTAGTATGAGCACATCATATATTTTCGGTAGGAATAGATGTAGATACTCGAGCATATTTTACTGCTGCTACTATAGTAATTGCAATTCCTACTGGAATTAAAATTTTTAGATGAATAGCAACTTTACATGGATCTTATTTTAAAATAGAGGTTCCTTTATTATGAAGAATTGGATTTGTATTTTTATTTACTTTAGGTGGAATTACAGGAGTAGTATTAtctAATTCATCTTTAGATATTATTTTACATGATACTTATTATGTAGTAGCACATTTTCATTATGTTTTAAGAATAGGAGCTGTTTTTGCTATTTTAGGGGGTATTactTATTGATTTCcttTATTTTttgGAATTAAATTAAGAGTtaaAAAAAGTAAACTTCAATTTTatgtaatatttttaggagtaaatttaa---------------------------------------------
	14_PEAN_wallacei_DA325                 --------------------------------ctatagtaggaactgctataagagtattaattcgaattgaattaagacaacctggtagatttttaataaatgatcaattatataatgtaattgtaacaaGtcatgctttTattataaTTTTTTTTatagttaTACCTATTTtaattggagggtttggaaattgattagtaccTttaatattaggggcacctgatatagcttTTCctcgaataaataatttaagtttttgattaCTTCctcCtTCTTTAaTCTtaTTATTTATTTCtTCAATAGTAgaaatAgGAGTAgGAGCtgGaTGAaCTATTTATCCtCCtTTGTcATcATTAgaTggACaTTCAGgTTATTCggTAGaTTTTgCTATTTTTTCaTTACaTTTAGcaggagCTTCtTCAaTTATAGGTgCTATTAATTTTATTAGAACtAtTTtAaaTATACGTTCGTGTGGAATATCAATAGATAAAGTATCTTTATTTGTTTGGTCAGTATTTATTACGGCAGTATTATTATTGTTATCTTTACCAGTATTGGCTGGTGCTATTACTATATTATTAGTAGATCGAAATTTTAATACATCTTTTTTTGATCCAGCTGGAGGAGGAGATCCAATTTTATTTCAACATTTATTTTGATTTTTTGGTCATCCTGAGGTATATATTTTAATTTTACCTGGATTTGGAATTATTTCTCATATTATTAGTGGTTTAGTAGGAAAGCGTGAACCTTTTGGATTTTTAGGAATAATTTATGCAATAGTAGGAATTGGATTAATAGGTTTTGTAGTATGAGCACATCATATATTTTCGGTAGGAATAGATGTAGATACTCGAGCTTATTTTACTGCTGCTACTATAGTAATTGCAATTCCTACTGGAATTAAAATTTTTAGATGAATAGCAACTTTACATGGATcTTATTTTAAAATAGAGGTTCCTTTATTATGAAGAATTGGATTTGTATTTTTATTTACTTTAGGTGGAATTACAGGAGTAGTACTATCTAATTCATCTTTAGATATTATTTTACATGATACTTATTATGTAGTAGCACATTTTCATTATGTTTTAAGAATAGGAGCTGTTTTTGCTATTTTAGGGGGTATTACTTATTGATTTCCTTTATTTTTTGGAATTAAATTAAGAGTTAAAAAAAGTaaacttcAATTTTATGTAATaTttTTAGGAGTAAAtttaactt------------------------------------------
	wallacei_DA099                         --------------------------------MtatagtaggaactgctAtaagagtattaattcgaattgaattaggacAacctGgTagaTTTTTAataAATGATCAATTATATAATGTAATTGTAACAAGTCATGCTTTTATTATAATTTTTTTTATAGTTATACCTATTTTAATTGGAGGGTTTGGAAATTGATTAGTACCTTTAATATTAGGGGCACCTGATATAGCTTTTCCTCGAATAAATAATTTAAGTTTTTGATTACTTCCTCCTTCTTTAATCTTATTATTTATTTCTTCAATAGTAGAAATAGGAGTAGGAGCTGGATGAACTATTTATCCTCCTTTGTCATCATTAGATGGACATTCAGGTTATTCGGTAGATTTTGCTATTTTTTCATTACATTTAGCAGGAGCTTCTTCAATTATAGGTGCTATTAATTTTATTAGAACTATTTTAAATATACGTTCGTGTGGAATATCAATAGATAAAGTATCTTTATTTGTTTGGTCAGTATTTATTACGGCAGTATTATTATTATTATCTTTACCAGTATTGGCTGGTGCTATTACTATATTATTAGTAGATCGAAATTTTAATACATCTTTTTTTGATCCAGCTGGAGGAGGAGATCCAATTTTATTTCAACATTTATTTTGATTTTTTGGTCATCCTGAGGTATATATTTTAATTTTACCCGGATTTGGAATTATTTCTCATATTATTAGTGGTTTAGTAGGAAAGCGTGAACCTTTTGGATTTTTAGGAATAATTTATGCAATAGTAGGAATTGGATTAATAGGTTTTGTAGTATGAGCACATCATATATTTTCGGTAGGAATAGATGTAGATACTCGAGCATATTTTACTGCTGCTACTATAGTAATTGCAATTCCTACTGGAATTAAAATTTTTAGATGAATAGCAACTTTACATGGATCTTATTTTAAAATAGAGGTTCCTTTATTATGAAGAATTGGATTTGTATTTTTATTTACTTTAGGTGGAATTACAGGAGTAGTATTATcTAATTCATCTTTAGATATTATTTTACATGATACTTATTATGTAGTAGCACATTTTCATTATGTTTTAAGAATAGGAGCTGTTTttgctatTTTAGGGGGTattacttattGATTTCCTTTATTTTttggaatTAAattaaGAGTTAAAAAAAGTAAacttcAATtttatgtaatatttTTAggagtaaatttaac--------------------------------------------
	10PEAN_wallacei_DA285                  -------------??ttttggagcttggtctgctatagTAGGAACTGCTATAAGAGTATTAATTCGAATTGAATTAGgacaacctGGTAGATTTTTAATAAATGATCAATTATATAATGTAATTGTAACAAGTCATGCTTTTATTATAATTTTTTTTATAGTTATACCTATTTTAATTGGAGGGTTTGGAAATTGATTAGTACCTTTAATATTAGGGGCACCTGATATAGCTTTTCCTCGAATAAATAATTTAAGTTTTTGATTACTTCCTCCTTCTTTAATCTTATTATTTATTTCTTCAATAGTAGAAATAGGAGTAGGAGCTGGATGAACTATTTATCCTCCTTTGTCATCATTAGATGGACATTCAGGTTATTCGGTAGATTTTGCTATTTTTTCATTACATTTAGCAGGAGCTTCTTCAATTATGGGTGCTATTAATTTTATTAGAACTATTTTAAATATACGTTCGTGTGGAATATCAATAGATAAATTATCTTTATTTGTTTGGTCAGTATTTATTACGGCAGTATTATTATTATTATCTTTACCAGTATTGGCTGGTGCTATTACTATATTATTAGTAGATCGAAATTTTAATACATCTTTTTTTGATCCAGCTGGAGGAGGAGATCCAATTTTATTTCAACATTTATTTTGATTTTTTGGTCATCCTGAGGTATATATTTTAATTTTACCCGGATTTGGAATTATTTCTCATATTATTAGTGGTTTAGTAGGAAAGCGTGAACCTTTTGGATTTTTAGGAATAATTTATGCAATAGTAGGAATTGGATTAATAGGTTTTGTAGTATGAGCACATCATATATTTTCGGTAGGAATAGATGTAGATACTCGAGCATATTTTACTGCTGCTACTATAGTAATTGCAATTCCTACTGGAATTAAAATTTTTAGATGAATAGCAACTTTACATGGATCTTATTTTAAAATAGAGGTTCCTTTATTATGAAGAATTGGATTTGTATTTTTATTTACTTTAGGTGGAATTACAGGAGTAGTATTATCTAATTCATCTTTAGATATTATTTTACATGATACTTATTATGTAGTAGCACATTTTCATTATGTTTTAAGAATAGGAGCTGTTTTTGCTATTTTAGGGGGTATTACTTATTGATTTCCTTTATTTTTTGGAATTAAATTAAGAGTTAAAAAAAGTAAACTTCAATTTTATGTAATATTTTTAGGAGtaaatttaactt------------------------------------------
	Anelosimus_lamarcki_RM_GSP0082         ----------------------------------------------gctataagagtATTAATTCGAATTGAATTAggGCAACCTGGTagatttttAATAAATGATCAATTATATAATGTAATTGTAACAAGTCATGCTTTTATTATAATTTTTTTTATAGTTATACCTATTTTAATTGGAGGATTTGGAAATTGATTAGTACCTTTAATATTAGGGGCACCTGATATAGCTTTTCCTCGTATAAATAATTTAAGTTTTTGATTACTTCCTCCTTCTTTGATTTTATTATTTATTTCTTCAATAGTAGAAATAGGAGTAGGAGCTGGATGGACTATTTATCCTCCTTTGTCATCATTAGATGGACATTCAGGTTATTCAGTAGATTTTGCTATTTTTTCATTACATTTAGCAGGAGCTTCTTCAATTATAGGTGCTATTAATTTTATTAGAACTATCTTAAATATACGTTCGTGTGGAATATCAATAGATAAAGTATCTTTGTTTGTTTGATCGGTATTTATTACGGCAGTATTATTATTATTATCTTTACCGGTATTGGCCGGTGCTATTACTATATTATTAGTAGATCGAAATTTTAATACATCTTTTTTTGATCCAGCTGGAGGAGGAGATCCAATTTTATTTCAACATTTATTTTGATTTTTTGGTCATCCTGAAGTATATATTTTAATTTTACCTGGATTTGGAATTATTTCTCATATTATTAGTGGTTTAGTAGGAAAACGTGAACCTTTTGGATTTTTGGGAATGATTTATGCAATAGTAGGTATTGGATTAATAGGTTTTGTAGTGTGAGCACATCATATATTTTCGGTAGGAATAGATGTAGATACTCGAGCATATTTTACTGCTGCTACTATAGTAATTGCAATTCCTACTGGAATTAAAATTTTTAGATGAATAGCAACTTTACATGGATCTTATTTTAAAATAGAGGTTCCTTTATTATGAAGAATTGGATTTGTATTTTTATTTACTTTAGGTGGAATTACAGGAGTAGTATTATCTAATTCATCTTTAGATATTATTTTACATGATACTTATTATGTAGTAGCACATTTTCATTATGTTTTAAGAATAGGAGCTGTTTTTGCTATTTTAGGAGGTATTACTTATTGATTTCCTTTATTTTttgGT-------------------------------------------------------------------------------------------------------------
	Anelosimus_lamarcki_RM_GSP0083         --------------------------------------taggaactgctataagagtATTAATTCGAATTGAATTAGgacaaCCTGGTagatttttaATAAATGATCAATTATATAATGTAATTGTAACAAGTCATGCTTTTATTATAATTTTTTTTATAGTTATACCTATTTTAATTGGAGGATTTGGAAATTGATTAGTACCTTTAATATTAGGGGCACCTGATATAGCTTTTCCTCGTATAAATAATTTAAGTTTTTGATTACTTCCTCCTTCTTTGATTTTATTATTTATTTCTTCAATAGTAGAAATAGGAGTAGGAGCTGGATGGACTATTTATCCTCCTTTGTCATCATTAGATGGACATTCAGGTTATTCAGTAGATTTTGCTATTTTTTCATTACATTTAGCAGGAGCTTCTTCAATTATAGGTGCTATTAATTTTATTAGAACTATATTAAATATACGTTCGTGTGGAATATCAATAGATAAAGTATCTTTGTTTGTTTGATCGGTATTTATTACGGCAGTGTTATTATTATTATCTTTACCGGTATTGGCCGGTGCTATTACTATATTATTAGTAGATCGAAATTTTAATACATCTTTTTTTGATCCAGCTGGAGGAGGAGATCCAATTTTATTTCAACATTTATTTTGATTTTTTGGTCATCCTGAAGTATATATTTTAATTTTACCTGGATTTGGAATTATTTCTCATATTATTAGTGGTTTAGTAGGAAAACGTGAACCTTTTGGATTTTTGGGAATGATTTATGCAATAGTAGGTATTGGATTAATAGGTTTTGTAGTGTGAGCACATCATATATTTTCGGTAGGAATAGATGTAGATACTCGAGCATATTTTACTGCTGCTACTATAGTAATTGCAATTCCTACTGGAATTAAAATTTTTAGATGAATAGCAACTTTACATGGATCTTATTTTAAAATAGAGGTTCCTTTATTATGAAGAATTGGATTTGTATTTTTATTTACTTTAGGTGGAATTACAGGAGTAGTATTATCTAATTCATCTTTAGATATTATTTTACATGATACTTATTATGTAGTAGCACATTTTCATTATGTTTTAAGAATAGGAGCTGTTTTTGCTATTTTAGGAGGTATTACTTATTGATTTCCTTTATTTTTTGGT-------------------------------------------------------------------------------------------------------------
	Anelosimus_lamarcki_RM_GSP0084         ------------------------------tgctatagtaggaactgctataagagtaTTaattCGAATTGAATTAggacaaCCTGGTagatttttaATAAATGATCAATTATATAATGTAATTGTAACAAGTCATGCTTTTATTATAATTTTTTTTATAGTTATACCTATTTTAATTGGAGGATTTGGAAATTGATTAGTAcCTTTAATATTAGGGGCACCTGATATAGCTTTTCCTCGTATAAATAATTTAAGTTTTTGATTACTTCCTCCTTCTTTGATTTTATTATTTATTTCTTCAATAGTAGAAATAGGAGTAGGAGCTGGATGAACTATTTATCCTCCTTTGTCATCATTAGATGGACATTCAGGTTATTCAGTAGATTTTGCTATTTTTTCATTACATTTAGCAGGAGCTTCTTCAATTATAGGTGCTATTAATTTTATTAGAACTATCTTAAATATACGTTCGTGTGGAATATCAATAGATAAAGTATCTTTGTTTGTTTGATCGGTATTTATTACGGCAGTGTTATTATTATTATCTTTACCGGTATTGGCCGGTGCTATTACTATATTATTAGTAGATCGAAATTTTAATACATCTTTTTTTGATCCAGCTGGAGGAGGAGATCCAATTTTATTTCAACATTTATTTTGATTTTTTGGTCATCCTGAAGTATATATTTTAATTTTACCTGGATTTGGAATTATTTCTCATATTATTAGTGGTTTAGTAGGAAAACGTGAACCTTTTGGATTTTTGGGAATGATTTATGCAATAGTAGGTATTGGATTAATAGGTTTTGTAGTGTGAGCACATCATATATTTTCGGTAGGAATAGATGTAGATACTCGAGCATATTTTACTGCTGCTACTATAGTAATTGCAATTCCTACTGGAATTAAAATTTTTAGATGAATAGCAACTTTACATGGATCTTATTTTAAAATAGAGGTTCCTTTATTATGAAGAATTGGATTTGTATTTTTATTTACTTTAGGTGGAATTACAGGAGTAGTATTATCTAATTCATCTTTAGATATTATTTTACATGATACTTATTATGTAGTAGCACATTTTCATTATGTTTTAAGAATAGGAGCTGTTTTTGCTATTTTAGGAGGTATTACTTATTGATTTCCTTTATTTTTTGGT-------------------------------------------------------------------------------------------------------------
	Anelosimus_lamarcki_RM_GSP0085         ----------------------------------------------gctataagaGTATTAATTCGAATTGAATTAGGACAACCTGGTagatttttaATAAATGATCAATTATATAATGTAATTGTAACAAGTCATGCTTTTATTATAATTTTTTTTATAGTTATACCTATTTTAATTGGAGGATTTGGAAATTGATTAGTACCTTTAATATTAGGAGCACCTGATATAGCTTTTCCTCGTATAAATAATTTAAGTTTTTGATTACTTCCTCCTTCTTTGATTTTATTATTTATTTCTTCAATAGTAGAAATAGGAGTAGGAGCTGGATGGACTATTTATCCTCCTTTGTCATCATTAGATGGACATTCAGGTTATTCAGTAGATTTTGCTATTTTTTCATTACATTTAGCAGGAGCTTCTTCAATTATAGGTGCTATTAATTTTATTAGAACTATCTTAAATATACGTTCGTGTGGAATATCAATAGATAAAGTATCTTTGTTTGTTTGATCGGTATTTATTACGGCAGTGTTATTATTATTATCTTTACCGGTATTGGCCGGTGCTATTACTATATTATTAGTAGATCGAAATTTTAATACATCTTTTTTTGATCCAGCTGGAGGAGGAGATCCAATTTTATTTCAACATTTATTTTGATTTTTTGGTCATCCTGAAGTATATATTTTAATTTTACCTGGATTTGGAATTATTTCTCATATTATTAGTGGTTTAGTAGGAAAACGTGAACCTTTTGGATTTTTGGGAATGATTTATGCAATAGTAGGTATTGGATTAATAGGTTTTGTAGTGTGAGCACATCATATATTTTCGGTAGGAATAGATGTAGATACTCGAGCATATTTTACTGCTGCTACTATAGTAATTGCAATTCCTACTGGAATTAAAATTTTTAGATGAATAGCAACTTTACATGGATCTTATTTTAAAATAGAGGTTCCTTTATTATGAAGAATTGGATTTGTATTTTTATTTACTTTAGGTGGAATTACAGGAGTAGTATTATCTAATTCATCTTTAGATATTATTTTACATGATACTTATTATGTAGTAGCACATTTTCATTATGTTTTAAGAATAGGAGCTGTTTTTGCTATTTTAGGAGGTATTACTTATTGATTTCCTTTATTTTTTGGT-------------------------------------------------------------------------------------------------------------
	Anelosimus_lamarcki_RM_GSP0016         ------------------------------tgctatagtaggaactgctataagagtATTAATTCGAATTGAATTAGgacaACCTGGTagattttTAATAAATGATCAATTATATAATGTAATTGTAACAAGTCATGCTTTTATTATAATTTTTTTTATAGTTATACCTATTTTAATTGGAGGATTTGGAAATTGATTAGTACCTTTAATATTAGGGGCACCTGATATAGCTTTTCCTCGTATAAATAATTTAAGTTTTTGATTACTTCCTCCTTCTTTGATTTTATTATTTATTTCTTCAATAGTAGAAATAGGAGTAGGAGCTGGATGGACTATTTATCCTCCTTTGTCATCATTAGATGGACATTCAGGTTATTCAGTAGATTTTGCTATTTTTTCATTACATTTAGCAGGAGCTTCTTCAATTATAGGTGCTATTAATTTTATTAGAACTATCTTAAATATACGTTCGTGTGGAATATCAATAGATAAAGTATCTTTGTTTGTTTGATCGGTATTTATTACGGCAGTGTTATTATTATTATCTTTACCGGTATTGGCCGGTGCTATTACTATATTATTAGTAGATCGAAATTTTAATACATCTTTTTTTGATCCAGCTGGAGGAGGAGATCCAATTTTATTTCAACATTTATTTTGATTTTTTGGTCATCCTGAAGTATATATTTTAATTTTACCTGGATTTGGAATTATTTCTCATATTATTAGTGGTTTAGTAGGAAAACGTGAACCTTTTGGATTTTTGGGAATGATTTATGCAATAGTAGGTATTGGATTAATAGGTTTTGTAGTGTGAGCACATCATATATTTTCGGTAGGAATAGATGTAGATACTCGAGCATATTTTACTGCTGCTACTATAGTAATTGCAATTCCTACTGGAATTAAAATTTTTAGATGAATAGCAACTTTACATGGATCTTATTTTAAAATAGAGGTTCCTTTATTATGAAGAATTGGATTTGTATTTTTATTTACTTTAGGTGGAATTACAGGAGTAGTATTATCTAATTCATCTTTAGATATTATTTTACATGATACTTATTATGTAGTAGCACATTTTCATTATGTTTTAAGAATAGGAGCTGTTTTTGCTATTTTAGGAGGTATTACTTATTGATTTCCTTTATTTTTTGGT-------------------------------------------------------------------------------------------------------------
	Anelosimus_lamarcki_RM_GSP0089         ------------------------------tgctatagtaggaactgctataagagtATTAATTCGAATTGAATTAgGacaACCTGGTagatttttAATAAATGATCAATTATATAATGTAATTGTAACAAGTCATGCTTTTATTATAATTTTTTTTATAGTTATACCTATTTTAATTGGAGGATTTGGAAATTGATTAGTACCTTTAATATTAGGGGCACCTGATATAGCTTTTCCTCGTATAAATAATTTAAGTTTTTGATTACTTCCTCCTTCTTTGATTTTATTATTTATTTCTTCAATAGTAGAAATAGGAGTAGGAGCTGGATGGACTATTTATCCTCCTTTGTCATCATTAGATGGACATTCAGGTTATTCAGTAGATTTTGCTATTTTTTCATTACATTTAGCAGGAGCTTCTTCAATTATAGGTGCTATTAATTTTATTAGAACTATTTTAAATATACGTTCGTGTGGAATATCAATAGATAAAGTATCTTTGTTTGTTTGATCGGTATTTATTACGGCAGTGTTATTATTATTATCTTTACCGGTATTGGCCGGTGCTATTACTATATTATTAGTAGATCGAAATTTTAATACATCTTTTTTTGATCCAGCTGGAGGAGGAGATCCAATTTTATTTCAACATTTATTTTGATTTTTTGGTCATCCTGAAGTATATATTTTAATTTTACCTGGATTTGGAATTATTTCTCATATTATTAGTGGTTTAGTAGGAAAACGTGAACCTTTTGGATTTTTGGGAATGATTTATGCAATAGTAGGTATTGGATTAATAGGTTTTGTAGTGTGAGCACATCATATATTTTCGGTAGGAATAGATGTAGATACTCGAGCATATTTTACTGCTGCTACTATAGTAATTGCAATTCCTACTGGAATTAAAATTTTTAGATGAATAGCAACTTTACATGGATCTTATTTTAAAATAGAGGTTCCTTTATTATGAAGAATTGGATTTGTATTTTTATTTACTTTAGGTGGAATTACAGGAGTAGTATTATCTAATTCATCTTTAGATATTATTTTACATGATACTTATTATGTAGTAGCACATTTTCATTATGTTTTAAGAATAGGAGCTGTTTTTGCTATTTTAGGAGGTATTACTTATTGATTTCCTTTATTTTTTGGT-------------------------------------------------------------------------------------------------------------
	Anelosimus_lamarcki_RM_GSP0090         ------------------------------tgctatagtaggaactgctataagaGTATTaatTcGAATTGAATTAGGGCAaCCTGGTagatttttaATAAATGATCAATTATATAATGTAATTGTAACAAGTCATGCTTTTATTATAATTTTTTTTATAGTTATACCTATTTTAATTGGAGGATTTGGAAATTGATTAGTACCTTTAATATTAGGGGCACCTGATATAGCTTTTCCTCGTATAAATAATTTAAGTTTTTGATTACTTCCTCCTTCTTTGATTTTATTATTTATTTCTTCAATAGTAGAAATAGGAGTAGGAGCTGGATGGACTATTTATCCTCCTTTGTCATCATTAGATGGACATTCAGGTTATTCAGTAGATTTTGCTATTTTTTCATTACATTTAGCAGGAGCTTCTTCAATTATAGGTGCTATTAATTTTATTAGAACTATTTTAAATATACGTTCGTGTGGAATATCAATAGATAAAGTATCTTTGTTTGTTTGATCGGTATTTATTACGGCAGTATTATTATTATTATCTTTACCGGTATTGGCCGGTGCTATTACTATATTATTAGTAGATCGAAATTTTAATACATCTTTTTTTGATCCAGCTGGAGGAGGAGATCCAATTTTATTTCAACATTTATTTTGATTTTTTGGTCATCCTGAAGTATATATTTTAATTTTACCTGGATTTGGAATTATTTCTCATATTATTAGTGGTTTAGTAGGAAAACGTGAACCTTTTGGATTTTTGGGAATGATTTATGCAATAGTAGGTATTGGATTAATAGGTTTTGTAGTGTGAGCACATCATATATTTTCGGTAGGAATAGATGTAGATACTCGAGCATATTTTACTGCTGCTACTATAGTAATTGCAATTCCTACTGGAATTAAAATTTTTAGATGAATAGCAACTTTACATGGATCTTATTTTAAAATAGAGGTTCCTTTATTATGAAGAATTGGATTTGTATTTTTATTTACTTTAGGTGGAATTACAGGAGTAGTATTATCTAATTCATCTTTAGATATTATTTTACATGATACTTATTATGTAGTAGCACATTTTCATTATGTTTTAAGAATAGGAGCTGTTTTTGCTATTTTAGGAGGTATTACTTATTGATTTCCTTTATTTTTTGGT-------------------------------------------------------------------------------------------------------------
	Anelosimus_lamarcki_RM_GSP0091         -------------------------------gctatagtaggaactgctataagagtATTAATTCGAATTGAATTAggacaaCCTGGTagatttttAATAAATGATCAATTATATAATGTAATTGTAACAAGTCATGCTTTTATTATAATTTTTTTTATAGTTATACCTATTTTAATTGGAGGATTTGGGAATTGATTAGTACCTTTAATATTAGGGGCACCTGATATAGCTTTTCCTCGTATAAATAATTTAAGTTTTTGATTACTTCCTCCTTCTTTGATTTTATTATTTATTTCTTCAATAGTAGAAATAGGAGTAGGAGCTGGATGGACTATTTATCCTCCTTTGTCATCATTAGATGGACATTCAGGTTATTCAGTAGATTTTGCTATTTTTTCATTACATTTAGCAGGAGCTTCTTCAATTATAGGTGCTATTAATTTTATTAGAACTATCTTAAATATACGTTCGTGTGGAATATCAATAGATAAAGTATCTTTGTTTGTTTGATCGGTATTTATTACGGCAGTGTTATTATTATTATCTTTACCGGTATTGGCCGGTGCTATTACTATATTATTAGTAGATCGAAATTTTAATACATCTTTTTTTGATCCAGCTGGAGGAGGAGATCCAATTTTATTTCAACATTTATTTTGATTTTTTGGTCATCCTGAAGTATATATTTTAATTTTACCTGGATTTGGAATTATTTCTCATATTATTAGTGGTTTAGTAGGAAAACGTGAACCTTTTGGATTTTTGGGAATGATTTATGCAATAGTAGGTATTGGATTAATAGGTTTTGTAGTGTGAGCACATCATATATTTTCGGTAGGAATAGATGTAGATACTCGAGCATATTTTACTGCTGCTACTATAGTAATTGCAATTCCTACTGGAATTAAAATTTTTAGATGAATAGCAACTTTACATGGATCTTATTTTAAAATAGAGGTTCCTTTATTATGAAGAATTGGATTTGTATTTTTATTTACTTTAGGTGGAATTACAGGAGTAGTATTATCTAATTCATCTTTAGATATTATTTTACATGATACTTATTATGTAGTAGCACATTTTCATTATGTTTTAAGAATAGGAGCTGTTTTTGCTATTTTAGGAGGTATTACTTATTGATTTCCTTTATTTTTTGGT-------------------------------------------------------------------------------------------------------------
	Anelosimus_lamarcki_RM_GSP0086         -------------------------------gctatagtaggaactgctataagagtaTTAaTTCgaattgaATTAGGGCAACCTGGTagatttttaATAAATGATCAATTATATAATGTAATTGTAACAAGTCATGCTTTTATTATAATTTTTTTTATAGTTATACCTATTTTAATTGGAGGATTTGGAAATTGATTAGTACCTTTAATATTAGGGGCACCTGATATAGCTTTTCCTCGTATAAATAATTTAAGTTTTTGATTACTTCCTCCTTCTTTGATTTTATTATTTATTTCTTCAATAGTAGAAATAGGAGTAGGAGCTGGATGGACTATTTATCCTCCTTTGTCATCATTAGATGGACATTCAGGTTATTCAGTAGATTTTGCTATTTTTTCATTACATTTAGCAGGAGCTTCTTCAATTATAGGTGCTATTAATTTTATTAGAACTATCTTAAATATACGTTCGTGTGGAATATCAATAGATAAAGTATCTTTGTTTGTTTGATCGGTATTTATTACGGCAGTATTATTATTATTATCTTTACCGGTATTGGCCGGTGCTATTACTATATTGTTAGTAGATCGAAATTTTAATACATCTTTTTTTGATCCAGCTGGAGGAGGAGATCCAATTTTATTTCAACATTTATTTTGATTTTTTGGTCATCCTGAAGTATATATTTTAATTTTACCTGGATTTGGAATTATTTCTCATATTATTAGTGGTTTAGTAGGAAAACGTGAACCTTTTGGATTTTTGGGAATGATTTATGCAATAGTAGGTATTGGATTAATAGGTTTTGTAGTGTGAGCACATCATATATTTTCGGTAGGAATAGATGTAGATACTCGAGCATATTTTACTGCTGCTACTATAGTAATTGCAATTCCTACTGGAATTAAAATTTTTAGATGAATAGCAACTTTACATGGATCTTATTTTAAAATAGAGGTTCCTTTATTATGAAGAATTGGATTTGTATTTTTATTTACTTTAGGTGGAATTACAGGAGTAGTATTATCTAATTCATCTTTAGATATTATTTTACATGATACTTATTATGTAGTAGCACATTTTCATTATGTTTTAAGAATAGGAGCTGTTTTTGCTATTTTAGGAGGTATTACTTATTGATTTCCTTTATTTTTTGGT-------------------------------------------------------------------------------------------------------------
	Anelosimus_lamarcki_RM_GSP0087         --------------------------------ctatagtaggaactgctataagagtATTAATTCGAATTGAATTAGGGCAACCTggtagatttttaatAAATGATCAATTATATAATGTAATTGTAACAAgTcatGCTTTTATTATAATTTTTTTTATAGTTATACCTATTTTAATTGGAGGATTTGGAAATTGATTAGTACCTTTAATATTAGGGGCACCTGATATAGCTTTTCCTCGTATAAATAATTTAAGTTTTTGATTACTTCCTCCTTCTTTGATTTTATTATTTATTTCTTCAATAGTAGAAATAGGAGTAGGAGCTGGATGGACTATTTATCCTCCTTTGTCATCATTAGATGGACATTCAGGTTATTCAGTAGATTTTGCTATTTTTTCATTACATTTAGCAGGAGCTTCTTCAATTATAGGTGCTATTAATTTTATTAGAACTATTTTAAATATACGTTCGTGTGGAATATCAATAGATAAAGTATCTTTGTTTGTTTGATCGGTATTTATTACGGCAGTATTATTATTATTATCTTTACCGGTATTGGCCGGTGCTATTACTATATTATTAGTAGATCGAAATTTTAATACATCTTTTTTTGATCCAGCTGGAGGAGGAGATCCAATTTTATTTCAACATTTATTTTGATTTTTTGGTCATCCTGAAGTATATATTTTAATTTTACCTGGATTTGGAATTATTTCTCATATTATTAGTGGTTTAGTAGGAAAACGTGAACCTTTTGGATTTTTGGGAATGATTTATGCAATAGTAGGTATTGGATTAATAGGTTTTGTAGTGTGAGCACATCATATATTTTCGGTAGGAATAGATGTAGATACTCGAGCATATTTTACTGCTGCTACTATAGTAATTGCAATTCCTACTGGAATTAAAATTTTTAGATGAATAGCAACTTTACATGGATCTTATTTTAAAATAGAGGTTCCTTTATTATGAAGAATTGGATTTGTATTTTTATTTACTTTAGGTGGAATTACAGGAGTAGTATTATCTAATTCATCTTTAGATATTATTTTACATGATACTTATTATGTAGTAGCACATTTTCATTATGTTTTAAGAATAGGAGCTGTTTTTGCTATTTTAGGAGGAATTACTTATTGATTTCCTTTATTTTTTGGT-------------------------------------------------------------------------------------------------------------
	01PEAN01_huxleyi_DA002                 ----------------tttggtgcttgatCTgctatagTAGGaaCTgCTATAAGAGTTTTAATTCGAATTGAATTaggtcaaCCTGGTAGATTTTTAATAAATGATCAATTGTATAATGTAATTGTAACAAGACATGCTTTTATTATAATTTTTTTTATAGTTATACCTATTTTAATTGGGGGATTTGGAAATTGATTAGTACCTTTAATATTAGGAGCACCTGATATAGCTTTTCCTCGTATAAATAATTTAAGTTTTTGATTACTTCCTCCTTCTTTAATATTATTATTTATTTCTTCAATAGTAGAAATAGGAGTTGGAGCTGGATGAACTATTTATCCACCTTTATCATCATTAGATGGACATTCAGGTTATTCAGTAGATTTTGCTATTTTTTCATTACATCTAGCAGGAGCATCTTCAATTATAGGTGCTATTAATTTTATTAGAACTATTTTAAATATACGTTCATGTGGAATATCAATAGATAAAGTATCTCTATTTGTTTGATCAGTATTAATTACAGCAGTCTTATTATTATTATCTTTACCAGTATTAGCTGGTGCTATTACTATATTATTAGTAGATCGAAATTTTAATACATCTTTTTTTGATCCGGCTGGGGGTGGAGATCCAATTTTATTTCAACATTTGTTTTGATTTTTTGGTCATCCTGAAGTATATATTTTAATTTTACCTGGATTTGGAATTATTTCTCATATTATTAGAGGATTAGTAGGTAAACGAGAACCTTTTGGTTTTTTAGGAATAATTTATGCTATGGTTGGAATTGGATTAATAGGTTTTGTGGTATGGGCACATCATATATTTTCGGTTGGAATAGATGTAGATACTCGAGCATATTTTACTGCTGCTACTATAGTAATTGCAATTCCTACTGGAATTAAAATTTTTAGATGAATAGCAACTTTACATGGATCTTATTTTAAAATAGAAGTTCCTTTATTATGAAGAATTGGATTTGTATTTTTGTTTACTTTAGGAGGAATTACAGGAGTGGTATTATCTAACTCATCTTTAGATATTATTTTACATGATACTTATTATGTAGTAGCACATTTTCATTATGTTTTAAGAATAGGAGCTGTATTTGCTATTATAGGAGGAATTACTTATTGATTTCCTTTATTTTTTGGAATTAAATTGAGAATTAAAAAAAGTAAACTTCAATTTTATATAATATTTTTAGGTGTaAATTtaactt------------------------------------------
	01PEAN03_huxleyi_DA004                 ---------------------tgcttgatctgctataGTAggaaCTGCTATAAGAGTTTTAATTCGAATTGAATTAGgTcAACCTGGTAGATTTTTAATAAATGATCAACTGTATAATGTAATTGTAACAAGACATGCTTTTATTATAATTTTTTTTATAGTTATACCTATTTTAATTGGGGGATTTGGAAATTGATTAGTACCTTTAATATTAGGAGCACCTGATATAGCTTTTCCTCGTATAAATAATTTAAGTTTTTGATTACTTCCTCCTTCTTTAATATTATTATTTATTTCTTCAATAGTAGAAATAGGAGTTGGAGCTGGATGAACTATTTATCCACCTTTATCATCATTAGATGGACATTCAGGTTACTCAGTAGATTTTGCTATTTTTTCATTACATCTAGCAGGAGCATCTTCAATTATAGGTGCTATTAATTTTATTAGAACTATTTTAAATATACGTTCGTGTGGAATATCAATAGATAAAGTATCTTTATTTGTTTGATCAGTATTAATTACAGCAGTTTTATTATTATTATCTTTACCAGTATTAGCTGGTGCTATTACTATATTATTAGTAGATCGAAATTTTAATACATCTTTTTTTGATCCGGCTGGGGGTGGAGATCCAATTTTATTTCAACATTTGTTTTGATTTTTTGGTCATCCTGAAGTATATATTTTAATTTTACCTGGATTTGGAATTATTTCTCATATTATTAGAGGATTAGTAGGTAAACGAGAACCTTTTGGTTTTTTAGGAATAATTTATGCTATGGTTGGAATTGGATTAATAGGTTTTGTGGTATGGGCACATCATATATTTTCGGTTGGAATAGATGTAGATACTCGAGCATATTTTACTGCTGCTACCATAGTAATTGCAATTCCTACTGGAATTAAAATTTTTAGATGAATAGCAACTTTACATGGATCTTATTTTAAAATAGAAGTTCCTTTATTATGAAGAATTGGATTTGTATTTTTGTTTACTTTAGGAGGAATTACAGGAGTAGTATTATCTAATTCATCTTTAGATATTATTTTACATGATACTTATTATGTAGTAGCACATTTTCATTATGTTTTAAGAATAGGAGCTGTATTTGCTATTATAGGAGGAATTACTTATTGATTTCCTTTATTTTTTGGAATTAAATTGAGAATTAAAAAAAGTAAACTTCAATTTTATATAATATTTTTAggtgtaAATttaactt------------------------------------------
	01PEAN06_huxleyi_DA003                 ----------------------gcttgatctgctatagTAGGAACTGCTATAAGAGTTTTAATTCGAATTGAATTAggTcAACCTGGTAGATTTTTAATAAATGATCAATTGTATAATGTAATTGTAACAAGACATGCTTTTATTATAATTTTTTTTATAGTTATACCTATTTTAATTGGGGGATTTGGAAATTGATTGGTACCTTTAATATTAGGAGCACCTGATATAGCTTTTCCTCGTATAAATAATTTAAGTTTTTGATTACTTCCTCCTTCTTTAATATTATTATTTATTTCTTCAATAGTAgAAATGGGAGTTGGAGCTGGATGAACTATTTATCCACCTTTATCATCATTAGATGGACATTCAGGTTATTCAGTAgATTTTGCTATTTTTTCATTACATTTAGCAGGAGCATCTTCAATTATAGGTGCTATTAATTTTATTAGAACTATTTTAAATATACGTTCGTGTGGGATATCAATAGATAAAGTATCTTTATTTGTTTGATCAGTATTAATTACAGCAGTTTTATTATTATTATCTTTACCGGTATTAGCTGGTGCTATTACTATATTATTAGTAGATCGAAATTTTAATACATCTTTTTTTGATCCGGCTGGGGGTGGAGATCCAATTTTATTTCAACATTTATTTTGATTTTTTGGTCATCCTGAAGTATATATTTTAATTTTACCTGGATTTGGAATTATTTCTCATATTATTAGTGGATTAGTAGGTAAACGAGAACCTTTTGGTTTTTTAGGAATAATTTATGCTATGGTTGGAATTGGATTAATAGGTTTTGTGGTATGGGCACATCATATATTTTCGGTTGGAATAGATGTAGATACTCGAGCATATTTTACTGCTGCTACTATAGTAATTGCAATTCCTACTGGAATTAAAATTTTTAGATGAATAGCAACTTTACATGGATCTTATTTTAAAATAGAAGTTCCTTTATTATGAAGAATTGGATTTGTATTTTTATTTACTTTAGGAGGAATTACAGGAGTAGTATTATCTAATTCATCTTTAGATATTATTTTACATGATACTTATTATGTAGTAGCACATTTTCATTATGTTTTAAGAATAGGAGCTGTATTTGCTATTTTAGGAGGAATTACTTATTGATTTCCTTTATTTTTTGGAATTAAATTGAGAGTTAAAAAAAGTAAACTTCAATTTTATATAATATTTTTAGGTGTaAATttaactt------------------------------------------
	03PEAN02_huxleyi_DA035                 ----------------------gcttgatctgCTATAGTAGgaaCTGCTATAAGAGTTTTAATTCGAATTGAATTaggtcaaccTGGTAGATTTTTAATAAATGATCAACTGTATAATGTAATTGTAACAAGACATGCTTTTATTATAATTTTTTTTATAGTTATACCTATTTTAATTGGGGGATTTGGAAATTGATTAGTACCTTTAATATTAGGAGCACCTGATATAGCTTTTCCTCGTATAAATAATTTAAGTTTTTGATTACTTCCTCCTTCTTTAATATTATTATTTATTTCTTCAATAGTAGAAATAGGAGTTGGAGCTGGATGAACTATTTATCCACCTTTATCATCATTAGATGGACATTCAGGTTACTCAGTAGATTTTGCTATTTTTTCATTACATCTAGCAGGAGCATCTTCAATTATAGGTGCTATTAATTTTATTAGAACTATTTTAAATATACGTTCGTGTGGAATATCAATAGATAAAGTATCTTTATTTGTTTGATCAGTATTAATTACAGCAGTTTTATTATTATTATCTTTACCAGTATTAGCTGGTGCTATTACTATATTATTAGTAGATCGAAATTTTAATACATCTTTTTTTGATCCGGCTGGGGGTGGAGATCCAATTTTATTTCAACATTTGTTTTGATTTTTTGGTCATCCTGAAGTATATATTTTAATTTTACCTGGATTTGGAATTATTTCTCATATTATTAGAGGATTAGTAGGTAAACGAGAACCTTTTGGTTTTTTAGGAATAATTTATGCTATGGTTGGAATTGGATTAATAGGTTTTGTGGTATGGGCACATCATATATTTTCGGTTGGAATAGATGTAGATACTCGAGCATATTTTACTGCTGCTACCATAGTAATTGCAATTCCTACTGGAATTAAAATTTTTAGATGAATAGCAACTTTACATGGATcTTATTTTAAAATAGAAGTTCCTTTATTATGAAGAATTGGATTTGTATTTTTGTTTACTTTAGGAGGAATTACAGGAGTAGTATTATCTAATTCATCTTTAGATATTATTTTACATGATACTTATTATGTAGTAGCACATTTTCATTATGTTTTAAGAATAGGAGCTGTATTTGCTATTATAGGAGGAATTACTTATTGATTTCCTTTATTTTTTGGAATTAAATTGAGAATTAAAAAAAGTAAACTTCAATTTTATATAATATTTTTAGGTGTaAATttaactt------------------------------------------
	07PEAN03_huxleyi_DA093                 ------------------------ttgatctgctAtAgTaggaaCTgCTATAAGAGTTTTAATTCGAATTGAATTAGgTCAACCTGGTAGATTTTTAATAAATGATCAATTGTATAATGTAATTGTAACAAGACATGCTTTTATTATAATTTTTTTTATAGTTATACCTATTTTAATTGGGGGATTTGGAAATTGATTGGTACCTTTAATATTAGGAGCACCTGATATAGCTTTTCCTCGTATAAATAATTTAAGTTTTTGATTACTTCCTCCTTCTTTAATATTATTATTTATTTCTTCAATAGTAGAAATAGGAGTTGGAGCTGGATGAACTATTTATCCACCTTTATCATCATTAGATGGACATTCAGGTTATTCAGTAGATTTTGCTATTTTTTCATTACATTTAGCAGGAGCATCTTCAATTATAGGTGCTATTAATTTTATTAGAACTATTTTAAATATACGTTCATGTGGAATATCAATAGATAAAGTATCTTTATTTGTTTGATCAGTATTAATTACAGCAGTTTTATTATTATTATCTTTACCAGTATTAGCTGGTGCTATTACTATATTATTAGTAGATCGAAATTTTAATACATCTTTTTTTGATCCGGCTGGGGGTGGAGATCCAATTTTATTTCAACATTTATTTTGATTTTTTGGTCATCCTGAAGTGTATATTTTAATTTTACCTGGATTTGGAATTATTTCTCATATTATTAGTGGATTAGTAGGTAAACGAGAACCTTTTGGTTTTTTAGGAATAATTTATGCTATGGTTGGAATTGGATTAATAGGTTTTGTAGTATGGGCACATCATATATTTTCGGTTGGAATAGATGTAGATACTCGAGCATATTTTACTGCTGCTACTATAGTAATTGCAATTCCTACTGGAATTAAAATTTTTAGATGAATAGCAACTTTACATGGATCTTATTTTAAAATAGAAGTTCCTTTATTATGAAGAATTGGATTTGTATTTTTGTTTACTTTAGGAGGAATTACAGGAGTAGTATTATCTAATTCATCTTTAGATATTATTTTACATGATACTTATTATGTAGTAGCACATTTTCATTATGTTTTAAGAATAGGAGCTGTATTTGCTATTTTAGGAGGAATTACTTATTGATTTCCTTTATTTTTTGGAATTAAATTGAGAATTAAAAAAAGTAAACTTCAATTTTATATAATATTTTTAGGTGTaAATttaactt------------------------------------------
	12_PEAN_huxleyi_DA305                  ----------------tttggtgcttgatctgctATAGTAGGAACTGCTATAAGAGTTTTAATTCGAATTGAATTAGGTCAACCTGGTAGATTTTTAATAAATGATCAATTGTATAATGTAATTGTAACAAGACATGCTTTTATTATAATTTTTTTTATAGTTATACCTATTTTAATTGGGGGATTTGGAAATTGATTGGTACCTTTAATATTAGGAGCACCTGATATAGCTTTTCCTCGTATAAATAATTTAAGTTTTTGATTACTTCCTCCTTCTTTAATATTATTATTTATTTCTTCAATAGTAGAAATGGGAGTTGGAGCTGGATGAACTATTTATCCGCCTTTATCATCATTAGATGGACATTCAGGTTATTCAGTAGATTTTGCTATTTTTTCATTACATTTAGCAGGAGCATCTTCAATTATAGGTGCTATTAATTTTATTAGAACTATTTTAAATATACGTTCGTGTGGAATATCAATAGATAAAGTATCTTTATTTGTTTGATCAGTATTAATTACAGCAGTTTTATTGTTATTATCTTTACCAGTATTAGCTGGTGCTATTACTATATTATTAGTAGATCGAAATTTTAATACATCTTTTTTTGACCCGGCTGGGGGTGGAGATCCAATTTTATTTCAACATTTATTTTGATTTTTTGGTCATCCTGAAGTATATATTTTAATTTTACCTGGATTTGGAATTATTTCTCATATTATTAGTGGATTAGTAGGTAAACGAGAACCTTTTGGTTTTTTAGGAATAATTTATGCTATGGTTGGAATTGGATTAATAGGTTTTGTGGTATGGGCACATCATATATTTTCGGTTGGAATAGATGTAGATACTCGAGCATATTTTACTGCTGCTACTATAGTAATTGCAATTCCTACTGGAATTAAAATTTTTAGATGAATAGCAACTTTACATGGATCTTATTTTAAAATAGAAGTTCCTTTATTATGAAGAATTGGATTTGTATTTTTGTTTACTTTAGGAGGAATTACAGGAGTAGTATTATCTAATTCATCTTTAGATATTATTTTACATGATACTTATTATGTAGTAGCACATTTTCATTATGTTTTAAGAATAGGAGCTGTATTTGCTATTTTAGGGGGAATTACTTATTGATTTCCTTTATTTTTTGGAATTAAATTGAGAATTAAAAAAAGTAAACTTCAATTTTATATAATATTTTTAggtgtaAATttaactt------------------------------------------
	Anelosimus_nazariani_15PR              aagattatatttgatttttggagtttgatctgCTatagtaggaatagcTATAAGAGTATTAATTCGAATTGAGTTAGGACAATCAGGTAGATTTTTAATTAATGATCAATTATATAATGTTATTGTTACTAGTCATGCTTTTATTATAATTTTTTTTATAGTTATACCTATTTTAATTGGAGGATTTGGAAATTGATTAGTTCCTTTAATATTAGGAGCACCTGATATAGCTTTTCCTCGTATAAATAATTTAAGTTTTTGGTTACTTCCTCCTTCATTAATTTTATTATTTATTTCTTCAATAGTGGAAATGGGAGTAGGGGCTGGATGAACAATTTATCCTCCTTTATCATCATTAGATGGACATTCAGGTTATTCAGTAGATTTTGCTATTTTTTCTTTACATTTAGCAGGAGCTTCTTCTATTATAGGAGCTATTAATTTTATTAGTACTATTTTAAATATACGTTTATATAGTTTATTTATAGATAAAGTATCTTTATTTGTTTGATCAGTATTAATTACAGCAGTATTATTATTATTATCTTTACCAGTGTTAGCTGGTGCTATTACTATATTATTGGTAGATCGAAATTTTAATACATctttTtttgatccagctggaggtggagatccaattttatttcaacatttattttgattttttggtcatcctgaagtttatattttaattttacctggatttggaattatttctcatattattagaggattggttggtaagcgagaaccttttgggtttttaggaataatttatgcaatagttggaattggattaataggatttgttgtttgagcacatcatatatTTTcagtagggataGatgTAgatactcgTGCAtatTTTACAGCTGCTACTATAGTAATTGCAATTCCTACTGGAATTAAAATTTTTAGTTGAATGGCAACTTTGCATGGATCTTATTTTAAAATAGAAGTTCCTTTATTATGAAGAATTGGATTTGTATTTTTATTTACTTTAGGTGGAATTACAGGAGTAGTATTATCTAATTCATCTTTAGATATTATTTTACATGATACTTATTATGTAGTAGCACATTTTCATTATGTTTTAAGAATAGGAGCTGTTTTTGCTATTTTAGGAGGTATTACTTATTGATTTCCTTTATTTTTTGGaATTAAATTAAGAATTAAAAAAAGTaAacTTCAGTTTTATATaatatttaTaggAgtaaatttaacttttttcctcaaaccatt--------------------------
	01_PEAN_nazariani_DA197                -------------????ttggagtttgatctgctatAGTAGgaatagcTATAAGAGTATTAATTCGAATTGAGTTAGgacaatcaGGTAGATTTTTAATTAATGATCAATTATATAATGTTATTGTTACTAGTCATGCTTTTATTATAATTTTTTTTATAGTTATACCTATTTTAATTGGAGGATTTGGAAATTGATTAGTTCCTTTAATATTAGGAGCACCTGATATAGCTTTTCCTCGTATAAATAATTTAAGTTTTTGGTTACTTCCTCCTTCATTAATTTTATTATTTATTTCTTCAATGGTGGAAATGGGAGTAGGGGCTGGATGAACAATTTATCCTCCTTTATCATCATTAGATGGACATTCAGGTTATTCAGTAGATTTTGCTATTTTTTCATTACATTTAGCAGGAGCTTCTTCTATTATAGGAGCTATTAATTTTATTAGTACTATTTTAAATATACGTTTATATGGTTTATTTATAGATAAAGTATCTTTATTTGTTTGATCAGTATTAATTACAGCAGTATTATTATTATTATCTTTACCAGTGTTAGCTGGTGCTATTACTATATTATTGGTAGATCGAAATTTTAATACATCTTTTTTTGATCCAGCTGGAGGTGGGGATCCAATTTTATTTCAACATTTATTTTGATTTTTTGGTCATCCTGAAGTTTATATTTTAATTTTACCTGGATTTGGAATTATTTCTCATATTATTAGAGGATTGGTTGGTAAGCGAGAACCTTTTGGGTTTTTAGGAATAATTTATGCAATAGTTGGAATTGGATTAATAGGATTTGTTGTTTGAGCACATCATATATTTTCAGTAGGGATAGATGTAGATACTCGTGCATATTTTACATCTGCTACTATAGTAATTGCAATTCCTACTGGAATTAAAATTTTTAGTTGAATGGCAACTTTACATGGATCTTATTTTAAAATAGAAGTTCCTTTATTATGAAGAATTGGATTTGTATTTTTATTTACTTTAGGTGGAATTACAGGAGTAGTATTATCTAATTCATCTTTAGATATTATTTTACATGATACTTATTATGTAGTAGCACATTTTCATTATGTTTTAAGAATAGGAGCTGTTTTTGCTATTTTAGGAGGTATTACTTATTGATTTCCTTTATTTTTTGGAATTAAATTAAGAATTAAAAAAAGTAAACTTCAGTTTTATATAATATTTATAGGAGTAAATttaactt------------------------------------------
	02PEAN10_nazariani_DA016               ----------------tttggagtttgatctgctatagtaggaatagcTATAAGAGTATTAATTCGAATTGAGTTaggacaatCAGGTAGATTTTTAATTAATGATCAATTATATAATGTTATTGTTACTAGTCATGCTTTTATTATAATTTTTTTTATAGTTATACCTATTTTAATTGGAGGATTTGGAAATTGATTAGTTCCTTTAATATTAGGAGCACCTGATATAGCTTTTCCTCGTATAAATAATTTAAGTTTTTGGTTACTTCCTCCTTCATTAATTTTATTATTTATTTCTTCAATGGTGGAAATGGGAGTAGGGGCTGGATGAACAATTTATCCTCCTTTATCATCATTAGATGGACATTCAGGTTATTCAGTAGATTTTGCTATTTTTTCATTACATTTAGCAGGAGCTTCTTCTATTATAGGAGCTATTAATTTTATTAGTACTATTTTAAATATACGTTTATATGGTTTATTTATAGATAAAGTATCTTTATTTGTTTGATCAGTATTAATTACAGCAGTATTATTATTATTATCTTTACCAGTGTTAGCTGGTGCTATTACTATATTATTGGTAGATcGAAATTTTAATACATCTTTTTTTGATCCAGCTGGAGGTGGGGATCCAATTTTATTTCAACATTTATTTTGATTTTTTGGTCATCCtGAAGTTTATATTTTAATTTTACCTGGATTTGGAATTATTTCTCATATTATTAGAGGATTGGTTGGTAAGCGAGAACCTTTTGGGTTTTTAGGAATAATTTATGCAATAGTTGGAATTGGATTAATAGGATTTGTTGTTTGAGCACATcATATATTTTCAGTAGGGATAGATGTAGATACTCGTGCATATTTTACAGcTGCTAcTATAGTAATTGCAATTCCTACTGGAATTAAAATTTTTAGTTGAATGGCAACTTTACATGGAtctTATTTTAAAATAGAAGTTCCTTTATTATGAAGAATTGGATTTGTATTTTTATTTACTTTAGGTGGAATTACAGGAGTAGTATtatctaaTTCATCTTTAGATATTATTTTACATGATACTTATTATGTAGTAGCACATTTTCATTATGTTTTAAGAATAGGAGCTGTTTTTGCTATTTTAGGAGGTATTACTTATTGATTTCCTTTATTTTTTGGAATTAAATTAAGAATTAAAAAAAGTAAACTTCAGTTTTATATAATATTtaTAGGAGTaaatttaa---------------------------------------------
	02PEAN12_nazariani_DA014               ---------------ttttggagtttgatctgctatagTAGgaatagCTATAAGAGTATTAATTCGAATTGAGTtaggacaatCAGGTAGATTTTTAATTAATGATCAATTATATAATGTTATTGTTACTAGTCATGCTTTTATTATAATTTTTTTTATAGTTATACCTATTTTAATTGGAGGATTTGGAAATTGATTAGTTCCTTTAATATTAGGAGCACCTGATATAGCTTTTCCTCGTATAAATAATTTAAGTTTTTGGTTACTTCCTCCTTCATTAATTTTATTATTTATTTCTTCAATAGTGGAAATGGGAGTAGGGGCTGGATGAACAATTTATCCTCCTTTATCATCATTAGATGGACATTCAGGTTATTCAGTAGATTTTGCTATTTTTTCTTTACATTTAGCAGGAGCTTCTTCTATTATAGGAGCTATTAATTTTATTAGTACTATTTTAAATATACGTTTATATAGTTTATTTATAGATAAAGTATCTTTATTTGTTTGATCAGTATTAATTACAGCAGTATTATTATTATTATCTTTACCAGTGTTAGCTGGTGCTATTACTATATTATTGGTAGATCGAAATTTTAATACATCTTTTTTTGATCCAGCTGGAGGTGGAGATCCAATTTTATTTCAACATTTATTTTGATTTTTTGGTCATCCTGAAGTTTATATTTTAATTTTACCTGGATTTGGAATTATTTCTCATATTATTAGAGGATTGGTTGGTAAGCGAGAACCTTTTGGGTTTTTAGGAATAATTTATGCAATAGTTGGAATTGGATTAATAGGATTTGTTGTTTGAGCACATCATATATTTTCAGTAGGGATAGATGTAGATACTCGTGCATATTTTACAGCTGCTACTATAGTAATTGCAATTCCTACTGGAATTAAAATTTTTAGTTGAATGGCAACTTTGCATGGATCTTATTTTAAAATAGAAGTTCCTTTATTATGAAGAATTGGATTTGTATTTTTATTTACTTTAGGTGGAATTACAGGAGTAGTATTATCTAATTCATCTTTAGATATTATTTTACATGATACTTATTATGTAGTAGCACATTTTCATTATGTTTTAAGAATAGGAGCTGTTTTTGCTATTTTAGGAGGTATTACTTATTGATTTCCTTTATTTTTTGGAATTAAATTAAGAATTAAAAAAAGTAAACTTCAGTTTTATATAATATTTATAGGAGTAAATttaa---------------------------------------------
	02PEAN_nazariani_DA215                 -------------atttttggagtttgatctgctATAGTAGgaatagCTATAAGAGTATTAATTCGAATTGAGTTAGGACAATCAGGTAGATTTTTAATTAATGATCAATTATATAATGTTATTGTTACTAGTCATGCTTTTATTATAATTTTTTTTATAGTTATACCTATTTTAATTGGAGGATTTGGAAATTGATTAGTTCCTTTAATATTAGGAGCACCTGATATAGCTTTTCCTCGTATAAATAATTTAAGTTTTTGGTTACTTCCTCCTTCATTAATTTTATTATTTATTTCTTCAATGGTGGAAATGGGAGTAGGGGCTGGATGAACAATTTATCCTCCTTTATCATCATTAGATGGACATTCAGGTTATTCAGTAGATTTTGCTATTTTTTCATTACATTTAGCAGGAGCTTCTTCTATTATAGGAGCTATTAATTTTATTAGTACTATTTTAAATATACGTTTATATGGTTTATTTATAGATAAAGTATCTTTATTTGTTTGATCAGTATTAATTACAGCAGTATTATTATTATTATCTTTACCAGTGTTAGCTGGTGCTATTACTATATTATTGGTAGATCGAAATTTTAATACATCTTTTTTTGATCCAGCTGGAGGTGGGGATCCAATTTTATTTCAACATTTATTTTGATTTTTTGGTCATCCTGAAGTTTATATTTTAATTTTACCTGGATTTGGAATTATTTCTCATATTATTAGAGGATTGGTTGGTAAGCGAGAACCTTTTGGGTTTTTAGGAATAATTTATGCAATAGTTGGAATTGGATTAATAGGATTTGTTGTTTGAGCACATCATATATTTTCAGTAGGGATAGATGTAGATACTCGTGCATATTTTACATCTGCTACTATAGTAATTGCAATTCCTACTGGAATTAAAATTTTTAGTTGAATGGCAACTTTACATGGATCTTATTTTAAAATAGAAGTTCCTTTATTATGAAGAATTGGATTTGTATTTTTATTTACTTTAGGTGGAATTACAGGAGTAGTATTATCTAATTCATCTTTAGATATTATTTTACATGATACTTATTATGTAGTAGCACATTTTCATTATGTTTTAAGAATAGGAGCTGTTTTTGCTATTTTAGGAGGTATTACTTATTGATTTCCTTTATTTTTTGGAATTAAATTAAGAATTAAAAAAAGTAAACTTCAGTTTTATATAATATTTATAGGAGTAAATttaactt------------------------------------------
	02PEAN_nazariani_DA214                 -------------??ttttggagtttgatctgctatagtaggaatagctATAAGAGTATtaATTCGAATtgagttaggacaatcaggtAGATTtttaattaatGATCAATTATATAATGttaTTGTtactaGTCATGCTTTTATTATAATTTTTTTTATAGTTATACCTATTTTAATTGGAGGATTTGGAAATTGATTagttcCTTTAATATTAGGAGCACCTGATATAGCTTTTCCTCGTATAAATAATTTaagtttttggttaCTTCCTCCTTCATTAATTTTATTATTTATTTCTTCAATggtgGAAAtGGGAGTaggggcTGGATGAACAATTTATCCTCCTTTATCATCATTAGATGGACATTcaggttATTCAGtagATTTTGCTATTTTTTcatTACATTTAGCAGGAGCTTCTTCtATTATAGGAGCTATTAATTTTATTAgtaCTATTTTaAATATACgttTATAtggtttaTttaTAGATAAAGTATCTTTATTTGTtTGATCAGTATTAaTTACAGCAGTATTATTATTaTTATCTTTACCAGTgTTAGCTGGTGCtATTACTATATTATTgGTAGATCGAAATTTTAATACATCTTTTTTTGATCCAGCTGGAGgtgGgGATCCAATTTTATTTCAACATTTATTTTGATTTTTTGGTCATCCTGAAGttTATATTTTAATTTTACCTGGATTTGGAATTATTTCTCATATTATTAGaggATtggttggtaagcgaGAACCtTTTGGgTTTTTAGGAATAATTTATGCaATAGttgGAATTGGaTTAATAGGaTTTGTTGTtTGAGCACATCATATATTTTCAGTAGGgATAGATGTaGATACTCgtgcatATTTTACagCTGCTACTATAGTAATTGCAATTCCTACTGGAATTAAAATTTTtagttgaatggcaACTTTACATGgatctTATTTTAAAATAGAAgttccttTATTATGAAGAATTGGATTTGTATTTTtatTTACTTTaggtggaaTTACAGGAgtagtattaTCTAATTCATCTTTAGATATTATTTTACATGAtacttatTATGTaGtagcacattTTCATTATGTTTTAAGAATAGGagctgttTTTGCTATTTTAGGaggtattACTTATTGATTTCCTTTATTTTTtggaatTAAATtaagaattaaaAAAAGtAaacttcagtttTAtataaTAtttatagGAGTAaatttaactt------------------------------------------
	03PEAN_nazariani_DA221                 -------------??????ggagtttgatctgctataGTAGgaatagCTATAAGAGTATTAATTCGAATTGAGTTAGGACaatCAGGTAGATTTTTAATTAATGATCAATTATATAATGTTATTGTTACTAGTCATGCTTTTATTATAATTTTTTTTATAGTAATACCTATTTTAATTGGAGGATTTGGAAATTGATTAGTTCCTTTAATATTAGGAGCACCTGATATAGCTTTTCCTCGTATAAATAATTTAAGTTTTTGGTTACTTCCTCCTTCATTAATTTTATTATTTATTTCTTCAATAGTGGAAATGGGAGTAGGGGCTGGATGAACAATTTATCCTCCTTTATCATCATTAGATGGACATTCAGGTTATTCAGTAGATTTTGCTATTTTTTCATTACATTTAGCAGGAGCTTCTTCTATTATAGGAGCTATTAATTTTATTAGTACTATTTTAAATATACGTTTATATGGTTTATTTATAGATAAAGTATCTTTATTTGTTTGATCAGTATTAATTACAGCAGTATTATTATTATTATCTTTACCAGTGTTAGCTGGTGCTATTACTATATTATTGGTAGATCGAAATTTTAATACATCTTTTTTTGATCCAGCTGGAGGTGGGGATCCAATTTTATTTCAACATTTATTTTGATTTTTTGGTCATCCTGAAGTTTATATTTTAATTTTACCTGGATTTGGAATTATTTCTCATATTATTAGAGGATTGGTTGGTAAGCGAGAACCTTTTGGGTTTTTAGGAATAATTTATGCAATAGTTGGAATTGGATTAATAGGGTTTGTTGTTTGAGCACATCATATATTTTCAGTAGGGATAGATGTAGATACTCGTGCATATTTTACAGCTGCTACTATAGTAATTGCAATTCCTACTGGAATTAAAATTTTTAGTTGAATGGCAACTTTACATGGATCTTATTTTAAAATAGAAGTTCCTTTATTATGAAGAATTGGATTTGTATTTTTATTTACTTTAGGTGGAATTACAGGAGTAGTATTATCTAATTCATCTTTAGATATTATTTTACATGATACTTATTATGTAGTAGCACATTTTCATTATGTTTTAAGAATAGGAGCTGTTTTTGCTATTTTAGGAGGTATTACTTATTGATTTCCTTTATTTTTTGGAATTAAATTAAGAATTAAAAAAAGTAAACTTCAGTTTTATATAATATTTATAGGAGTAAATttaactt------------------------------------------
	03PEAN_nazariani_DA222                 -------------?tttttggagtttgatctgctataGTAGgaatagCTATAAGAGTATTAATTCGAATTGAGTTAGGACAATCAGGTAGATTTTTAATTAATGATCAATTATATAATGTTATTGTTACTAGTCATGCTTTTATTATAATTTTTTTTATAGTAATACCTATTTTAATTGGAGGATTTGGAAATTGATTAGTTCCTTTAATATTAGGAGCACCTGATATAGCTTTTCCTCGTATAAATAATTTAAGTTTTTGGTTACTTCCTCCTTCATTAATTTTATTATTTATTTCTTCAATAGTGGAAATGGGAGTAGGGGCTGGATGAACAATTTATCCTCCTTTATCATCATTAGATGGACATTCAGGTTATTCAGTAGATTTTGCTATTTTTTCATTACATTTAGCAGGAGCTTCTTCTATTATAGGAGCTATTAATTTTATTAGTACTATTTTAAATATACGTTTATATGGTTTATTTATAGATAAAGTATCTTTATTTGTTTGATCAGTATTAATTACAGCAGTATTATTATTATTATCTTTACCAGTGTTAGCTGGTGCTATTACTATATTATTGGTAGATCGAAATTTTAATACATCTTTTTTTGATCCAGCTGGAGGTGGGGATCCAATTTTATTTCAACATTTATTTTGATTTTTTGGTCATCCTGAAGTTTATATTTTAATTTTACCTGGATTTGGAATTATTTCTCATATTATTAGAGGATTGGTTGGTAAGCGAGAACCTTTTGGGTTTTTAGGAATAATTTATGCAATAGTTGGAATTGGATTAATAGGGTTTGTTGTTTGAGCACATCATATATTTTCAGTAGGGATAGATGTAGATACTcGTGCATATTTTACAGCTGCTACTATAGTAATTGCAATTCCTACTGGAATTAAAATTTTTAGTTGAATGGCAACTTTACATGGATYTTATTTTAAAATAGAAGTTCCTTTATTATGAAGAATTGGATTTGTATTTTTATTTACTTTAGGTGGAATTACAGGAGTAGTATTATCTAATTCATCTTTAGATATTATTTTACATGATACTTATTATGTAGTAGCACATTTTCATTATGTTTTAAGAATAGGAGCTGTTTTTGCTATTTTAGGAGGTATTACTTATTGATTTCCTTTATTTTTTGGAATTAAATTAAGAATTaaaAAAAGTAAACTTCAGTTTTATATAATATTTATAGGAGTAAATttaactt------------------------------------------
	03PEAN_nazariani_DA223                 -------------??????ggagtttgatctgctatagtaggaatagCTATAAgagTATTaATTCGAATTGAGTTAGgacaatcaGGTAGATTTTTAATTAATGATCAATTATATAATGTTATTGTTACTAGTCATGCTTTTATTATAATTTTTTTTATAGTTATACCTATTTTAATTGGAGGATTTGGAAATTGATTAGTTCCTTTAATATTAGGAGCACCTGATATAGCTTTTCCTCGTATAAATAATTTAAGTTTTTGGTTACTTCCTCCTTCATTAATTTTATTATTTATTTCTTCAATGGTGGAAATGGGAGTAGGGGCTGGATGAACAATTTATCCTCCTTTATCATCATTAGATGGACATTCAGGTTATTCAGTAGATTTTGCTATTTTTTCATTACATTTAGCAGGAGCTTCTTCTATTATAGGAGCTATTAATTTTATTAGTACTATTTTAAATATACGTTTATATGGTTTATTTATAGATAAAGTATCTTTATTTGTTTGATCAGTATTAATTACAGCAGTATTATTATTATTATCTTTACCAGTGTTAGCTGGTGCTATTACTATATTATTGGTAGATCGAAATTTTAATACATCTTTTTTTGATCCAGCTGGAGGTGGGGATCCAATTTTATTTCAACATTTATTTTGATTTTTTGGTCATCCTGAAGTTTATATTTTAATTTTACCTGGATTTGGAATTATTTCTCATATTATTAGAGGATTGGTTGGTAAgCGAGAACCTTTTGGATTTTTAGGAATAATTTATGCAATAGTTGGAATTGGATTAATAGGATTTGTTGTTTGAGCACATCATATATTTTCAGTAGGGATAGATGTAGATACTCGTGCATATTTTACAGCTGCTACTATAGTAATTGCAATTCCTACTGGAATTAAAATTTTTAGTTGAATGGCAACTTTACATGGATCTTATTTTAAAATAGAAGTTCCTTTATTATGAAGAATTGGATTTGTATTTTTATTTACTTTAGGTGGAATTACAGGAGTAGTATTATCTAATTCATCTTTAGATATTATTTTACATGATACTTATTATGTAGTAGCACATTTTCATTATGTTTTAAGAATAGGAGCTGTTTTTGCTATTTTAGGAGGTATTACTTATTGATTTCCTTTATTTTTTGGAATTAAATTAAGAATTAAAAAAAGTAAACTTCAGTTTTATATaaTATTtaTaGGAGTAAATTtaactt------------------------------------------
	03PEAN_nazariani_DA224                 -------------???tttggagtttgatctgctatagtaggaatagctAtAAGAGTATTAATTCGAATtgaGttaggacAatcaggTAGATTTTTAATTAATGATCAATTATATAATGTTATTGTTACTAGTCATGCTTTTATTATAATTTTTTTTATAGTTATACCTATTTTAATTGGAGGATTTGGAAATTGATTAGTTCCTTTAATATTAGgagCACCTGATATAGCTTTTCCTCgtaTAAATAATTTAAGTTTTTGGTTACTTCCTCCTTCaTTAATTTTATTATTTATTTCTTCAATGGTGGAAATGGGAGTAGGGGCTGGATGAACAATTTATCCTCCTTTATCATCATTAGATGGACATTCAGGTTATTCAGTAGATTTTGCTATTTTTTCATTACATTTAGCAGGAGCTTCTTCTATTATAGGAGCTATTAATTTTATTAGtACTATTTTAAATATACGTTTATaTGGTTTATTTATAGATAAAGTATCTTTATTTGTTTGATCAGTATTAATTACAGCAGTATTATTATTATTATCTTTACCAGTgTTaGCTGGTGCTATTACTATATTATTgGTAGATCGAAATTTTAATACATCTTTTTTTGATCCAGCTGGAGGtGGgGATCCAATTTTATTTCAACATTTATTTTGATTTTTTGGTCATCCTGAAGTtTATATTTTAATTTTACCTGGATTTGGAATTATTTCTCATATTATTAGAGGATTGGTtGGTAAGCGAGAACCTTTTGGGTTTTTAGGAATAATTTATGCAATAGTtGGAATTGGATTAATAGGATTTGTTGTTTGAGCACATCATATATTTTCAGTAGGGATAGATGTAGATACTCGtGCATATTTTACAGCTGCTACTATAGTAATTGCAATTCCTACTGGAATTAAAATTTTTAGtTGAATGGCAACTTTACATGGATCTTATTTTAAAATAGAAGTTCCTTTATTATGAAGAATTGGATTTGTATTTTTATTTACTTTAGGTGGAATTACAGGAGTAGTATTATCTAATTCATCTTTAGATATTATTTTACATGATACTTATTATGTAGTAGCACATTTTCATTATGTTTTAAGAATAGGAGCTGTTTTTGCTATTTTAGGAGGTATTACTTATTGATTTCCTTTATTTTTTGGAATTAAATTAAGAATTAAAAAAAGTAAACTTCagttTTAtataaTATTtataGGAGTAAATttaactt------------------------------------------
	03PEAN_nazariani_DA225                 -------------?tttttggagtttgatctgctatagTAGgaatagCTATAAGAGTATTAATTCGAATTGAGTTAggAcaaTCAGGTAGATTTTTAATTAATGATCAATTATATAATGTTATTGTTACTAGTCATGCTTTTATTATAATTTTTTTTATAGTTATACCTATTTTAATTGGAGGATTTGGAAATTGATTAGTTCCTTTAATATTAGGAGCACCTGATATAGCTTTTCCTCGTATAAATAATTTAAGTTTTTGGTTACTTCCTCCTTCATTAATTTTATTATTTATTTCTTCAATGGTGGAAATGGGAGTAGGGGCTGGATGAACAATTTATCCTCCTTTATCATCATTAGATGGACATTCAGGTTATTCAGTAGATTTTGCTATTTTTTCATTACATTTAGCAGGAGCTTCTTCTATTATAGGAGCTATTAATTTTATTAGTACTATTTTAAATATACGTTTATATGGTTTATTTATAGATAAAGTATCTTTATTTGTTTGATCAGTATTAATTACAGCAGTATTATTATTATTATCTTTACCAGTGTTAGCTGGTGCTATTACTATATTATTGGTAGATCGAAATTTTAATACATCTTTTTTTGATCCAGCTGGAGGTGGGGATCCAATTTTATTTCAACATTTATTTTGATTTTTTGGTCATCCTGAAGTTTATATTTTAATTTTACCTGGATTTGGAATTATTTCTCATATTATTAGAGGATTGGTTGGTAAGCGAGAACCTTTTGGGTTTTTAGGAATAATTTATGCAATAGTTGGAATTGGATTAATAGGATTTGTTGTTTGAGCACATCATATATTTTCAGTAGGGATAGATGTAGATACTCGTGCATATTTTACAGCTGCTACTATAGTAATTGCAATTCCTACTGGAATTAAAATTTTTAGTTGAATGGCAACTTTACATGGATCTTATTTTAAAATAGAAGTTCCTTTATTATGAAGAATTGGATTTGTATTTTTATTTACTTTAGGTGGAATTACAGGAGTAGTATTATCTAATTCATCTTTAGATATTATTTTACATGATACTTATTATGTAGTAGCACATTTTCATTATGTTTTAAGAATAGGAGCTGTTTTTGCTATTTTAGGAGGTATTACTTATTGATTTCCTTTATTTTTTGGAATTAAATTAAGAATTAAAAAAAGTAAACTTCAGTTTTATATAATATTTATAGGAGTAAATttaactt------------------------------------------
	04PEAN22_nazariani_DA050               ----------------tttggagtttgatctgctataGTAGgaatagCTATAAGAGTATTAATTCGAATTGAGTTAGgACAATCAGGTAGATTTTTAATTAATGATCAATTATATAATGTTATTGTTACTAGTCATGCTTTTATTATAATTTTTTTTATAGTTATACCTATTTTAATTGGAGGATTTGGAAATTGATTAGTTCCTTTAATATTAGGAGCACCTGATATAGCTTTTCCTCGTATAAATAATTTAAGTTTTTGGTTACTTCCTCCTTCATTAATTTTATTATTTATTTCTTCAATGGTGGAAATGGGAGTAGGGGCTGGATGAACAATTTATCCTCCTTTATCATCATTAGATGGACATTCAGGTTATTCAGTAGATTTTGCTATTTTTTCATTACATTTAGCAGGAGCTTCTTCTATTATAGGAGCTATTAATTTTATTAGTACTATTTTAAATATACGTTTATATGGTTTATTTATAGATAAAGTATCTTTATTTGTTTGATCAGTATTAATTACAGCAGTATTATTATTATTATCTTTACCAGTGTTAGCTGGTGCTATTACTATATTATTGGTAGATCGAAATTTTAATACATCTTTTTTTGATCCAGCTGGAGGTGGGGATCCAATTTTATTTCAACATTTATTTTGATTTTTTGGTCATCCTGAAGTTTATATTTTAATTTTACCTGGATTTGGAATTATTTCTCATATTATTAGAGGATTGGTTGGTAAGCGAGAACCTTTTGGGTTTTTAGGAATAATTTATGCAATAGTTGGAATTGGATTAATAGGATTTGTTGTTTGAGCACATCATATATTTTCAGTAGGGATAGATGTAGATACTCGTGCATATTTTACAGCTGCTACTATAGTAATTGCAATTCCTACTGGAATTAAAATTTTTAGTTGAATAGCAACTTTACATGGATcTTATTTTAAAATAGAAGTTCCTTTATTATGAAGAATTGGATTTGTATTTTTATTTACTTTAGGTGGAATTACAGGAGTAGTATTATcTAATTCATCTTTAGATATTATTTTACATGATACTTATTATGTAGTAGCACATTTTCATTATGTTTTAAGAATAGGAGCTGTTTTTGCTATTTTAGGAGGTATTACTTATTGATTTCCTTTATTTTTTGGAATTAAATTAAGAATTAAAAAAAGTAAACTTCAGTTTTATATAATATTTATAGGAGTAAATttaa---------------------------------------------
	04PEAN_nazariani_DA230                 -------------?????tggagtttgatctgctataGTAGgaatagCTATAAGAGTATTAATTCGAATTGAGTTAGgAcaatCAGGTAGATTTTTAATTAATGATCAATTATATAATGTTATTGTTACTAGTCATGCTTTTATTATAATTTTTTTTATAGTTATACCTATTTTAATTGGAGGATTTGGAAATTGATTAGTTCCTTTAATATTAGGAGCACCTGATATAGCTTTTCCTCGAATAAATAATTTAAGTTTTTGGTTACTTCCTCCTTCATTAATTTTATTATTTATTTCTTCAATGGTGGAAATGGGAGTAGGGGCTGGATGAACAATTTATCCTCCTTTATCATCATTAGATGGACATTCAGGTTATTCAGTAGATTTTGCTATTTTTTCATTACATTTAGCAGGAGCTTCTTCTATTATAGGAGCTATTAATTTTATTAGTACTATTTTAAATATACGTTTATATGGTTTATTTATAGATAAAGTATCTTTATTTGTTTGATCAGTATTAATTACAGCAGTATTATTATTATTATCTTTACCAGTGTTAGCTGGTGCTATTACTATATTATTGGTAGATCGAAATTTTAATACATCTTTTTTTGATCCAGCTGGAGGTGGGGATCCAATTTTATTTCAACATTTATTTTGATTTTTTGGTCATCCTGAAGTTTATATTTTAATTTTACCTGGATTTGGAATTATTTCTCATATTATTAGAGGATTGGTTGGTAAGCGAGAACCTTTTGGGTTTTTAGGAATAATTTATGCAATAGTTGGAATTGGATTAATAGGATTTGTTGTTTGAGCACATCATATATTTTCAGTAGGGATAGATGTAGATACTCGTGCATATTTTACAGCTGCTACTATAGTAATTGCAATTCCTACTGGAATTAAAATTTTTAGTTGAATGGCAACTTTACATGGATCTTATTTTAAAATAGAAGTTCCTTTATTATGAAGAATTGGATTTGTATTTTTATTTACTTTAGGTGGAATTACAGGAGTAGTATTATCTAATTCATCTTTAGATATTATTTTACATGATACTTATTATGTAGTAGCACATTTTCATTATGTTTTAAGAATAGGAGCTGTTTTTGCTATTTTAGGAGGTATTACTTATTGATTTCCTTTATTTTTTGGAATTAAATTAAGAATTAaaaAAaGTAAACTTCAGTTTTATATAATATTTATAGGAGTAAATttaactt------------------------------------------
	04PEAN_nazariani_DA234                 -------------???tttggagtttgatctgctatagtaggaatagctataagAgtattaATTCGAATtgagttaGGAcaatcaggtAGATTTTTAAttaATGATCAATTATATAATGttaTTGttactaGTCATGCTTTTATTATAATTTTTTTTATAGTTATACCTATTTTAATTGGAGGATTTGGAAATTGATTAGttcCTTTAATATTAGgagCACCTGATATAGCTTTTCCTCgtaTAAATAATTTAAGTTTttggttaCTTCCTCCttcattaATTTTATTATTTATTTCTTCAATggTgGAAAtGGGAGTAGgggCTGGATGAacaatTTATCCTCCTTTaTCATCATTAGATGGACATTCAGGTTATTCAGTAGATTTTGCTATTTTTTCATTACATTTAGCAGGAGCTTCTTCtATTATAGGAGCTATTAATTTTATTAGtACTATTTTAAATATACGTTtaTaTGGttTATttATAGATAAAGTATCTTTATTTGTTTGATCAGTATTAATTACAGCAGTATTATTATTATTATCTTTACCAGTgTTaGCTGGTGCTATTACTATATTATTgGTAGATCGAAATTTTAATACATCTTTTTTTGATCCAGCTGGAGGtGgggATCCAATTTTATTTCAACATTTATTTTGATTTTTTGGTCATCCTGAAGttTATATTTTAATTTTACCTGGATTTGGAATTATTTCTCATATTATTAGaGGaTTgGTtGGtAAgCGaGAACCTTTTGGgTTTTTAGGAATAATTTATGCAATAGTtGGAATTGGATTAATAGgatttgttgTtTGAGCACATCATATATTTTCAGTAGggATAGATGTAGATACTCGtGCATATTTTACaGCTGCTACTATAGTAATTGCAATTCCTACTGGAATTAAAATTTTTAgttGAAtggcaACTTTACATGGATCTTATTTTAAAATAGAAGTTCCTTTATTATGAAGAATTGGATTTGTATTTTTATTTACTTTAGGTGGAATTACAGGAGTAGTATTATCTAATTCATCTTTAGATATTATTTTACATGATACTTATTATGTAGTAGCACATTTTCATTATGTTTTAAGAATAGGAGCTGTTTTTGCTATTTTAGgagGTATTACTTATTGATTTCCTTTATTTTTTGGAATTAAATTAaGaattAAAAAAAGTAAACTTcagtttTAtataatatttataGGAGTAAATttaactt------------------------------------------
	05PEAN_nazariani_DA237                 -------------????ttggagtttgatctgctatagTAGgaatagCTATAAGAGTATTAATTCGAATTGAGTTAGgacaatcAGGTAGATTTTTAATTAATGATCAATTATATAATGTTATTGTTACTAGTCATGCTTTTATTATAATTTTTTTTATAGTTATACCTATTTTAATTGGAGGATTTGGAAATTGATTAGTTCCTTTAATATTAGGAGCACCTGATATAGCTTTTCCTCGTATAAATAATTTAAGTTTTTGGTTACTTCCTCCTTCATTAATTTTATTATTTATTTCTTCAATGGTGGAAATGGGAGTAGGGGCTGGATGAACAATTTATCCTCCTTTATCATCATTAGATGGACATTCAGGTTATTCAGTAGATTTTGCTATTTTTTCATTACATTTAGCAGGAGCTTCTTCTATTATAGGAGCTATTAATTTTATTAGTACTATTTTAAATATACGTTTATATGGTTTATTTATAGATAAAGTATCTTTATTTGTTTGATCAGTATTAATTACAGCAGTATTATTATTATTATCTTTACCAGTGTTAGCTGGTGCTATTACTATATTATTGGTAGATCGAAATTTTAATACATCTTTTTTTGATCCAGCTGGAGGTGGGGATCCAATTTTATTTCAACATTTATTTTGATTTTTTGGTCATCCTGAAGTTTATATTTTAATTTTACCTGGATTTGGAATTATTTCTCATATTATTAGAGGATTGGTTGGTAAGCGAGAACCTTTTGGGTTTTTAGGAATAATTTATGCAATAGTTGGAATTGGATTAATAGGATTTGTTGTTTGAGCACATCATATATTTTCAGTAGGGATAGATGTAGATACTCGTGCATATTTTACAGCTGCTACTATAGTAATTGCAATTCCTACTGGAATTAAAATTTTTAGTTGAATGGCAACTTTACATGGATCTTATTTTAAAATAGAAGTTCCTTTATTATGAAGAATTGGATTTGTATTTTTATTTACTTTAGGTGGAATTACAGGAGTAGTATTATCTAATTCATCTTTAGATATTATTTTACATGATACTTATTATGTAGTAGCACATTTTCATTATGTTTTAAGAATAGGAGCTGTTTTTGCTATTTTAGGAGGTATTACTTATTGATTTCCTTTATTTTTTGGAATTAAATTAAGAATTAAaAAAAGTAAACTTCAGTTTTATATAATATTTATAGGAGTaaatttaactt------------------------------------------
	05PEAN_nazariani_DA239                 -------------???tttggagtttgatctgctATAGTAGgaatagCTATAAGAGTATTAATTCGAATTGAGTTAGGACAATCAGGTAGATTTTTAATTAATGATCAATTATATAATGTTATTGTTACTAGTCATGCTTTTATTATAATTTTTTTTATAGTTATACCTATTTTAATTGGAGGATTTGGAAATTGATTAGTTCCTTTAATATTAGGAGCACCTGATATAGCTTTTCCTCGTATAAATAATTTAAGTTTTTGGTTACTTCCTCCTTCATTAATTTTATTATTTATTTCTTCAATGGTGGAAATGGGAGTAGGGGCTGGATGAACAATTTATCCTCCTTTATCATCATTAGATGGACATTCAGGTTATTCAGTAGATTTTGCTATTTTTTCATTACATTTAGCAGGAGCTTCTTCTATTATAGGAGCTATTAATTTTATTAGTACTATTTTAAATATACGTTTATATGGTTTATTTATAGATAAAGTATCTTTATTTGTTTGATCAGTATTAATTACAGCAGTATTATTATTATTATCTTTACCAGTGTTAGCTGGTGCTATTACTATATTATTGGTAGATCGAAATTTTAATACATCTTTTTTTGATCCAGCTGGAGGTGGGGATCCAATTTTATTTCAACATTTATTTTGATTTTTTGGTCATCCTGAAGTTTATATTTTAATTTTACCTGGATTTGGAATTATTTCTCATATTATTAGAGGATTGGTTGGTAAGCGAGAACCTTTTGGGTTTTTAGGAATAATTTATGCAATAGTTGGAATTGGATTAATAGGATTTGTTGTTTGAGCACATCATATATTTTCAGTAGGGATAGATGTAGATACTCGTGCATATTTTACAGCTGCTACTATAGTAATTGCAATTCCTACTGGAATTAAAATTTTTAGTTGAATGGCAACTTTACATGGATCTTATTTTAAAATAGAAGTTCCTTTATTATGAAGAATTGGATTTGTATTTTTATTTACTTTAGGTGGAATTACAGGAGTAGTATTATCTAATTCATCTTTAGATATTATTTTACATGATACTTATTATGTAGTAGCACATTTTCATTATGTTTTAAGAATAGGAGCTGTTTTTGCTATTTTAGGAGGTATTACTTATTGATTTCCTTTATTTTTTGGAATTAAATTAAGAATTAAAAAAAGTAAACTTCAGTTTTATATAATATTTATAGGAGTAAATttaactt------------------------------------------
	06PEAN_nazariani_DA251                 -------------????ttggagtttgatctgctATAGTAGGAATAGCTATAAGAGTATTAATTCGAATTGAGTTAGgACAATCAGGTAGATTTTTAATTAATGATCAATTATATAATGTTATTGTTACTAGTCATGCTTTTATTATAATTTTTTTTATAGTTATACCTATTTTAATTGGAGGATTTGGAAATTGATTAGTTCCTTTAATATTAGGAGCACCTGATATAGCTTTTCCTCGTATAAATAATTTAAGTTTTTGGTTACTTCCTCCTTCATTAATTTTATTATTTATTTCTTCAATGGTGGAAATGGGAGTAGGGGCTGGATGAACAATTTATCCTCCTTTATCATCATTAGATGGACATTCAGGTTATTCAGTAGATTTTGCTATTTTTTCATTACATTTAGCAGGAGCTTCTTCTATTATAGGAGCTATTAATTTTATTAGTACTATTTTAAATATACGTTTATATGGTTTATTTATAGATAAAGTATCTTTATTTGTTTGATCAGTATTAATTACAGCAGTATTATTATTATTATCTTTACCAGTGTTAGCTGGTGCTATTACTATATTATTGGTAGATCGAAATTTTAATACATCTTTTTTTGATCCAGCTGGAGGTGGGGATCCAATTTTATTTCAACATTTATTTTGATTTTTTGGTCATCCTGAAGTTTATATTTTAATTTTACCTGGATTTGGAATTATTTCTCATATTATTAGAGGATTGGTTGGTAAGCGAGAACCTTTTGGGTTTTTAGGAATAATTTATGCAATAGTTGGAATTGGATTAATAGGATTTGTTGTTTGAGCACATCATATATTTTCAGTAGGGATAGATGTAGATACTCGTGCATATTTTACAGCTGCTACTATAGTAATTGCAATTCCTACTGGAATTAAAATTTTTAGTTGAATGGCAACTTTACATGGATCTTATTTTAAAATAGAAGTTCCTTTATTATGAAGAATTGGATTTGTATTTTTATTTACTTTAGGTGGAATTACAGGAGTAGTATTATCTAATTCATCTTTAGATATTATTTTACATGATACTTATTATGTAGTAGCACATTTTCATTATGTTTTAAGAATAGGAGCTGTTTTTGCTATTTTAGGAGGTATTACTTATTGATTTCCTTTATTTTTTGGAATTAAATTAAGAATTAAAAAAAGTAAACTTCAGTTTTATATAATATTTATAGGAGTAAATttaactt------------------------------------------
	06PEAN_nazariani_DA252                 -------------???tttggagtttgatctgctatagtaggaatagctataagagTattAATTCGAATtgaGttaggacaatcaggTAGATTTTTAATTAATGATCAATTATATAATGTTATTGTTACTAGTCATGCTTTTATTATAATTTTTTTTATAGTTATACCTATTTTAATTGGAGGATTTGGAAATTGATTAGTTCCTTTAATATTAGgAGCACCTGATATAGCTTTTCCTCGTATAAATAATTTAAGTTTTTGGTTACTTCCTCCTTCaTTAATTTTATTATTTATTTCTTCAATGGTGGAAATGGGAGTAGGgGCTGGATGAACaATTTATCCTCCTTTATCATCATTAGATGGACATTCAGGTTATTCAGTAGATTTTGCTATTTTTTCATTACATTTAGCAGGAGCTTCTTCTATTATAGGAGCTATTAATTTTATTAGTACTATTTTAAATATACGTTTATaTGGtTTATTTATAGATAAAGTATCTTTATTTGTTTGATCAGTATTAATTACAGCAGTATTATTATTATTATCTTTACCAGTGTTAGCTGGTGCTATTACTATATTATTGGTAGATCGAAATTTTAATACATCTTTTTTTGATCCAGCTGGAGGtGGGGATCCAATTTTATTTCAACATTTATTTTGATTTTTTGGTCATCCTGAAGTTTATATTTTAATTTTACCTGGATTTGGAATTATTTCTCATATTATTAGAGGATTgGTtGGTAAgCGAGAACCTTTTGGgTTTTTAGGAATAATTTATGCAATAGTtGGAATTGGATTAATAGGATTTGTTGTTTGAGCACATCATATATTTTCAGTAGGGATAGATGTAGATACTCGtGCATATTTTACAGCTGCTACTATAGTAATTGCAATTCCTACTGGAATTAAAATTTTTAGtTGAATgGCAACTTTACATGGATCTTATTTTAAAATAGAAGTTCCTTTATTATGAAGAATTGGATTTGTATTTTTATTTACTTTAGGTGGAATTACAGGAGTAGTATTATCTAATTCATCTTTAGATATTATTTTACATGATACTTATTATGTAGTAGCACATTTTCATTATGTTTTAAGAATAGGAGCTGTTTTTGCTATTTTAGGAGGTATTACTTATTGATTTCCTTTATTTTTTGgaATTAAATTAAGAATTAAAAAAAGTAAACTTCagttTTAtatAATATTtatAGGAGTAAATttaactt------------------------------------------
	07PEAN_nazariani_DA255                 -------------???tttggagtttgatctgctataGTAGgaatagCTATAAGAGTATTAATTCGAATTGAGTTAGgACAATCAGGTAGATTTTTAATTAATGATCAATTATATAATGTTATTGTTACTAGTCATGCTTTTATTATAATTTTTTTTATAGTTATACCTATTTTAATTGGAGGATTTGGAAATTGATTAGTTCCTTTAATATTAGGAGCACCTGATATAGCTTTTCCTCGTATAAATAATTTAAGTTTTTGGTTACTTCCTCCTTCATTAATTTTATTATTTATTTCTTCAATGGTGGAAATGGGAGTAGGGGCTGGATGAACAATTTATCCTCCTTTATCATCATTAGATGGACATTCAGGTTATTCAGTAGATTTTGCTATTTTTTCATTACATTTAGCAGGAGCTTCTTCTATTATAGGAGCTATTAATTTTATTAGTACTATTTTAAATATACGTTTATATGGTTTATTTATAGATAAAGTATCTTTATTTGTTTGATCAGTATTAATTACAGCAGTATTATTATTATTATCTTTACCAGTGTTAGCTGGTGCTATTACTATATTATTGGTAGATCGAAATTTTAATACATCTTTTTTTGATCCAGCTGGAGGTGGGGATCCAATTTTATTTCAACATTTATTTTGATTTTTTGGTCATCCTGAAGTTTATATTTTAATTTTACCTGGATTTGGAATTATTTCTCATATTATTAGAGGATTGGTTGGTAAGCGAGAACCTTTTGGGTTTTTAGGAATAATTTATGCAATAGTTGGAATTGGATTAATAGGATTTGTTGTTTGAGCACATCATATATTTTCAGTAGGGATAGATGTAGATACTCGTGCATATTTTACAGCTGCTACTATAGTAATTGCAATTCCTACTGGAATTAAAATTTTTAGTTGAATGGCAACTTTACATGGATCTTATTTTAAAATAGAAGTTCCTTTATTATGAAGAATTGGATTTGTATTTTTATTTACTTTAGGTGGAATTACAGGAGTAGTATTATCTAATTCATCTTTAGATATTATTTTACATGATACTTATTATGTAGTAGCACATTTTCATTATGTTTTAAGAATAGGAGCTGTTTTTGCTATTTTAGGAGGTATTACTTATTGATTTCCTTTATTTTTTGGAATTAAATTAAGAATTAAAAAAAGTAAACTTCAGTTTTATATAATATTTATAGGAGTAAATTtaactt------------------------------------------
	07PEAN_nazariani_DA256                 -------------????ttggagtttgatctgctatAGTAGgaatagCTATAAGAgtattaATTCGAATTGAGTTAGGACAATCAGGTAGATTTTTAATTAATGATCAATTATATAATGTTATTGTTACTAGTCATGCTTTTATTATAATTTTTTTTATAGTTATACCTATTTTAATTGGAGGATTTGGAAATTGATTAGTTCCTTTAATATTAGGAGCACCTGATATAGCTTTTCCTCGTATAAATAATTTAAGTTTTTGGTTACTTCCTCCTTCATTAATTTTATTATTTATTTCTTCAATGGTGGAAATGGGAGTAGGGGCTGGATGAACAATTTATCCTCCTTTATCATCATTAGATGGACATTCAGGTTATTCAGTAGATTTTGCTATTTTTTCATTACATTTAGCAGGAGCTTCTTCTATTATAGGAGCTATTAATTTTATTAGTACTATTTTAAATATACGTTTATATGGTTTATTTATAGATAAAGTATCTTTATTTGTTTGATCAGTATTAATTACAGCAGTATTATTATTATTATCTTTACCAGTGTTAGCTGGTGCTATTACTATATTATTGGTAGATCGAAATTTTAATACATCTTTTTTTGATCCAGCTGGAGGTGGGGATCCAATTTTATTTCAACATTTATTTTGATTTTTTGGTCATCCTGAAGTTTATATTTTAATTTTACCTGGATTTGGAATTATTTCTCATATTATTAGAGGATTGGTTGGTAAGCGAGAACCTTTTGGGTTTTTAGGAATAATTTATGCAATAGTTGGAATTGGATTAATAGGATTTGTTGTTTGAGCACATCATATATTTTCAGTAGGGATAGATGTAGATACTCGTGCATATTTTACAGCTGCTACTATAGTAATTGCAATTCCTACTGGAATTAAAATTTTTAGTTGAATGGCAACTTTACATGGATCTTATTTTAAAATAGAAGTTCCTTTATTATGAAGAATTGGATTTGTATTTTTATTTACTTTAGGTGGAATTACAGGAGTAGTATTATCTAATTCATCTTTAGATATTATTTTACATGATACTTATTATGTAGTAGCACATTTTCATTATGTTTTAAGAATAGGAGCTGTTTTTGCTATTTTAGGAGGTATTACTTATTGATTTCCTTTATTTTTTGGAATTAAATTAAGAATTAAAAAAAGTAAACTTCAGTTTTATATAATATTTATAGGAGTAAATttaactt------------------------------------------
	07PEAN_nazariani_DA257                 -------------??ttttggagtttgatctgctataGtAGgaatagCTATAAGAgtattaATTCGAATTGAGTTAGGACAATCAGGTAGATTTTTAATTAATGATCAATTATATAATGTTATTGTTACTAGTCATGCTTTTATTATAATTTTTTTTATAGTTATACCTATTTTAATTGGAGGATTTGGAAATTGATTAGTTCCTTTAATATTAGGAGCACCTGATATAGCTTTTCCTCGTATAAATAATTTAAGTTTTTGGTTACTTCCTCCTTCATTAATTTTATTATTTATTTCTTCAATAGTGGAAATGGGAGTAGGGGCTGGATGAACAATTTATCCTCCTTTATCATCATTAGATGGACATTCAGGTTATTCAGTAGATTTTGCTATTTTTTCTTTACATTTAGCAGGAGCTTCTTCTATTATAGGAGCTATTAATTTTATTAGTACTATTTTAAATATACGTTTATATAGTTTATTTATAGATAAAGTATCTTTATTTGTTTGATCAGTATTAATTACAGCAGTATTATTATTATTATCTTTACCAGTGTTAGCTGGTGCTATTACTATATTATTGGTAGATCGAAATTTTAATACATCTTTTTTTGATCCAGCTGGAGGTGGAGATCCAATTTTATTTCAACATTTATTTTGATTTTTTGGTCATCCTGAAGTTTATATTTTAATTTTACCTGGATTTGGAATTATTTCTCATATTATTAGAGGATTGGTTGGTAAGCGAGAACCTTTTGGGTTTTTAGGAATAATTTATGCAATAGTTGGAATTGGATTAATAGGATTTGTTGTTTGAGCACATCATATATTTTCAGTAGGGATAGATGTAGATACTCGTGCATATTTTACAGCTGCTACTATAGTAATTGCAATTCCTACTGGAATTAAAATTTTTAGTTGAATGGCAACTTTGCATGGATCTTATTTTAAAATAGAAGTTCCTTTATTATGAAGAATTGGATTTGTATTTTTATTTACTTTAGGTGGAATTACAGGAGTAGTATTATCTAATTCATCTTTAGATATTATTTTACATGATACTTATTATGTAGTAGCACATTTTCATTATGTTTTAAGAATAGGAGCTGTTTTTGCTATTTTAGGAGGTATTACTTATTGATTTCCTTTATTTTTTGGAATTAAATTAAGAATTAAAAAAAGTAAACTTCAGTTTTATATAATATTTATAGGAGTAAATttaactt------------------------------------------
	07PEAN_nazariani_DA263                 -------------????ttggagtttgatctgctATAGTAGgaatagCTATAAGAGTATTAATTCGAATTGAGTTAGGACAATCAGGTAGATTTTTAATTAATGATCAATTATATAATGTTATTGTTACTAGTCATGCTTTTATTATAATTTTTTTTATAGTTATACCTATTTTAATTGGAGGATTTGGAAATTGATTAGTTCCTTTAATATTAGGAGCACCTGATATAGCTTTTCCTCGTATAAATAATTTAAGTTTTTGGTTACTTCCTCCTTCATTAATTTTATTATTTATTTCTTCAATGGTGGAAATGGGAGTAGGGGCTGGATGAACAATTTATCCTCCTTTATCATCATTAGATGGACATTCAGGTTATTCAGTAGATTTTGCTATTTTTTCATTACATTTAGCAGGAGCTTCTTCTATTATAGGAGCTATTAATTTTATTAGTACTATTTTAAATATACGTTTATATGGTTTATTTATAGATAAAGTATCTTTATTTGTTTGATCAGTATTAATTACAGCAGTATTATTATTATTATCTTTACCAGTGTTAGCTGGTGCTATTACTATATTATTGGTAGATCGAAATTTTAATACATCTTTTTTTGATCCAGCTGGAGGTGGGGATCCAATTTTATTTCAACATTTATTTTGATTTTTTGGTCATCCTGAAGTTTATATTTTAATTTTACCTGGATTTGGAATTATTTCTCATATTATTAGAGGATTGGTTGGTAAGCGAGAACCTTTTGGGTTTTTAGGAATAATTTATGCAATAGTTGGAATTGGATTAATAGGATTTGTTGTTTGAGCACATCATATATTTTCAGTAGGGATAGATGTAGATACTCGTGCATATTTTACAGCTGCTACTATAGTAATTGCAATTCCTACTGGAATTAAAATTTTTAGTTGAATGGCAACTTTACATGGATCTTATTTTAAAATAGAAGTTCCTTTATTATGAAGAATTGGATTTGTATTTTTATTTACTTTAGGTGGAATTACAGGAGTAGTATTATCTAATTCATCTTTAGATATTATTTTACATGATACTTATTATGTAGTAGCACATTTTCATTATGTTTTAAGAATAGGAGCTGTTTTTGCTATTTTAGGAGGTATTACTTATTGATTTCCTTTATTTTTTGGAATTAAATTAAGAATTAAAAAAAGTAAACTTCAGTTTTATATAATATTTATAGGAGTAAATttaactt------------------------------------------
	07PEAN_nazariani_DA262                 -------------????ttggagtttgatctgctATAGTAGgaatagCTATAAGAGTATTAATTCGAATTGAGTTAGGACAATCAGGTAGATTTTTAATTAATGATCAATTATATAATGTTATTGTTACTAGTCATGCTTTTATTATAATTTTTTTTATAGTTATACCTATTTTAATTGGAGGATTTGGAAATTGATTAGTTCCTTTAATATTAGGAGCACCTGATATAGCTTTTCCTCGTATAAATAATTTAAGTTTTTGGTTACTTCCTCCTTCATTAATTTTATTATTTATTTCTTCAATGGTGGAAATGGGAGTAGGGGCTGGATGAACAATTTATCCTCCTTTATCATCATTAGATGGACATTCAGGTTATTCAGTAGATTTTGCTATTTTTTCATTACATTTAGCAGGAGCTTCTTCTATTATAGGAGCTATTAATTTTATTAGTACTATTTTAAATATACGTTTATATGGTTTATTTATAGATAAAGTATCTTTATTTGTTTGATCAGTATTAATTACAGCAGTATTATTATTATTATCTTTACCAGTGTTAGCTGGTGCTATTACTATATTATTGGTAGATCGAAATTTTAATACATCTTTTTTTGATCCAGCTGGAGGTGGGGATCCAATTTTATTTCAACATTTATTTTGATTTTTTGGTCATCCTGAAGTTTATATTTTAATTTTACCTGGATTTGGAATTATTTCTCATATTATTAGAGGATTGGTTGGTAAGCGAGAACCTTTTGGGTTTTTAGGAATAATTTATGCAATAGTTGGAATTGGATTAATAGGATTTGTTGTTTGAGCACATCATATATTTTCAGTAGGGATAGATGTAGATACTCGTGCATATTTTACAGCTGCTACTATAGTAATTGCAATTCCTACTGGAATTAAAATTTTTAGTTGAATGGCAACTTTACATGGATCTTATTTTAAAATAGAAGTTCCTTTATTATGAAGAATTGGATTTGTATTTTTATTTACTTTAGGTGGAATTACAGGAGTAGTATTATCTAATTCATCTTTAGATATTATTTTACATGATACTTATTATGTAGTAGCACATTTTCATTATGTTTTAAGAATGGGAGCTGTTTTTGCTATTTTAGGAGGTATTACTTATTGATTTCCTTTATTTTTTGGAATTAAATTAAGAATTAAaAAAAGTAAACTTCAGTTTTATATAATATTTATAGGAGTAAATttaactt------------------------------------------
	08PEAN01_nazariani_DA111               --------------------------------ctatagtAGgaatagCTATAAGAGtATtaATTCGAATTGAGTTAGGACAATCAGGTAGATTTTTAATTAATGATCAATTATATAATGTTATTGTTACTAGTCATGCTTTTATTATAATTTTTTTTATAGTTATACCTATTTTAATTGGAGGATTTGGAAATTGATTAGTTCCTTTAATATTAGGAGCACCTGATATAGCTTTTCCTCGTATAAATAATTTAAGTTTTTGGTTACTTCCTCCTTCATTAATTTTATTATTTATTTCTTCAATGGTGGAAATGGGAGTAGGGGCTGGATGAACAATTTATCCTCCTTTATCATCATTAGATGGACATTCAGGTTATTCAGTAGATTTTGCTATTTTTTCATTACATTTAGCAGGAGCTTCTTCTATTATAGGAGCTATTAATTTTATTAGTACTATTTTAAATATACGTTTATATGGTTTATTTATAGATAAAGTATCTTTATTTGTTTGATCAGTATTAATTACAGCAGTATTATTATTATTATCTTTACCAGTGTTAGCTGGTGCTATTACTATATTATTGGTAGATCGAAATTTTAATACATCTTTTTTTGATCCAGCTGGAGGTGGGGATCCAATTTTATTTCAACATTTATTTTGATTTTTTGGTCATCCTGAAGTTTATATTTTAATTTTACCTGGATTTGGAATTATTTCTCATATTATTAGAGGATTGGTTGGTAAGCGAGAACCTTTTGGGTTTTTAGGAATAATTTATGCAATAGTTGGAATTGGATTAATAGGATTTGTTGTTTGAGCACATCATATATTTTCAGTAGGGATAGATGTAGATACTCGTGCATATTTTACAGCTGCTACTATAGTAATTGCAATTCCTACTGGAATTAAAATTTTTAGTTGAATGGCAACTTTACATGGATcTTATTTTAAAATAGAAGTTCCTTTATTATGAAGAATTGGATTTGTATTTTTATTTACTTTAGGTGGAATTACAGGAGTAGTATTATcTAATTCATCTTTAGATATTATTTTACATGATACTTATTATGTAGTAGCACATTTTCATTATGTTTTAAGAATAGGAGCTGTTTTTGCTATTTTAGGAGGTATTACTTATTGATTTCCTTTATTTTTTGGAATTAAATTAAGAATTAAAAAAAGTAAACTTCAGTTTTATATAATATTTATAGGAGTAAATTtaac--------------------------------------------
	08PEAN08_nazariani_DA107               -------------------------------gctataGTAGgaatagCTATAAGAGTATTAATTCGAATTGAGTTAGGACAATCAGGTAGATTTTTAATTAATGATCAATTATATAATGTTATTGTTACTAGTCATGCTTTTATTATAATTTTTTTTATAGTTATACCTATTTTAATTGGAGGATTTGGAAATTGATTAGTTCCTTTAATATTAGGAGCACCTGATATAGCTTTTCCTCGTATAAATAATTTAAGTTTTTGGTTACTTCCTCCTTCATTAATTTTATTATTTATTTCTTCAATGGTGGAAATGGGAGTAGGGGCTGGATGAACAATTTATCCTCCTTTATCATCATTAGATGGACATTCAGGTTATTCAGTAGATTTTGCTATTTTTTCATTACATTTAGCAGGAGCTTCTTCTATTATAGGAGCTATTAATTTTATTAGTACTATTTTAAATATACGTTTATATGGTTTATTTATAGATAAAGTATCTTTATTTGTTTGATCAGTATTAATTACAGCAGTATTATTATTATTATCTTTACCAGTGTTAGCTGGTGCTATTACTATATTATTGGTAGATCGAAATTTTAATACATCTTTTTTTGATCCAGCTGGAGGTGGGGATCCAATTTTATTTCAACATTTATTTTGATTTTTTGGTCATCCTGAAGTTTATATTTTAATTTTACCTGGATTTGGAATTATTTCTCATATTATTAGAGGATTGGTTGGTAAGCGAGAACCTTTTGGGTTTTTAGGAATAATTTATGCAATAGTTGGAATTGGATTAATAGGATTTGTTGTTTGAGCACATCATATATTTTCAGTAGGGATAGATGTAGATACTCGTGCATATTTTACATcTGCTACTATAGTAATTGCAATTCCTACTGGAATTAAAATTTTTAGTTGAATGGCAACTTTACATGGATCTTATTTTAAAATAGAAGTTCCTTTATTATGAAGAATTGGATTTGTATTTTTATTTACTTTAGGTGGAATTACAGGAGTAGTATTATCTAATTCATCTTTAGATATTATTTTACATGATACTTATTATGTAGTAGCACATTTTCATTATGTTTTAAGAATAGGAGCTGTTTTTGcTATTTTAGGAGGTATTACTTATTGATTTCCTTTATTTTTTGGAATTAAATTAAGAATTAAAAAAAGTAAACTTCAGTTTTATATAATATTTATAGGAGTAAATTtaac--------------------------------------------
	08PEAN09_nazariani_DA113               -------------------------------gctatagtaGgaATAGCTAtaAGAGTATTAATTCGAATTGAGTTAGGACAATCAGGTAGATTTTTAATTAATGATCAATTATATAATGTTATTGTTACTAGTCATGCTTTTATTATAATTTTTTTTATAGTTATACCTATTTTAATTGGAGGATTTGGAAATTGATTAGTTCCTTTAATATTAGGAGCACCTGATATAGCTTTTCCTCGTATAAATAATTTAAGTTTTTGGTTACTTCCTCCTTCATTAATTTTATTATTTATTTCTTCAATGGTGGAAATGGGAGTAGGGGCTGGATGAACAATTTATCCTCCTTTATCATCATTAGATGGACATTCAGGTTATTCAGTAGATTTTGCTATTTTTTCATTACATTTAGCAGGAGCTTCTTCTATTATAGGAGCTATTAATTTTATTAGTACTATTTTAAATATACGTTTATATGGTTTATTTATAGATAAAGTATCTTTATTTGTTTGATCAGTATTAATTACAGCAGTATTATTATTATTATCTTTACCAGTGTTAGCTGGTGCTATTACTATATTATTGGTAGATCGAAATTTTAATACATCTTTTTTTGATCCAGCTGGAGGTGGGGATCCAATTTTATTTCAACATTTATTTTGATTTTTTGGTCATCCTGAAGTTTATATTTTAATTTTACCTGGATTTGGAATTATTTCTCATATTATTAGAGGATTGGTTGGTAAGCGAGAACCTTTTGGGTTTTTAGGAATAATTTATGCAATAGTTGGAATTGGATTAATAGGATTTGTTGTTTGAGCACATCATATATTTTCAGTAGGGATAGATGTAGATACTCGTGCATATTTTACAGCTGCTACTATAGTAATTGCAATTCCTACTGGAATTAAAATTTTTAGTTGAATGGCAACTTTACATGGATcTTATTTTAAAATAGAAGTTCCTTTATTATGAAGAATTGGATTTGTATTTTTATTTACTTTAGGTGGAATTACAGGAGTAGTATTATcTAATTCATCTTTAGATATTATTTTACATGATACTTATTATGTAGTAGCACATTTTCATTATGTTTTAAGAATAGGAGCTGTTTTTGCTATTTTAGGAGGTATTACTTATTGATTTCCTTTATTTTTtggAATTAAATTAAGAATTAAAAAAAGTAAACTTCAGTTTTATATAATATTTATAGGAGtAAATTtaact-------------------------------------------
	08PEAN14_nazariani_DA102               --------------------------------------------------taagagtattaatTcgaattgagTTaGGACAATCAGGTAGATTTTTAATTAATGATCAATTATATAATGTTATTGTTACTAGTCATGCTTTTATTATAATTTTTTTTATAGTTATACCTATTTTAATTGGAGGATTTGGAAATTGATTAGTTCCTTTAATATTAGGAGCACCTGATATAGCTTTTCCTCGTATAAATAATTTAAGTTTTTGGTTACTTCCTCCTTCATTAATTTTATTATTTATTTCTTCAATGGTGGAAATGGGAGTAGGGGCTGGATGAACAATTTATCCTCCTTTATCATCATTAGATGGACATTCAGGTTATTCAGTAGATTTTGCTATTTTTTCATTACATTTAGCAGGAGCTTCTTCTATTATAGGAGCTATTAATTTTATTAGTACTATTTTAAATATACGTTTATATGGTTTATTTATAGATAAAGTATCTTTATTTGTTTGATCAGTATTAATTACAGCAGTATTATTATTATTATCTTTACCAGTGTTAGCTGGTGCTATTACTATATTATTGGTAGATCGAAATTTTAATACATCTTTTTTTGATCCAGCTGGAGGTGGGGATCCAATTTTATTTCAACATTTATTTTGATTTTTTGGTCATCCTGAAGTTTATATTTTAATTTTaCCTGGATTTGGAATTATTTCTCATATTATTAGAGGATTGGTTGGTAAGCGAGAACCTTTTGGGTTTTTAGGAATAAtTTATGCAATAGTTGGAATTGGATTAATAGGATTTGTTGTTTGAGCACATCATATATTTTCAGTAGGGATAGAtGTAGATACTcGTGCATATTTTACAGCTGCTACTATAGTAATTGCAATTCCTACTGGAATTAAAAtTtTTaGTTGAATGGCAACTTTACATGGATCTTATTTTaAAaTagaAGTTCCTTtatTATGAAGAAttgGATTTGTATTTTTATTTAcTTTAGGTGGAATTACAGGAGTAGTATtatctaaTTCATCTTTAGATATTATTTTACATGATACTTATTATGTAGTAGCACATTTTcATTATGTTTTaAGAATAGGAGcTGTTTttgctatTTtaggAGgtattacttaTTGATTtcctttATTTTTtggaaTtaaATTAAGAAttaaaAAaagtaaacttcagttttATaTaatattt-------------------------------------------------------------
	08PEAN20_nazariani_DA116               -------------------------------gctatagtaGgaatagCTAtAAGAgtattaAtTCGAATTGAGTTAGGACAATCAGGTAGATTTTTAATTAATGATCAATTATATAATGTTATTGTTACTAGTCATGCTTTTATTATAATTTTTTTTATAGTTATACCTATTTTAATTGGAGGATTTGGAAATTGATTAGTTCCTTTAATATTAGGAGCACCTGATATAGCTTTTCCTCGTATAAATAATTTAAGTTTTTGGTTACTTCCTCCTTCATTAATTTTATTATTTATTTCTTCAATGGTGGAAATGGGAGTAGGGGCTGGATGAACAATTTATCCTCCTTTATCATCATTAGATGGACATTCAGGTTATTCAGTAGATTTTGCTATTTTTTCATTACATTTAGCAGGAGCTTCTTCTATTATAGGAGCTATTAATTTTATTAGTACTATTTTAAATATACGTTTATATGGTTTATTTATAGATAAAGTATCTTTATTTGTTTGATCAGTATTAATTACAGCAGTATTATTATTATTATCTTTGCCAGTGTTAGCTGGTGCTATTACTATATTATTGGTAGATCGAAATTTTAATACATCTTTTTTTGATCCAGCTGGAGGTGGGGATCCAATTTTATTTCAACATTTATTTTGATTTTTTGGTCATCCTGAAGTTTATATTTTAATTTTACCTGGATTTGGAATTATTTCTCATATTATTAGAGGATTGGTTGGTAAGCGAGAACCTTTTGGGTTTTTAGGAATAATTTATGCAATAGTTGGAATTGGATTAATAGGATTTGTTGTTTGAGCACATCATATATTTTCAGTAGGGATAGATGTAGATACTCGTGCATATTTTACAGCTGCTACTATAGTAATTGCAATTCCTACTGGAATTAAAATTTTTAGTTGAATGGCAACTTTACATGGATcTTATTTTAAAATAGAAGTTCCTTTATTATGAAGAATTGGATTTGTATTTTTATTTACTTTAGGTGGAATTACAGGAGTAGTATTATcTAATTCATCTTTAGATATTATTTTACATGATACTTATTATGTAGTAGCACATTTTCATTATGTTTTAAGAATAGGAGCTGTTTTTGCTATTTTAGGAGGTATTACTTATTGATTTCCTTTATTTTTTGGAATTAAATTAAGAATTAAAAAAAGTAAACTTCAGTTTTAtataaTaTTTATaGgagtaAatttaa---------------------------------------------
	08PEAN_nazariani_DA267                 -------------???tttggagtttgatctgctataGTAGgaatagCTATAAGAGTATTAATTCGAATTGAGTTAGGACAATCAGGTAGATTTTTAATTAATGATCAATTATATAATGTTATTGTTACTAGTCATGCTTTTATTATAATTTTTTTTATAGTTATACCTATTTTAATTGGAGGATTTGGAAATTGATTAGTTCCTTTAATATTAGGAACACCTGATATAGCTTTTCCTCGTATAAATAATTTAAGTTTTTGGTTACTTCCTCCTTCATTAATTTTATTATTTATTTCTTCAATGGTGGAAATGGGAGTAGGGGCTGGATGAACAATTTATCCTCCTTTATCATCATTAGATGGACATTCAGGTTATTCAGTAGATTTTGCTATTTTTTCATTACATTTAGCAGGAGCTTCTTCTATTATAGGAGCTATTAATTTTATTAGTACTATTTTAAATATACGTTTATATGGTTTATTTATAGATAAAGTATCTTTATTTGTTTGATCAGTATTAATTACAGCAGTATTATTATTATTATCTTTACCAGTGTTAGCTGGTGCTATTACTATATTATTGGTAGATCGAAATTTTAATACATCTTTTTTTGATCCAGCTGGAGGTGGGGATCCAATTTTATTTCAACATTTATTTTGATTTTTTGGTCATCCTGAAGTTTATATTTTAATTTTACCTGGATTTGGAATTATTTCTCATATTATTAGAGGATTGGTTGGTAAGCGAGAACCTTTTGGGTTTTTAGGAATAATTTATGCAATAGTTGGAATTGGATTAATAGGATTTGTTGTTTGAGCACATCATATATTTTCAGTAGGGATAGATGTAGATACTcGTGCATATTTTACAGCTGCTACTATAGTAATTGCAATTCCTACTGGAATTAAAATTTTTAGTTGAATGGCAACTTTACATGGATCTTATTTTAAAATAGAAGTTCCTTTATTATGAAGAATTGGATTTGTATTTTTATTTACTTTAGGTGGAATTACAGGAGTAGTATTATCTAATTCATCTTTAGATATTATTTTACATGATACTTATTATGTAGTAGCACATTTTCATTATGTTTTAAGAATAGGAGCTGTTTTTGCTATTTTAGGAGGTATTACTTATTGATTTCCTTTATTTTTTGGAATTAAATTAAGAATTAAAAAAAGTAAACTTCAGTTTTATATAATATTTATAGGAGTAAATTtaactt------------------------------------------
	08PEAN_nazariani_DA271                 -------------atttttggagtttgatctgctatagTAGgaatagCTATAAGAGTATTAATTCGAATTGAGTTAGGACAATCAGGTAGATTTTTAATTAATGATCAATTATATAATGTTATTGTTACTAGTCATGCTTTTATTATAATTTTTTTTATAGTTATACCTATTTTAATTGGAGGATTTGGAAATTGATTAGTTCCTTTAATATTAGGAGCACCTGATATAGCTTTTCCTCGTATAAATAATTTAAGTTTTTGGTTACTTCCTCCTTCATTAATTTTATTATTTATTTCTTCAATGGTGGAAATGGGAGTAGGGGCTGGATGAACAATTTATCCTCCTTTATCATCATTAGATGGACATTCAGGTTATTCAGTAGATTTTGCTATTTTTTCATTACATTTAGCAGGAGCTTCTTCTATTATAGGAGCTATTAATTTTATTAGTACTATTTTAAATATACGTTTATATGGTTTATTTATAGATAAAGTATCTTTATTTGTTTGATCAGTATTAATTACAGCAGTATTATTATTATTATCTTTACCAGTGTTAGCTGGTGCTATTACTATATTATTGGTAGATCGAAATTTTAATACATCTTTTTTTGATCCAGCTGGAGGTGGGGATCCAATTTTATTTCAACATTTATTTTGATTTTTTGGTCATCCTGAAGTTTATATTTTAATTTTACCTGGATTTGGAATTATTTCTCATATTATTAGAGGATTGGTTGGTAAGCGAGAACCTTTTGGGTTTTTAGGAATAATTTATGCAATAGTTGGAATTGGATTAATAGGATTTGTTGTTTGAGCACATCATATATTTTCAGTAGGGATAGATGTAGATACTCGTGCATATTTTACATCTGCTACTATAGTAATTGCAATTCCTACTGGAATTAAAATTTTTAGTTGAATGGCAACTTTACATGGATCTTATTTTAAAATAGAAGTTCCTTTATTATGAAGAATTGGATTTGTATTTTTATTTACTTTAGGTGGAATTACAGGAGTAGTATTATCTAATTCATCTTTAGATATTATTTTACATGATACTTATTATGTAGTAGCACATTTTCATTATGTTTTAAGAATAGGAGCTGTTTTTGCTATTTTAGGAGGTATTACTTATTGATTTCCTTTATTTTTTGGAATTAAATTAAGAATTAAAAAAAGTAAACTTCAGTTTTATATAATATTTATAGGAGTAAATttaactt------------------------------------------
	08PEAN_nazariani_DA276                 -------------??ttttggagtttgatctgctATAgtaggaatagctATAAGAGTATTAATTCGAATTGAGTTAGGACAATCAGGTAGATTTTTAATTAATGATCAATTATATAATGTTATTGTTACTAGTCATGCTTTTATTATAATTTTTTTTATAGTTATACCTATTTTAATTGGAGGATTTGGAAATTGATTAGTTCCTTTAATATTAGGAGCACCTGATATAGCTTTTCCTCGTATAAATAATTTAAGTTTTTGGTTACTTCCTCCTTCATTAATTTTATTATTTATTTCTTCAATGGTGGAAATGGGAGTAGGGGCTGGATGAACAATTTATCCTCCTTTATCATCATTAGATGGACATTCAGGTTATTCAGTAGATTTTGCTATTTTTTCATTACATTTAGCAGGAGCTTCTTCTATTATAGGAGCTATTAATTTTATTAGTACTATTTTAAATATACGTTTATATGGTTTATTTATAGATAAAGTATCTTTATTTGTTTGATCAGTATTAATTACAGCAGTATTATTATTATTATCTTTACCAGTGTTAGCTGGTGCTATTACTATATTATTGGTAGATCGAAATTTTAATACATCTTTTTTTGATCCAGCTGGAGGTGGGGATCCAATTTTATTTCAACATTTATTTTGATTTTTTGGTCATCCTGAAGTTTATATTTTAATTTTACCTGGATTTGGAATTATTTCTCATATTATTAGAGGATTGGTTGGTAAGCGAGAACCTTTTGGGTTTTTAGGAATAATTTATGCAATAGTTGGAATTGGATTAATAGGATTTGTTGTTTGAGCACATCATATATTTTCAGTAGGGATAGATGTAGATACTCGTGCATATTTTACATCTGCTACTATAGTAATTGCAATTCCTACTGGAATTAAAATTTTTAGTTGAATGGCAACTTTACATGGATCTTATTTTAAAATAGAAGTTCCTTTATTATGAAGAATTGGATTTGTATTTTTATTTACTTTAGGTGGAATTACAGGAGTAGTATTATCTAATTCATCTTTAGATATTATTTTACATGATACTTATTATGTAGTAGCACATTTTCATTATGTTTTAAGAATAGGAGCTGTTTTTGCTATTTTAGGAGGTATTACTTATTGATTTCCTTTATTTTTTGGAATTAAATTAAGAATTAAAAAAAGTAAACTTCAGTTTTATATAATATTTATAGGAGTAAATttaactt------------------------------------------
	08PEAN_nazariani_DA274                 -------------??ttttggagtttgatctgctATAGTAGgaatagCTATAAGAGTATTAATTCGAATTGAGTTAGGACAATCAGGTAGATTTTTAATTAATGATCAATTATATAATGTTATTGTTACTAGTCATGCTTTTATTATAATTTTTTTTATAGTTATACCTATTTTAATTGGAGGATTtGGaAATTGATTAGTTCCTTTAATATTAGGAGCACCTGATATAGCTTTTCCTCGTATAAATAATTTAAGTTTTTGGTTACTTCCTCCTTCATTAATTTTATTATTTATTTCTTCAATGGTGGAAATGGGAGTAGGGGCTGGATGAACAATTTATCCTCCTTTATCATCATTAGATGGACATTCAGGTTATTCAGTAGATTTTGCTATTTTTTCATTACATTTAGCAGGAGCTTCTTCTATTATAGGAGCTATTAATTTTATTAGTACTATTTTAAATATACGTTTATATGGTTTATTTATAGATAAAGTATCTTTATTTGTTTGATCAGTATTAATTACAGCAGTATTATTATTATTATCTTTACCAGTGTTAGCTGGTGCTATTACTATATTATTGGTAGATCGAAATTTTAATACATCTTTTTTTGATCCAGCTGGAGGTGGGGATCCAATTTTATTTCAACATTTATTTTGATTTTTTGGTCATCCTGAAGTTTATATTTTAATTTTACCTGGATTTGGAATTATTTCTCATATTATTAGAGGATTGGTTGGTAAGCGAGAACCTTTTGGGTTTTTAGGAATAATTTATGCAATAGTTGGAATTGGATTAATAGGATTTGTTGTTTGAGCACATCATATATTTTCAGTAGGGATAGATGTAGATACTCGTGCATATTTTACAGCTGCTACTATAGTAATTGCAATTCCTACTGGAATTAAAATTTTTAGTTGAATGGCAACTTTACATGGATCTTATTTTAAAATAGAAGTTCCTTTATTATGAAGAATTGGATTTGTATTTTTATTTACTTTAGGTGGAATTACAGGAGTAGTATTATCTAATTCATCTTTAGATATTATTTTACATGATACTTATTATGTAGTAGCACATTTTCATTATGTTTTAAGAATAGGAGCTGTTTTTGCTATTTTAGGAGGTATTACTTATTGATTTCCTTTATTTTTTGGAATTAAATTAAGAATTAAAAAAAGTAAACTTCAGTTTTATATAATATTTATAGGAGTAAATttaactt------------------------------------------
	09PEAN05_andasibe_DA125                --------------------------------ctatagtaggaatagCtatAagAGtAttaAtTCGAATTGAGTTAGGACAATCAGGTAGATTTTTAATTAATGATCAATTATATAATGTTATTGTTACTAGTCATGCTTTTATTATAATTTTTTTTATAGTTATACCTATTTTAATTGGAGGATTTGGAAATTGATTAGTTCCTTTAATATTAGGAGCACCTGATATAGCTTTTCCTCGTATAAATAATTTAAGTTTTTGGTTACTTCCTCCTTCATTAATTTTATTATTTATTTCTTCAATGGTGGAAATGGGAGTAGGGGCTGGATGAACAATTTATCCTCCTTTATCATCATTAGATGGACATTCAGGTTATTCAGTAGATTTTGCTATTTTTTCATTACATTTAGCAGGAGCTTCTTCTATTATAGGAGCTATTAATTTTATTAGTACTATTTTAAATATACGTTTATATGGTTTATTTATAGATAAAGTATCTTTATTTGTTTGATCAGTATTAATTACAGCAGTATTATTATTATTATCTTTACCAGTGTTAGCTGGTGCTATTACTATATTATTGGTAGATCGAAATTTTAATACATCTTTTTTTGATCCAGCTGGAGGTGGGGATCCAATTTTATTTCAACATTTATTTTGATTTTTTGGTCATCCTGAAGTTTATATTTTAATTTTACCTGGATTTGGAATTATTTCTCATATTATTAGAGGATTGGTTGGTAAGCGAGAACCTTTTGGGTTTTTAGGAATAATTTATGCAATAGTTGGAATTGGATTAATAGGATTTGTTGTTTGAGCACATCATATATTTTCAGTAGGGATAGATGTAGATACTCGTGCATATTTTACAGCTGCTACTATAGTAATTGCAATTCCTACTGGAATTAAAATTTTTAGTTGAATGGCAACTTTACATGGATcTTaTTTTAAAATAGAAGTTCCTTTATTATGAAGAATTGGATTTGTATTTTTATTTACTTTAGGTGGAATTACAGGAGTAGTATTATCTAATTCATCTTTAGATATTATTTTACATGATACTTATTATGTAGTAGCACATTTTCATTATGTTTTAAGAATAGGAGCTGTTTTtgctatTTTAGGAGGTATTACTTATTGATTTCCTTTATTTTTTGGAATTAAATTAAGAATTAAAAAAAGTAAACTTCAGTTTTATAtaaTaTTTataGGagtaaatttaactt------------------------------------------
	09PEAN_nazariani_DA281                 -------------??ttttggagtttgatctgctatagTAGgaatagctATAAGAGTATTAATTCGAATtgagttaGGAcaatcaggtAGATTTTTaattaatGATCAATTATATAAtgttattgttactagtCATGCTTTTATTATAATTTTTTTTATAGTTATACCTATTTTAATTGGAGgATTTGGAAATTGATTagttcCTTTAATATTaggagcACCTGATATAGCTTTTCCTCGTATAAATAATTTAAGTTTttggttaCTTCCTCCttcattaATTTTATTATTTATTTCTTcaatggtggaaatgggAGTaggggctGGATGAACaATTTATCCTCCTTTaTCATCaTTAGAtGGACATTCAGGTTATTCAGtAGATTTTGCTATTTTTTCATTACATTTAGCAGGAGCTTCTTCtATTATAGGAGCTATTAATTTTATTAgtaCTATTTTAAATATACGTttatatggtttATttaTAGATAAAGTATCTTTATTTGTTTGATCAGTATTaATTACAGCAGTATTATTATTATTATCTTTACCAGtgtTAGCTGGTGCTATTACTATATTATtggTAGATCGAAATTTTAATACATCTTTTTTTGATCCAGCTGGaggtggagaTCCAATTTTATTTCAACATTTATTTTGATTTTTTGGTCATCCTGAAGTtTATATTTTAATTTTACCTGGATTTGGAATTATTTCTCATATTATTAGaGGATTggttGGtAagCGaGAACCTTTtgggtttTTAGGaATAATTTATGCAATAGTtGGAATTGGaTTaATAGGaTTTGTtgtttgAGCACATCATATATTTTCaGTAGggaTAGATGTAGATACTCgtgCATATTTTACatCTGCTACTATAGTAATTGCAATTCCTACTGGAATTAAAATTTTtagttgaATGGCAACTTTACATGGATCTTATTTTAAAATagaagttCCTTTATTATGAAGAATTGGATTTGTaTTTTTATTTACTTTaggtggaATTACAGGAGTAGTATTATCTAATTCATCTTTAGATATTATTTTACATGATACTTATTATGTAGTAGCACATTTTCATTATGTTTTAAGAATAGGAGCTGTTTTTGCTATTTTAGGAGGTATTACTTATTGATTTCCTTTATTTTTTGgaaTTAAATTAAGaattaAAAAAAGTAAACTtcagtttTAtataaTAtttatagGAGTAaatttaactt------------------------------------------
	10PEAN_nazariani_DA289                 ----------------tttggagtttgatctgctataGTAGgaatagCTATAAGAGTATTAATTCGAATTGAGTTAGGACAATCAGGTAGATTTTTAATTAATGATCAATTATATAATGTTATTGTTACTAGTCATGCTTTTATTATAATTTTTTTTATAGTTATACCTATTTTAATTGGAGGATTTGGAAATTGATTAGTTCCTTTAATATTAGGAGCACCTGATATAGCTTTTCCTCGTATAAATAATTTAAGTTTTTGGTTACTTCCTCCTTCATTAATTTTATTATTTATTTCTTCAATGGTGGAAATGGGAGTAGGGGCTGGATGAACAATTTATCCTCCTTTATCATCATTAGATGGACATTCAGGTTATTCAGTAGATTTTGCTATTTTTTCATTACATTTAGCAGGAGCTTCTTCTATTATAGGAGCTATTAATTTTATTAGTACTATTTTAAATATACGTTTATATGGTTTATTTATAGATAAAGTATCTTTATTTGTTTGATCAGTATTAATTACAGCAGTATTATTATTATTATCTTTACCAGTGTTAGCTGGTGCTATTACTATATTATTGGTAGATCGAAATTTTAATACATCTTTTTTTGATCCAGCTGGAGGTGGGGATCCAATTTTATTTCAACATTTATTTTGATTTTTTGGTCATCCTGAAGTTTATATTTTAATTTTACCTGGATTTGGAATTATTTCTCATATTATTAGAGGATTGGTTGGTAAGCGAGAACCTTTTGGGTTTTTAGGAATAATTTATGCAATAGTTGGAATTGGATTAATAGGATTTGTTGTTTGAGCACATCATATATTTTCAGTAGGGATAGATGTAGATACTCGTGCATATTTTACAGCTGCTACTATAGTAATTGCAATTCCTACTGGAATTAAAATTTTTAGTTGAATGGCAACTTTACATGGATCTTATTTTAAAATAGAAGTTCCTTTATTATGAAGAATTGGATTTGTATTTTTATTTACTTTAGGTGGAATTACAGGAGTAGTATTATCTAATTCATCTTTAGATATTATTTTACATGATACTTATTATGTAGTAGCACATTTTCATTATGTTTTAAGAATAGGAGCTGTTTTTGCTATTTTAGGAGGTATTACTTATTGATTTCCTTTATTTTTTGGAATTAAATTAAGAATTAAAAAAAGTAAACTTCAGTTTTATATAATATTTATAGGAgtaaatttaact-------------------------------------------
	12_PEAN_nazariani_DA308                ------------------tggagtttgatctgctatAGTAGgaaTAGCTATAAGAGTATTAATTCGAATTGAGTTAGGACAATCAGGTAGATTTTTAATTAATGATCAATTATATAATGTTATTGTTACTAGTCATGCTTTTATTATAATTTTTTTTATAGTTATACCTATTTTAATTGGAGGATTTGGAAATTGATTAGTTCCTTTAATATTAGGAGCACCTGATATAGCTTTTCCTCGTATAAATAATTTAAGTTTTTGGTTACTTCCTCCTTCATTAATTTTATTATTTATTTCTTCAATGGTGGAAATGGGAGTAGGGGCTGGATGAACAATTTATCCTCCTTTATCATCATTAGATGGACATTCAGGTTATTCAGTAGATTTTGCTATTTTTTCATTACATTTAGCAGGAGCTTCTTCTATTATAGGAGCTATTAATTTTATTAGTACTATTTTAAATATACGTTTATATGGTTTATTTATAGATAAAGTATCTTTATTTGTTTGATCAGTATTAATTACAGCAGTATTATTATTATTATCTTTACCAGTGTTAGCTGGTGCTATTACTATATTATTGGTAGATCGAAATTTTAATACATCTTTTTTTGATCCAGCTGGAGGTGGGGATCCAATTTTATTTCAACATTTATTTTGATTTTTTGGTCATCCTGAAGTTTATATTTTAATTTTACCTGGATTTGGAATTATTTCTCATATTATTAGAGGATTGGTTGGTAAGCGAGAACCTTTTgGGTTTTTAGGAATAATTTATGCAATAGtTGGAAtTGGAtTAATAGGAtTtgTTGTTTGAGCACATCATATATTTTCAGTAGGGATAGATGTAGATACTCGtGCATATTtTACAGCTGCTACTATAGTAAttGCAAtTCCTACTGGAAtTAAAAttTtTAGtTGAAtGGCaActttacatGGAtcTtAttTTAAAATAGAAGttccTtTAtTAtgAAGaattggatttgtatttttatttactttagGtggaattacaggaGTAgtattatctaattcatctttAGATATTattttacatgaTacttattatGtaGTAGcacattttcattatgttttaAGAAtaGGAgctgtttttgctattttaGGAGGTattacttattgatttcctttattttttggaattaaattaagaattaaaaaaagtaaacttcagttttatataatatttataggagtaaatttaac--------------------------------------------
	13PEAN14_nazariani_DA171               -------------------------------gctatagTAGgAatagCtAtAAgAGtattaatTCGAATTGAGTTAGGACAATCAGGTAGATTTTTAATTAATGATCAATTATATAATGTTATTGTTACTAGTCATGCTTTTATTATAATTTTTTTTATAGTTATACCTATTTTAATTGGAGGATTTGGAAATTGATTAGTTCCTTTAATATTAGGAGCACCTGATATAGCTTTTCCTCGTATAAATAATTTAAGTTTTTGGTTACTTCCTCCTTCATTAATTTTATTATTTATTTCTTCAATGGTGGAAATGGGAGTAGGGGCTGGATGAACAATTTATCCTCCTTTATCATCATTAGATGGACATTCAGGTTATTCAGTAGATTTTGCTATTTTTTCATTACATTTAGCAGGAGCTTCTTCTATTATAGGAGCTATTAATTTTATTAGTACTATTTTAAATATACGTTTATATGGTTTATTTATAGATAAAGTATCTTTATTTGTTTGATCAGTATTAATTACAGCAGTATTATTATTATTATCTTTACCAGTGTTAGCTGGTGCTATTACTATATTATTGGTAGATCGAAATTTTAATACATCTTTTTTTGATCCAGCTGGAGGTGGGGATCCAATTTTATTTCAACATTTATTTTGATTTTTTGGTCATCCTGAAGTTTATATTTTAATTTTACCTGGATTTGGAATTATTTCTCATATTATTAGAGGATTGGTTGGTAAGCGAGAACCTTTTGGGTTTTTAGGAATAATTTATGCAATAGTTGGAATTGGATTAATAGGATTTGTTGTTTGAGCACATCATATATTTTCAGTAGGGATAGATGTAGATACTCGTGCATATTTTACAGCTGCTACTATAGTAATTGCAATTCCTACTGGAATTAAAATTTTTAGTTGAATGGCAACTTTACATGGATCTTATTTTAAAATAGAAGTTCCTTTATTATGAAGAATTGGATTTGTATTTTTATTTACTTTAGGTGGAATTACAGGAGTAGTATTATCTAATTCATCTTTAGATATTATTTTACATGATACTTATTATGTAGTAGCACATTTTCATTATGTTTTAAGAATAGGAGCTGTTTTTGCTATTTTAGGAGGTATTACTTATTGATTTCCTTTATTTTTTGGAATTAAATTAAGAATTAAAAAAAGTAAACTTCAGTTTTATAtaaTATTTATAGGAGTAAATTtaac--------------------------------------------
	14_PEAN_nazariani_DA333                --------------------------------ctatagtaggaatagctataagagtattaattcgaattgagttaggacaatcaggtagatttttaattaatgatcaattatataatgttattgttACTagtcatgctTTTATtataattTTTTTTATAGTTATACCTAtTTTaattggaggatttggaaattgattagttcCTttaatattaggagcacctgatatagcttTTCctcgtataAataatttaagtttttggttaCTTCCtccttcattaattTTATtaTTTATTTCtTcAaTggtgGAAaTgGGAGTAGgGGCtGgaTGaacAaTTTaTCCTCCttTATcATCaTTAGaTGgaCaTTCAGgTTATTcAGTAGaTTTTGCTATTTTTTCaTTAcATTTAGCAggAGCTTCTTCTAtTATAGGAGCTATTAATTTTATTAGTACTATTTTAAaTATACGTTTATATGGTTTATTTATAGATAAAGTATCTTTATTTGTTTGATCAGTATTAATTACAGCAGTATTATTATTATTATCTTTACCAGTGTTAGCTGGTGCTATTACTATATTATTGGTAGATcGAAATTTTAATACATCTTTTTTTGATCCAGCTGGAGGTGGGGATCCAATTTTATTTCAACATTTATTTTGATTTTTTGGTCATCCTGAAGTTTATATTTTAATTTTACCTGGATTTGGAATTATTTCTCATATTATTAGAGGATTGGTTGGTAAGCGAGAACCTTTTGGGTTTTTAGGAATAATTTATGCAATAGTTGGAATTGGATTAATAGGATTTGTTGTTTGAGCACATCATATATTTTCAGTAGGGATAGATGTAGATACTcGTGCATATTTTACAGCTGCTACTATAGTAATTGCAATTCCTACTGGAATTAAAATTTTTAGTTGAATGGCAACTTTACATGGATcTTATTTTAAAATAGAAGTTCCTTTATTATGAAGAATTGGATTTGTATTTTTATTTACTTTAGGTGGAATTACAGGAGTAGTATTATCTAATTCATCTTTAGATATTATTTTACATGATACTTATTATGTAGTAGCACATTTTCATTATGTTTTAAGAATAGGAGCTGTTTTTGCTATTTTAGGAGGTATTACTTATTGATTTCCTTTATTTTTTGGAATTAAATTAAGAATTAAAAAAAGTAAACTTCAGTTTTATATAATATTTATAGGAGTAAATttaactt------------------------------------------
	14_PEAN_nazariani_DA334                ------------------tggagtttgatctgctataGTAGgaatagCTATAAGAGTATTAATTCGAATTGAGTTAGGACAATCAGGTAGATTTTTAATTAATGATCAATTATATAATGTTATTGTTACTAGTCATGCTTTTATTATAATTTTTTTTATAGTTATACCTATTTTAATTGGAGGATTTGGAAATTGATTAGTTCCTTTAATATTAGGAGCACCTGATATAGCTTTTCCTCGTATAAATAATTTAAGTTTTTGGTTACTTCCTCCTTCATTAATTTTATTATTTATTTCTTCAATGGTGGAAATGGGAGTAGGGGCTGGATGAACAATTTATCCTCCTTTATCATCATTAGATGGACATTCAGGTTATTCAGTAGATTTTGCTATTTTTTCATTACATTTAGCAGGAGCTTCTTCTATTATAGGAGCTATTAATTTTATTAGTACTATTTTAAATATACGTTTATATGGTTTATTTATAGATAAAGTATCTTTATTTGTTTGATCAGTATTAATTACAGCAGTATTATTATTATTATCTTTACCAGTGTTAGCTGGTGCTATTACTATATTATTGGTAGATCGAAATTTTAATACATCTTTTTTTGATCCAGCTGGAGGTGGGGATCCAATTTTATTTCAACATTTATTTTGATTTTTTGGTCATCCTGAAGTTTATATTTTAATTTTACCTGGATTTGGAATTATTTCTCATATTATTAGAGGATTGGTTGGTAAGCGAGAACCTTTTGGGTTTTTAGGAATAATTTATGCAATAGTTGGAATTGGATTAATAGGATTTGTTGTTTGAGCACATCATATATTTTCAGTAGGGATAGATGTAGATACTCGTGCATATTTTACAGCTGCTACTATAGTAATTGCAATTCCTACTGGAATTAAAATTTTTAGTTGAATGGCAACTTTACATGGATCTTATTTTAAAATAGAAGTTCCTTTATTATGAAGAATTGGATTTGTATTTTTATTTACTTTAGGTGGAATTACAGGAGTAGTATTATCTAATTCATCTTTAGATATTATTTTACATGATACTTATTATGTAGTAGCACATTTTCATTATGTTTTAAGAATAGGAGCTGTTTTTGCTATTTTAGGAGGTATTACTTATTGATTTCCTTTATTTTTTGGAATTAAATTAAGAATTAAAAAAAGTAAACTTCAGTTTTATATAATATTTATAGGAGTAAATttaactt------------------------------------------
	14_PEAN_nazariani_DA335                ------------------------ttgatctgctataGtAggaatagCtAtaagagtATTAATtcgaaTTGAGTTAGgacAATcAGGTagaTTTTTAATTAATGATCAATTATATAATGTTATTGTTACTAGTCATGCTTTTATTATAATTTTTTTTATAGTTATACCTATTTTAATTGGAGGATTTGGAAATTGATTAGTTCCTTTAATATTAGGAGCACCTGATATAGCTTTTCCTCGTATAAATAATTTAAGTTTTTGGTTACTTCCTCCTTCATTAATTTTATTATTTATTTCTTCAATGGTGGAAATGGGAGTAGGGGCTGGATGAACAATTTATCCTCCTTTATCATCATTAGATGGACATTCAGGTTATTCAGTAGATTTTGCTATTTTTTCATTACATTTAGCAGGAGCTTCTTCTATTATAGGAGCTATTAATTTTATTAGTACTATTTTAAATATACGTTTATATGGTTTATTTATAGATAAAGTATCTTTATTTGTTTGATCAGTATTAATTACAGCAGTATTATTATTATTATCTTTACCAGTGTTAGCTGGTGCTATTACTATATTATTGGTAGATCGAAATTTTAATACATCTTTTTTTGATCCAGCTGGAGGTGGGGATCCAATTTTATTTCAACATTTATTTTGATTTTTTGGTCATCCTGAAGTTTATATTTTAATTTTACCTGGATTTGGAATTATTTCTCATATTATTAGAGGATTGGTTGGTAAGCGAGAACCTTTTGGGTTTTTAGGAATAATTTATGCAATAGTTGGAATTGGATTAATAGGATTTGTTGTTTGAGCACATCATATATTTTCAGTAGGGATAGATGTAGATACTCGTGCATATTTTACAGCTGCTACTATAGTAATTGCAATTCCTACTGGAATTAAAATTTTTAGTTGAATGGCAACTTTACATGGATCTTATTTTAAAATAGAAGTTCCTTTATTATGAAGAATTGGATTTGTATTTTTATTTACTTTAGGTGGAATTACAGGAGTAGTATTATCTAATTCATCTTTAGATATTATTTTACATGATACTTATTATGTAGTAGCACATTTTCATTATGTTTTAAGAATAGGAGCTGTTTTTGCTATTTTAGGAGGTATTACTTATTGATTTCCTTTATTTTTTGGAATTAAATTAAGAATTAAAAAAAGTAAACTTCAGTTTTATATAATATTTATAGGAGTAAATttaactt------------------------------------------
	14_PEAN_nazariani_DA336                ---------------------agtttgatctgctataGTAggaaTAGCTAtaagagtATTAATTCGAATTGAGTTAGGACAATCAGGTAGATTTTTAATTAATGATCAATTATATAATGTTATTGTTACTAGTCATGCTTTTATTATAATTTTTTTTATAGTTATACCTATTTTAATTGGAGGATTTGGAAATTGATTAGTTCCTTTAATATTAGGAGCACCTGATATAGCTTTTCCTCGTATAAATAATTTAAGTTTTTGGTTACTTCCTCCTTCATTAATTTTATTATTTATTTCTTCAATGGTGGAAATGGGAGTAGGGGCTGGATGAACAATTTATCCTCCTTTATCATCATTAGATGGACATTCAGGTTATTCAGTAGATTTTGCTATTTTTTCATTACATTTAGCAGGAGCTTCTTCTATTATAGGAGCTATTAATTTTATTAGTACTATTTTAAATATACGTTTATATGGTTTATTTATAGATAAAGTATCTTTATTTGTTTGATCAGTATTAATTACAGCAGTATTATTATTATTATCTTTACCAGTGTTAGCTGGTGCTATTACTATATTATTGGTAGATCGAAATTTTAATACATCTTTTTTTGATCCAGCTGGAGGTGGGGATCCAATTTTATTTCAACATTTATTTTGATTTTTTGGTCATCCTGAAGTTTATATTTTAATTTTACCTGGATTTGGAATTATTTCTCATATTATTAGAGGATTGGTTGGTAAGCGAGAACCTTTTGGGTTTTTAGGAATAATTTATGCAATAGTTGGAATTGGATTAATAGGATTTGTTGTTTGAGCACATCATATATTTTCAGTAGGGATAGATGTAGATACTCGTGCATATTTTACAGCTGCTACTATAGTAATTGCAATTCCTACTGGAATTAAAATTTTTAGTTGAATGGCAACTTTACATGGATCTTATTTTAAAATAGAAGTTCCTTTATTATGAAGAATTGGATTTGTATTTTTATTTACTTTAGGTGGAATTACAGGAGTAGTATTATCTAATTCATCTTTAGATATTATTTTACATGATACTTATTATGTAGTAGCACATTTTCATTATGTTTTAAGAATAGGAGCTGTTTTTGCTATTTTAGGAGGTATTACTTATTGATTTCCTTTATTTTTTGGAATTAAATTAAGAATTAAAAAAAGTAAACTTCAGTTTTATATAATATTTATAGGAGTAAATTtaactt------------------------------------------
	14_PEAN_nazariani_DA337                ----------------tttggagtttgatctgctatagTAGGAATAGCTATAAGAGTATTAATTCGAATTGAGTTAGGACAATCAGGTAGATTTTTAATTAATGATCAATTATATAATGTTATTGTTACTAGTCATGCTTTTATTATAATTTTTTTTATAGTTATACCTATTTTAATTGGAGGATTTGGAAATTGATTAGTTCCTTTAATATTAGGAGCACCTGATATAGCTTTTCCTCGTATAAATAATTTAAGTTTTTGGTTACTTCCTCCTTCATTAATTTTATTATTTATTTCTTCAATGGTGGAAATGGGAGTAGGGGCTGGATGAACAATTTATCCTCCTTTATCATCATTAGATGGACATTCAGGTTATTCAGTAGATTTTGCTATTTTTTCATTACATTTAGCAGGAGCTTCTTCTATTATAGGAGCTATTAATTTTATTAGTACTATTTTAAATATACGTTTATATGGTTTATTTATAGATAAAGTATCTTTATTTGTTTGATCAGTATTAATTACAGCAGTATTATTATTATTATCTTTACCAGTGTTAGCTGGTGCTATTACTATATTATTGGTAGATCGAAATTTTAATACATCTTTTTTTGATCCAGCTGGAGGTGGGGATCCAATTTTATTTCAACATTTATTTTGATTTTTTGGTCATCCTGAAGTTTATATTTTAATTTTACCTGGATTTGGAATTATTTCTCATATTATTAGAGGATTGGTTGGTAAGCGAGAACCTTTTGGGTTTTTAGGAATAATTTATGCAATAGTTGGAATTGGATTAATAGGATTTGTTGTTTGAGCACATCATATATTTTCAGTAGGGATAGATGTAGATACTCGTGCATATTTTACAGCTGCTACTATAGTAATTGCAATTCCTACTGGAATTAAAATTTTTAGTTGAATGGCAACTTTACATGGATCTTATTTTAAAATAGAAGTTCCTTTATTATGAAGAATTGGATTTGTATTTTTATTTACTTTAGGTGGAATTACAGGAGTAGTATTATCTAATTCATCTTTAGATATTATTTTACATGATACTTATTATGTAGTAGCACATTTTCATTATGTTTTAAGAATAGGAGCTGTTTTTGCTATTTTAGGAGGTATTACTTATTGATTTCCTTTATTTTTTGGAATTAAATTAAGAATTAAAAAAAGTAAACTTCAGTTTTATATAATATTTATAGGAGTAAATttaactt------------------------------------------
	14_PEAN_nazariani_DA329                ---------------------agtttgatctgctatagtaggaatagCTAtaagagTATTAATTCGAATTGAGTTAGGACAATCAGGTAGATTTTTAATTAATGATCAATTATATAATGTTATTGTTACTAGTCATGCTTTTATTATAATTTTTTTTATAGTTATACCTATTTTAATTGGAGGATTTGGAAATTGATTAGTTCCTTTAATATTAGGAGCACCTGATATAGCTTTTCCTCGTATAAATAATTTAAGTTTTTGGTTACTTCCTCCTTCATTAATTTTATTATTTATTTCTTCAATGGTGGAAATGGGAGTAGGGGCTGGATGAACAATTTATCCTCCTTTATCATCATTAGATGGACATTCAGGTTATTCAGTAGATTTTGCTATTTTTTCATTACATTTAGCAGGAGCTTCTTCTATTATAGGAGCTATTAATTTTATTAGTACTATTTTAAATATACGTTTATATGGTTTATTTATAGATAAAGTATCTTTATTTGTTTGATCAGTATTAATTACAGCAGTATTATTATTATTATCTTTACCAGTGTTAGCTGGTGCTATTACTATATTATTGGTAGATCGAAATTTTAATACATCTTTTTTTGATCCAGCTGGAGGTGGGGATCCAATTTTATTTCAACATTTATTTTGATTTTTTGGTCATCCTGAAGTTTATATTTTAATTTTACCTGGATTTGGAATTATTTCTCATATTATTAGAGGATTGGTTGGTAAGCGAGAACCTTTTGGGTTTTTAGGAATAATTTATGCAATAGTTGGAATTGGATTAATAGGATTTGTTGTTTGAGCACATCATATATTTTCAGTAGGGATAGATGTAGATACTCGTGCATATTTTACAGCTGCTACTATAGTAATTGCAATTCCTACTGGAATTAAAATTTTTAGTTGAATGGCAACTTTACATGGATCTTATTTTAAAATAGAAGTTCCTTTATTATGAAGAATTGGATTTGTATTTTTATTTACTTTAGGTGGAATTACAGGAGTAGTATTATCTAATTCATCTTTAGATATTATTTTACATGATACTTATTATGTAGTAGCACATTTTCATTATGTTTTAAGAATAGGAGCTGTTTTTGCTATTTTAGGAGGTATTACTTATTGATTTCCTTTATTTTTTGGAATTAAATTAAGAATTAAAAAAAGTAAACTTCAGTTTTATATAATATTTATAGGAgtaaatTtaactt------------------------------------------
	Anelosimus_darwini_Ambo_040A           --------------------------------------TGGGAACTGCTATAAGAGTATTAATTCGAATTGAATTAGGTCAATTAGGTAGATTTTTAATGAATGATCAATTATATAATGTAATTGTTACTAGACATGCTTTTATTATAATTTTTTTTATAGTTATACCTATTTTAATTGGAGGTTTTGGTAATTGATTAGTACCTTTAATATTAGGAGCACCTGATATGGCTTTTCCTCGAATGAATAATTTAAGTTTTTGATTACTTCCTCCTTCTTTAATTTTATTATTTATTTCTTCAATAGTAGAAATAGGAGTAGGAGCTGGATGAACAATTTATCCTCCTTTATCTTCATTAGATGGTCATTCAGGTTATTCAGTAGATTTTGCTATTTTTTCGTTACATTTAGCAGGAGCTTCTTCAATTATAGGAGCTATTAATTTTATTAGAACTATTTTAAATATACGTTCATGTGGAATATCAATAGATAAAGTATCTTTATTTGTTTGATCAGTATTAATTACTGCAGTATTATTATTATTATCTTTACCAGTGTTAGCTGGTGCTATTACTATATTATTAGTAGATCGAAATTTTAATACATCTTTTTTTGATCCAGCTGGAGGTGGTGATCCAATTTTATTTCAACATTTATTTTGATTTTTTGGTCATCCTGAAGTATATATTTTAATTTTACCTGGATTTGGAATTATTTCTCATATTATTAGAGGTTTAGTTGGTAAACGAGAACCTTTTGGATTTTTAGGAATAATTTATGCAATAATTGGAATTGGATTAATAGGATTTGTTGTATGAGCACATCATATATTTTCAGTGGGAATAGATATTGATACTCGGGCTTATTTTACTGCTGCTACTATAGTAATTGCAATTCCTACTGGAATTAAAATTTTTAGTTGAATAGCAACTTTACATGGATCTTATTTTAAAATAGAGGTTTCTTTATTATGAAGAATTGGATTTGTATTTTTATTTACTTTAGGAGGTATTACAGGAGTAGTATTATCTAATTCATCTTTAGATATCATTTTACATGATACTTATTATGTAGTAGCACATTTTCATTATGTTTTAAGAATAGGAGCTGTTTTTGCTATTTTAGGAGGTATTACTTATTGATTTCCTTTATTTTTTGGAATTAAGTTAAGAGTTAAAAAAAGTAAACTTCAATTTTATATTATATTT-------------------------------------------------------------
	Anelosimus_darwini_ambohitantely_33PR  --------------tttttggagcttgatctgctatagtgggaactgctataagagtattaATTCGAATTGAATTaGGTcAattaggTAGATTTTTAATAAATGATCAATTGTATAATGTAATTGTTACTAGACATGCTTTTATTATAATTTTTTTTATAGTTATACCTATTTTAATTGGAGGTTTTGGTAATTGATTAGTACCTTTAATATTAggAGCACCTGATATGGCTTTTCCTCGAATGAATAATTTAAGTTTTTGATTACTTCCTCCTTCTTTAATTTTATTATTTATTTCTTCAATAGTAGAAATAGGAGTAGGAGCTGGATGAACAATTTATCCTCCTTTATCTTCATTAGATGGTCATTCAGGTTATTCAGTAGATTTTGCTATTTTTTCGTTACATTTAGCAGGAGCTTCTTCAATTATAGGAGCTATTAATTTTATTAGAACTATTTTAAATATACGTTCATGTGGAATATCAATAGATAAAGTATCTTTATTTGTTTGATCAGTATTAATTACTGCAGTATTATTATTATTATCTTTACCAGTGTTAGCTGGTGCTATTactatatTaTtAgTAGAtcgaaATtttAATacatctttttttgatccagctggaggtggtg---------------------------------------------------------------------------------------------------------------------------------------------------------------------------gatttgttgtatgagcacatcatatattttcagtgggaatagatattgatactcgggcttattttactgctgctactatagtaattgcaattcctactggaattaaaatttttagttgaatagcaactttacatggatcttattttaaaatagaggtttctttattatgaagaattggatttgtatttttatttactttaggaggtattacaggagtagTattatctaattcatctttagatatcattttacatgatacttattatgtagtagcacattttcattatgttttaagaataggagctg---------------------------------------------------------------------------------------------------------------------------------------------------------------
	Anelosimus_darwini_ambohitantely_34PR  aagattatatttaatttttggagcttgatctgctatagtgggaactGCTATAAGAGTATTAATTCGAATTGAATTAGGTCAATTAGGTAGATTTTTAATAAATGATCAATTGTATAATGTAATTGTTACTAGACATGCTTTTATTATAATTTTTTTTATAGTTATACCTATTTTAATTGGAGGTTTTGGTAATTGATTAGTACCTTTAATATTAGGAGCACCTGATATGGCTTTTCCTCGAATGAATAATTTAAGTTTTTGATTACTTCCTCCTTCTTTAATTTTATTATTTATTTCTTCAATAGTAGAAATAGGAGTAGGAGCTGGATGAACAATTTATCCTCCTTTATCTTCATTAGATGGTCATTCAGGTTATTCAGTAGATTTTGCTATTTTTTCGTTACATTTAGCAGGAGCTTCTTCAATTATAGGAGCTATTAATTTTATTAGAACTATTTTAAATATACGTTCATGTGGAATATCAATAGATAAAGTATCTTTATTTGTTTGATCAGTATTAATTACTGCAGTATTATTATTATTATCTTTACCAGTGTTAGCTGGTGCTATTACTATATTATTAGTAGATCGAAATTTTAATACATCTTTTTTTGATCcagctggaggtggtgatccaattttatttcaacatttattttgatttttt-------------------------------------------------------------------------------------------------------------------------------------------------------------------------------------------------------------------------------------------------------------------------------------------------------------------------------------------------------------------------------------------------------------------------------------------------------------------------------------------------------------------------------------------------------------------------------------------------------------------------
	Anelosimus_tita_39PR                   aagtttatatttgatttttggtgcttgatttgctatggtaggaactgctataagagtattaattcgAATTGAAttaggatTTACAGGTAGATTTTTAATAAATGATCAGTTATATAATGTTATTGTAACAAGTCATGCTTTTATTATAATTTTTTTTATAGTTATACCTATTTTAATTGGAGGATTTGGAAATTGATTGGTACCTTTAATATTGGGAGCTCCTGATATAGCTTTTCCTCGTATAAATAATTTAAGTTTTTGGTTACTTCCTCCTTCATTAATTTTATTATTTATTTCTTCAATAGTAGAAATAGGAGTGGGAGCTGGTTGAACAATTTATCCTCCTTTATCATCATTAGATGGACATTCAGGATATTCAGTGGATTTTGCTATTTTTTCATTACATTTAGCAGGAGCTTCTTCAATTATAGGAGCTATTAATTTTATTAGAACTATTTTAAATATACGTTCATGTGGAATATCAATAGATAAAGTATCTTTATTTGTTTGATCAGTATTAATTACAGCAGTTTTATTATTATTATCTTTACCTGTATTAGCTGGTGCTATTACTATATTATTAGTTGATCGAAATTTTAATACATCTTTTTTTGATCcagcTGGTGgtggggatccaattttatttcaacatttattttgattttttggtcaccct--------------------------------------------------------------------------------------------------------------------------------------------------------------agtaggaatagatgtagatactcgagcatattttactggtgctactatggtaattgcaattcctactgaaattaaaatttttaggtgaatagcaactttacatggatcttattttaaaatagaagttcctttattatgaagaattggatttgtatttttatttactttaggaggaattactggaGTAGTATTAtctaattcatctTTAGATATTATTTtacaTGATACTTATTATGTTGTAGCTCATTTTCATTATGTTTTaagAataggagctgtttttgctattttaggaggaattacttattgatttcctttattttttggaattaaattaagagtaatgaaaattaa-----------------------------------------------------------------------------------
	Anelosimus_torfi_36PR                  ------atatttaatttttggagcttggtctgCTATAGTAGGGACAgCTATAAGaGtATTAATTCGAATTGAGTTAGGTCAATCTGGTAGATTTTTAATAAATGATCAATTATATAATGTAATTGTAACAAGTCATGCTTTTATTATAATTTTTTTTATAGTTATACCTATTTTAATTGGAGGTTTTGGAAATTGATTAGTACCTTTAATATTAGGAGCACCTGATATAGCTTTTCCTCGAATAAATAATTTAAGATTTTGATTACTTCCTCCTTCATTAATTTTATTATTTATTTCTTCAATAGTAGAAATAGGAGTAGGAGCTGGATGAACAATTTATCCTCCTTTATCATCATTAGATGGTCATTCTGGTTATTCAGTAGATTTTGCTATTTTTTCTTTACATTTAGCTGGAGCTTCTTCAATTATAGGAGCTATTAATTTTATTAGAACTATTTTAAATATACGATTGTGTGGAATATTTATAGATAAAGTATCTTTATTTGTTTGATCAGTATTAATTACAGCAGTATTATTATTATTATCTTTACCAGTATTGGCTGGTGCTATTACTATATTATTAGTAGATCGAAATTTTAATACATCTTTTTTTGATccaccagggggaggagatcctattttatttcaacatttattttgattttttggacatcctgaagtatatattttaattttacctggatttggaattatttctcatattattagaagtttagttggaaaacgagaaccatttggatttataggaataatttatgcaatagtaggaattggattaataggatttgttgtatgggcacatcatatattttcagtagggatagatgttgatactcgggcttatttTactgctgctactATAGtaAttgcaattcctactggaATTAAAATTTTTAGATGAATAGCAACTTTACATGGTTCATATTTTAAGTTGGAAGTAtctTTATTATGAAGAATTGGATTTGTATTTTTATTTACTTTAGGGGGGATTACAGGAGTAATTTTATCTAATTCATCTTTAGATATTATTTTACATGATACTTATTATGTAGTAGCTCATTTTCATTATGTTTTAAGAATAGGAGCAGTATTTGCTATTTTAGGAGGAATTACTTATTGATTTCCTTTATTTTTTGGTATTAAATTAAGAGTAAAAAAAAGTAAACTTCAATTTTATGTTATATTTTTAGGAgtaaatttaa---------------------------------------------
	Anelosimus_salut_16PR                  aagattatatttaatttttggagcttggtctgctaTaattggTACTGCTATAaGAGTATTAATTCGAATTGAATTAGGTCAATCTGGTAGATTTTTTATAAATGATCAATTATATAATGTAATTGTAACAAGTCATGCTTTTATTATAATTTTTTTTATAGTTATACCTATTTTAATTGGAGGATTTGGAAATTGATTAGTACCTTTAATATTAGGAGCACCTGATATAGCTTTTCCTCGTATAAATAATTTAAGATTTTGATTACTTCCTCCTTCATTAATTTTATTATTTATTTCTTCAATAGTAGAAATAGGAGTAGGAGCTGGATGGACAATTTATCCTCCTTTATCATCATTAGATGGGCATTTTAGATATTCAGTGGATTTTGCTATTTTTTCTTTACATTTAGCTGGTGCTTCTTCAATTATAGGAGCTATTAATTTTATTAGAACTATTTTGAATATACGAATATATGGAATATCAATAGATAAAATATCTTTATTTGTATGATCAGTATTAGTTACAGCAGTATTATTATTGTTATCTTTACCAgTATTAGCTGGTGCAATTACTATATTATTAGTAGATCGAAATTTTAATACAtctTTTtttgatccagcaggaggaggtgatccaattttatttcaacatttattttgattttttggtcaccc-------------------------------------------------------------------------------------------------------------------------------------------------------------------------------------------------------------------------------------------------------------------------------------------------------------------------------------------------------------------aattcatctttagatattattttacatgatacatattatgtagttgctCactttcattatgttttaagaataggagcagtttttgctattttaggaGgAAttactTATTGATttcctttaTtTTttggtattAaATTAAATGTAAAAAAaagtaagcttcaattttaTgtaatatttttAGgagtaaatataac--------------------------------------------
	Anelosimus_salut_29PR                  --------------------------------------------------------------------------------------------------------------------------------------------------------------------------------------------------------------------------------------------------------------------------------------------------------------------------------------------------------------------------------------------------------------------------------------------------------------------------------------------------------------------------------------------------------------------------------------------------------------------------------------------------------------------------------------------------------------------------------------------------------------------------------------------------------------------------------------------------------------------------------------------------------------------------------------------------------------------------------------------------------------------------------------------------------------------------------------------------------------------------------------taaGAATAGGAGCAGTTTTTGCTATTTTAGGAGGAATTACTTATTGATTTCCTTTATTTTTTGGTaTTAAATTAAATGTAAAAAAAAGTAAGCttcaatTTTATGTAatattttTAGGAGtaaatataacttttttcc------------------------------------
	03PEAN_salut_DA226                     -------------??????ggagcttggtctgctataAtTGgtaCTGCTATAAGAGTATTAATTCGAATTGAAttaggtcaatctggtagaTTTTTTATAAATGATCAATTATATAATGTAATTGTAACAAGTCATGCTTTTATTATAATTTTTTTTATAGTTATACCTATTTTAATTGGAGGATTTGGAAATTGATTAGTACCTTTAATATTAGGAGCACCTGATATAGCTTTTCCTCGTATAAATAATTTAAGATTTTGATTACTTCCTCCTTCATTAATTTTATTATTTATTTCTTCAATAGTAGAAATAGGAGTAGGAGCTGGATGGACAATTTATCCTCCTTTATCATCATTAGATGGGCATTTTAGATATTCAGTGGATTTTGCTATTTTTTCTTTACATTTAGCTGGTGCTTCTTCAATTATAGGAGCTATTAATTTTATTAGAACTATTTTGAATATACGAATATATGGAATATCAATAGATAAAATATCTTTATTTGTATGATCAGTATTAGTTACAGCAGTATTATTATTGTTATCTTTACCAGTATTAGCTGGTGCAATTACTATATTATTAGTAGATCGAAATTTTAATACATCTTTTTTTGATCCAGCAGGAGGAGGTGATCCAATTTTATTTCAACATTTATTTTGATTTTTTGGACATCCTGAAGTATATATTTTAATTTTACCTGGATTTGGAATTATTTCTCATATTATTAGAAGATTAGTAGGAAAACGTGAACCATTTGGATTTTTAGGAATAATTTATGCTATAGTAGGAATTGGTTTAATAGGTTTTGTTGTATGAGCACATCATATATTTTCAGTAGGAATAGATGTTGATACTCGAGCTTATTTTACTGCTGCTACTATAGTAATTGCAATTCCTACTGGAATTAAAATTTTTAGATGAATAGCAACTTTACATGGTTcTTATTTTAAAATAGAAGTATCTTTATTATGAAGAATTGGATTTGTATTTTTGTTTACTTTAGGAGGTATTACAGGAGTAATTTTATcTAATTCATCTTTAGATATTATTTTACATGATACATATTATGTAGTTGCTCACTTTCATTATGTTTTAAGAATAGGAGCAGTTTTTGCTATTTTAGGAGGAATTACTTATTGATTTCCTTTATTTTTTGGTATTAAATTAAatgTAAAAAAAAGTAAGCTTCAATTTTATGTAATATTTTTAGGAGTaaatataactt------------------------------------------
	03PEAN_salut_DA227                     -----------????????????----------------------tgctATAAGAGTATTAATTCGAATtgaattaggtcaatctggTAGATTttttataaatGATCAATTATATAAtgtaattgtaacaagtCATGCTTTTATTATAATTTTTTTTATAGTTATACCTATTTTAATTGGAGGATTTGGAAATTGATTagtacctTTAATATTAGGAGCACCTGATATAGCTTTTCCTCGTATAAATAATTTaagattttgattaCTTCCTCCTTCATTAATTTTATTATTTATTTCTTCaatagtgGAaataggaGTaggagctGGatggacaATTTATCCTCCTTTATCATCATTAGATGGACattttagatAtTCagtggatTTTGCTATTTTttctttaCATTTagctggtgctTCttcaattATAGGAGCTATTAATTTTATtagaacTATtttgaatATacgaatatATggaatatcaataGATaaaatatCTTTATTtgtttGATCAGTATTagtTACAGCAGTATTattRttgttaTCTTtacCAGTatTAGCTGGTGcaaTTACTATATTATtagTAGATCGAAATTTTAATACATCTTTTTTTGATCCAgcaggaGgaggtgaTCCAATtttATTTCAACATTTATTTTGATTTTTtggacaTCCTGAAGTaTATATTTTAATTTTACCTGGATTTGGAATTATTTCTCATATTATTAGAaGATTaGTaGgaAAaCgtgAACcatTtggatttTTAGGAATAATTTATGctatagtaGGAATTGgtttaATAGgttttGTtgtatGAGCACATCATATATTTTCAGTAGGaATAGATgttgaTACTCGagcttaTTTTactgcTGCTACTATAGTAATTGCAATTCCTACTGGAATTAAAATTTTTAGaTGAATaGCAACTTTACAtggttctTATTTTAAAATAGAagtatcttTATTATGAAGAATTGGATTTGTATTtttgtttACTTTAGgaggtattACAGGAgtaattttaTCTAATTCATCTTTAGATATTATTTTACATGAtacatatTATGTagttgctcactttCATTATGTTTTAAGAATAGGagcagttTTTGCTATTTTAGGaggaattACTTATTGATTTCCTTTATTTTTtggtattAAATtaaatgtaaaaAAAAGtaagcttcaattttatgtaatatttttaggaGTaaatataactt------------------------------------------
	04PEAN04_salut_DA043                   ------------------tggagcttggtctgctataattgGtactgCtATAAGAGTATTAATTCGAATTGAAttaggtcaatcTGGTAGATTTTTTATAAATGATCAATTATATAATGTGATTGTAACAAGTCATGCTTTTATTATAATTTTTTTTATAGTTATACCTATTTTAATTGGAGGATTTGGAAATTGATTAGTACCTTTAATATTAGGAGCACCTGATATAGCTTTTCCTCGTATAAATAATTTAAGATTTTGATTACTTCCTCCTTCATTAATTTTATTATTTATTTCTTCAATAGTGGAAATAGGAGTAGGAGCTGGATGGACAATTTATCCTCCTTTATCATCATTAGATGGACATTTTAGATATTCAGTGGATTTTGCTATTTTTTCTTTACATTTAGCTGGTGCTTCTTCAATTATAGGAGCTATTAATTTTATTAGAACTATTTTGAATATACGAATATATGGAATATCAATAGATAAAATATCTTTATTTGTATGATCAGTATTAGTTACAGCAGTATTATTGTTGTTATCTTTACCAGTATTAGCTGGTGCAATTACTATATTATTAGTAGATCGAAATTTTAATACATCTTTTTTTGATCCAGCAGGAGGAGGTGATCCAATTTTATTTCAACATTTATTTTGATTTTTTGGACATCCTGAAGTATATATTTTAATTTTACCTGGATTTGGAATTATTTCTCATATTATTAGAAGATTAGTAGGAAAACGTGAACCATTTGGATTTTTAGGAATAATTTATGCTATAGTAGGAATTGGTTTAATAGGTTTTGTTGTATGAGCACATCATATATTTTCAGTAGGAATAGATGTTGATACTCGAGCTTATTTTACTGCTGCTACTATAGTAATTGCAATTCCTACTGGAATTAAAATTTTTAGATGAATAGCAACTTTACATGGTTcTTATTTTAAAATAGAAGTATCTTTATTATGAAGAATTGGATTTGTATTTTTGTTTACTTTAGGAGGTATTACAGGAGTAATTTTAtctAATTCATCTTTAGATATTATTTTACATGATACATATTATGTAGTTGCTCACTTTCATTATGTTTTAAGAATAGGAGCAGTTTTTGCTATTTTAGGAGGAATTactTATTGATTTCCTTTATTTTTTGGTATTAAATTAAATGTAAAAAAAAGTAAGCTTCAATTTTATGTAATATTTTTAGGAGTAAatataactt------------------------------------------
	04PEAN14_salut_DA055                   ------------------------ttggtctgctataatTGGTAcTGCTATAAGAGTATTAATTCGAATTGAAttaggtcaaTCTGGTAGATTTTTTATAAATGATCAATTATATAATGTAATTGTAACAAGTCATGCTTTTATTATAATTTTTTTTATAGTTATACCTATTTTAATTGGAGGATTTGGAAATTGATTAGTACCTTTAATATTAGGAGCACCTGATATAGCTTTTCCTCGTATAAATAATTTAAGATTTTGATTACTTCCTCCTTCATTAATTTTATTATTTATTTCTTCAATAGTAgAAATAGGAGTAGGAGCTGGATGGACAATTTATCCTCCTTTATCATCATTAGATGGGCATTTTAGATATTCAGTGGATTTTGCTATTTTTTCTTTACATTTAGCTGGTGCTTCTTCAATTATAGGAGCTATTAATTTTATTAGAACTATTTTGAATATACgAATATATGGAATATCAATAGATAAAATATCTTTATTTGTATGATCAGTATTAGTTACAGCAGTATTATTATTGTTATCTTTACCAGTATTAGCTGGTGCAATTACTATATTATTAGTAGATCGAAATTTTAATACATCTTTTTTTGATCCAGCAGGAGGAGGTGATCCAATTTTATTTCAACATTTATTTTGATTTTTTGGACATCCTGAAGTATATATTTTAATTTTACCTGGATTTGGAATTATTTCTCATATTATTAGAAGATTAGTAGGAAAACGTGAACCATTTGGATTTTTAGGAATAATTTATGCTATAGTAGGAATTGGTTTAATAGGTTTTGTTGTATGAGCACATCATATATTTTCAGTAGGAATAGATGTTGATACTCGAGCTTATTTTACTGCTGCTACTATAGTAATTGCAATTCCTACTGGAATTAAAATTTTTAGATGAATAGCAACTTTACATGGTTcTTATTTTAAAATAGAAGTATcTTTATTATGAAGAATTGGATTTGTATTTTTGTTTACTTTAGGAGGTATTACAGGAGTAATTTTAtctAATTCATCTTTAGATATTATTTTACATGATACATATTATGTAGTTGCTCACTTTCATTATGTTTTAAGAATAGGAGCAGTTTTTGCTATTTTAGGAGGAATTACTTATTGATTTCCTTTATTTTTTGGTATTAAATTAAatgTAAAAAAAAGTAAGCTTCAATTTTATGTAATATTTTTAGGAGTAAATa------------------------------------------------
	05PEAN14_salut_DA071                   ------------------tggagcttggTCTGCTAtAatTGGTACTGCTATAAGAGTATTAATTCGAATTGAATTAGgTCAATCTGGTAGATTTTTTATAAATGATCAATTATATAATGTAATTGTAACAAGTCATGCTTTTATTATAATTTTTTTTATAGTTATACCTATTTTAATTGGAGGATTTGGAAATTGATTAGTACCTTTAATATTAGGAGCACCTGATATAGCTTTTCCTCGTATAAATAATTTAAGATTTTGATTACTTCCTCCTTCATTAATTTTATTATTTATTTCTTCAATAGTAGAAATAGGAGTAGGAGCTGGATGGACAATTTATCCTCCTTTATCATCATTAGATGGGCATTTTAGATATTCAGTGGATTTTGCTATTTTTTCTTTACATTTAGCTGGTGCTTCTTCAATTATAGGAGCTATTAATTTTATTAGAACTATTTTGAATATACGAATATATGGAATATCAATAGATAAAATATCTTTATTTGTATGATCAGTATTAGTTACAGCAGTATTATTATTGTTATCTTTACCAGTATTAGCTGGTGCAATTACTATATTATTAGTAGATCGAAATTTTAATACATCTTTTTTTGATCCAGCAGGAGGAGGTGATCCAATTTTATTTCAACATTTATTTTGATTTTTTGGACATCCTGAAGTATATATTTTAATTTTACCTGGATTTGGAATTATTTCTCATATTATTAGAAGATTAGTAGGAAAACGTGAACCATTTGGATTTTTAGGAATAATTTATGCTATAGTAGGAATTGGTTTAATAGGTTTTGTTGTATGAGCACATCATATATTTTCAGTAGGAATAGATGTTGATACTCGAGCTTATTTTACTGCTGCTACTATAGTAATTGCAATTCCTACTGGAATTAAAATTTTTAGATGAATAGCAACTTTACATGGTTcTTATTTTAAAATAGAAGTATCTTTATTATGAAGAATTGGATTTGTATTTTTGTTTACTTTAGGAGGTATTACAGGAGTAATTTTATcTAATTCATCTTTAGATATTATTTTACATGATACATATTATGTAGTTGCTCACTTTCATTATGTTTTAAGAATAGGAGCAGTTTTTGCTATTTTAGGAGGAATTACTTATTGATTTCCTTTATTTTTTGGTATTAAATTAAATGTAAAAAAAAGTAAGCTTCAATTTTATGTAATATTTTTAGGAGTAAatataactt------------------------------------------
	06PEAN11_salut_DA077                   ----------------------gcttggtctgctatAatTGGTACTgCTATAAGAGTATTAATTCGAATTGAATTaggTCAATCTGGTAGATTTTTTATAAATGATCAATTATATAATGTAATTGTAACAAGTCATGCTTTTATTATAATTTTTTTTATAGTTATACCTATTTTAATTGGAGGATTTGGAAATTGATTAGTACCTTTAATATTAGGAGCACCTGATATAGCTTTTCCTCGTATAAATAATTTAAGATTTTGATTACTTCCTCCTTCATTAATTTTATTATTTATTTCTTCAATAGTAGAAATAGGAGTAGGAGCTGGATGGACAATTTATCCTCCTTTATCATCATTAGATGGGCATTTTAGATATTCAGTGGATTTTGCTATTTTTTCTTTACATTTAGCTGGTGCTTCTTCAATTATAGGAGCTATTAATTTTATTAGAACTATTTTGAATATACgAATATATGGAATATCAATAGATAAAATATCTTTATTTGTATGATCAGTATTAGTTACAGCAGTATTATTATTGTTATCTTTACCAGTATTAGCTGGTGCAATTACTATATTATTAGTAGATCGAAATTTTAATACATCTTTTTTTGATCCAGCAGGAGGAGGTGATCCAATTTTATTTCAACATTTATTTTGATTTTTTGGACATCCTGAAGTATATATTTTAATTTTACCTGGATTTGGAATTATTTCTCATATTATTAGAAGATTAGTAGGAAAACGTGAACCATTTGGATTTTTAGGAATAATTTATGCTATAGTAGGAATTGGTTTAATAGGTTTTGTTGTATGAGCACATCATATATTTTCAGTAGGAATAGATGTTGATACTCGAGCTTATTTTACTGCTGCTACTATAGTAATTGCAATTCCTACTGGAATTAAAATTTTTAGATGAATAGCAACTTTACATGGTTcTTATTTTAAAATAGAAGTAtctTTATTATGAAGAATTGGATTTGTATTTTTGTTTACTTTAGGAGGTATTACAGGAGTAATTTTATcTAATTCATCTTTAGATATTATTTTACATGATACATATTATGTAGTTGCTCACTTTCATTATGTTTTAAGAATAGGAGCAGTTTTTGCTATTTTAGGAGGAATTACTTATTGATTTCCTTTATTTTTTGGTATTAAATTAAATGTAAAAAAAAGTAAGCTTCAATTTTATGTAATATTTTTAGGAGTAAatataactt------------------------------------------
	10PEAN07_salut_DA137                   --------------------------------ctataattggtACTGCTATAAGAGtattaAtTCGAATTGAATTAGgTCAAtctGGTAGATTTTTTATAAATGATCAATTATATAATGTAATTGTAACAAGTCATGCTTTTATTATAATTTTTTTTATAGTTATACCTATTTTAATTGGAGGATTTGGAAATTGATTAGTACCTTTAATATTAGGAGCACCTGATATAGCTTTTCCTCGTATAAATAATTTAAGATTTTGATTACTTCCTCCTTCATTAATTTTATTATTTATTTCTTCAATAGTAgAAATAGGAGTAGGAGCTGGATGGACAATTTATCCTCCTTTATCATCATTAGATGGGCATTTTAGATATTCAGTGGATTTTGCTATTTTTTCTTTACATTTAGCTGGTGCTTCTTCAATTATAGGAGCTATTAATTTTATTAGAACTATTTTGAATATACGAATATATGGAATATCAATAGATAAAATATCTTTATTTGTATGATCAGTATTAGTTACAGCAGTATTATTATTGTTATCTTTACCAGTATTAGCTGGTGCAATTACTATATTATTAGTAGATCGAAATTTTAATACATCTTTTTTTGATCCAGCAGGAGGAGGTGATCCAATTTTATTTCAACATTTATTTTGATTTTTTGGACATCCTGAAGTATATATTTTAATTTTACCTGGATTTGGAATTATTTCTCATATTATTAGAAGATTAGTAGGAAAACGTGAACCATTTGGATTTTTAGGAATAATTTATGCTATAGTAGGAATTGGTTTAATAGGTTTTGTTGTATGAGCACATCATATATTTTCAGTAGGAATAGATGTTGATACTCGAGCTTATTTTACTGCTGCTACTATAGTAATTGCAATTCCTACTGGAATTAAAATTTTTAGATGAATAGCAACTTTACATGGTTcTTATTTTAAAATAGAAGTATcTTTATTATGAAGAATTGGATTTGTATTTTTGTTTACTTTAGGAGGTATTACAGGAGTAATTTTAtctAaTTCATCTTTAGATATTATTTTACATGATACATATTATGTAGTTGCTCACTTTCATTATGTTTTAAGAATAGGAGCAGTTTTTgctATTTTAGGAGGAATTactTATTGATTTCCTTTATTTTTTGGTATTAAATTAAATGTAAAAAAAAGTAAGCTTCAATTTTATgtaATATTTTTAGGAGTAAatataactt------------------------------------------
	12PEAN01_salut_DA164                   -------------------------------gctataattggtactgctataagagtattaatTCGAATTGAATTAGGTCAATCTGGTAGATTTTTTATAAATGATCAATTATATAATGTAATTGTAACAAGTCATGCTTTTATTATAATTTTTTTTATAGTTATACCTATTTTAATTGGAGGATTTGGAAATTGATTAGTACCTTTAATATTAGGAGCACCTGATATAGCTTTTCCTCGTATAAATAATTTAAGATTTTGATTACTTCCTCCTTCATTAATTTTATTATTTATTTCTTCAATAGTAgAAATAGGAGTAGGAGCTGGATGGACAATTTATCCTCCTTTATCATCATTAGATGGGCATTTTAGATATTCAGTGGATTTTGCTATTTTTTCTTTACATTTAGCTGGTGCTTCTTCAATTATAGGAGCTATTAATTTTATTAGAACTATTTTGAATATACGAATATATGGAATATCAATAGATAAAATATCTTTATTTGTATGATCAGTATTAGTTACAGCAGTATTATTATTGTTATCTTTACCAGTATTAGCTGGTGCAATTACTATATTATTAGTAGATCGAAATTTTAATACATCTTTTTTTGATCCAGCAGGAGGAGGTGATCCAATTTTATTTCAACATTTATTTTGATTTTTTGGACATCCTGAAGTATATATTTTAATTTTACCTGGATTTGGAATTATTTCTCATATTATTAGAAGATTAGTAGGAAAACGTGAACCATTTGGATTTTTAGGAATAATTTATGCTATAGTAGGAATTGGTTTAATAGGTTTTGTTGTATGAGCACATCATATATTTTCAGTAGGAATAGATGTTGATACTCGAGCTTATTTTACTGCTGCTACTATAGTAATTGCAATTCCTACTGGAATTAAAATTTTTAGATGAATAGCAACTTTACATGGTTcTTATTTTAAAATAGAAGTATcTTTATTATGAAGAATTGGATTTGTATTTTTGTTTACTTTAGGAGGTATTACAGGAGTAATTTTAtctAaTTCATCTTTAGATATTATTTTACaTGATACATATTATGTAGTTGCTCACTTTCATTATGTTTTAAGAATAGGAGCAGTTTTTgCTATTTTAGGAGGAATTactTATTGATTTCCTTTATTTTTTGGTATTAAATTAAATGTAAAAAAAAGTAAGCTTCAATTTtatgtaatatttttagGagtaaatataact-------------------------------------------
	12PEAN08_salut_DA167                   -------------------------------gctataattggtactgCtAtaagaGtattaAtTCGAATTGAATTaggTCAATCTGGTAGATTTTTTataAATGATCAATTATATAATGTAATTGTAACAAGTCATGCTTTTATTATAATTTTTTTTATAGTTATACCTATTTTAATTGGAGGATTTGGAAATTGATTAGTACCTTTAATATTAGGAGCACCTGATATAGCTTTTCCTCGTATAAATAATTTAAgATTTTGATTACTTCCTCCTTCATTAATTTTATTATTTATTTCTTCAATAGTAGAAATAGGAGTAGGAGCTGGATGGACAATTTATCCTCCTTTATCATCATTAGATGGGCATTTTAGATATTCAGTGGATTTTGCTATTTTTTCTTTACATTTAGCTGGTGCTTCTTCAATTATAGGAGCTATTAATTTTATTAGAACTATTTTGAATATACgAATATATGGAATATCAATAGATAAAATATCTTTATTTGTATGATCAGTATTAGTTACAGCAGTATTATTATTGTTATCTTTACCAGTATTAGCTGGTGCAATTACTATATTATTAGTAGATCGAAATTTTAATACATCTTTTTTTGATCCAGCAGGAGGAGGTGATCCAATTTTATTTCAACATTTATTTTGATTTTTTGGACATCCTGAAGTATATATTTTAATTTTACCTGGATTTGGAATTATTTCTCATATTATTAGAAGATTAGTAGGAAAACGTGAACCATTTGGATTTTTAGGAATAATTTATGCTATAGTAGGAATTGGTTTAATAGGTTTTGTTGTATGAGCACATCATATATTTTCAGTAGGAATAGATGTTGATACTCGAGCTTATTTTACTGCTGCTACTATAGTAATTGCAATTCCTACTGGAATTAAAATTTTTAGATGAATAGCAACTTTACATGGTTcTTATTTTAAAATAGAAGTATcTTTATTATGAAGAATTGGATTTGTATTTTTGTTTACTTTAGGAGGTATTACAGGAGTAATTTTAtctAATTCATCTTTAGATATTATTTTACATGATACATATTATGTAGTTGCTCACTTTCATTATGTTTTAAGAATAGGAGCAGTTTttgctatTTTAGGAGGAATTACTTATTGATTTCCTTTATTTTTTGGTATTAAATTAAatgTAAAAAAAAGTAAGCTTCAATTTTATGtaaTATTTTtaggagtaaatataac--------------------------------------------
	12PEAN14_salut_DA166                   -------------------------------gctataattggtaCtgctaTAAGAgtattaattcgaATTGAATTAGGTCAATCTGGTAGATTTTTTATAAATGATCAATTATATAATGTAATTGTAACAAGTCATGCTTTTATTATAATTTTTTTTATAGTTATACCTATTTTAATTGGAGGATTTGGAAATTGATTAGTACCTTTAATATTAGGAGCACCTGATATAGCTTTTCCTCGTATAAATAATTTAAGATTTTGATTACTTCCTCCTTCATTAATTTTATTATTTATTTCTTCAATAGTAGAAATAGGAGTAGGAGCTGGATGGACAATTTATCCTCCTTTATCATCATTAGATGGGCATTTTAGATATTCAGTGGATTTTGCTATTTTTTCTTTACATTTAGCTGGTGCTTCTTCAATTATAGGAGCTATTAATTTTATTAGAACTATTTTGAATATACGAATATATGGAATATCAATAGATAAAATATCTTTATTTGTATGATCAGTATTAGTTACAGCAGTATTATTATTGTTATCTTTACCAGTATTAGCTGGTGCAATTACTATATTATTAGTAGATCGAAATTTTAATACATCTTTTTTTGATCCAGCAGGAGGAGGTGATCCAATTTTATTTCAACATTTATTTTGATTTTTTGGACATCCTGAAGTATATATTTTAATTTTACCTGGATTTGGAATTATTTCTCATATTATTAGAAGATTAGTAGGAAAACGTGAACCATTTGGATTTTTAGGAATAATTTATGCTATAGTAGGAATTGGTTTAATAGGTTTTGTTGTATGAGCACATCATATATTTTCAGTAGGAATAGATGTTGATACTCGAGCTTATTTTACTGCTGCTACTATAGTAATTGCAATTCCTACTGGAATTAAAATTTTTAGATGAATAGCAACTTTACATGGTTcTTATTTTAAAATAGAAGTATcTTTATTATGAAGAATTGGATTTGTATTTTTGTTTACTTTAGGAGGTATTACAGGAGTAATTTTAtctAaTTCATCTTTAGATATTATTTTACATGATACATATTATGTAGTTGCTCACTTTCATTATGTTTTAAGAATAGGAGCAGTTTTTGcTATTTTAGGAGGAATTactTATTGATTTCCTTTATTTTTTGGTATTAAATTAAATGTAAAAAAAAGTAAGCTTCAATTTTAtgtaataTttTTaggAGtaaatataac--------------------------------------------
	13PEAN11_salut__DA181                  --------------------------------ctataattggtactgctataagaGtattaatTCGAATTGAAttAGgTCAATCTGgTagATTTTTTATAAATGATCAATTATATAATGTAATTGTAACAAGTCATGCTTTTATTATAATTTTTTTTATAGTTATACCTATTTTAATTGGAGGATTTGGAAATTGATTAGTACCTTTAATATTAGGAGCACCTGATATAGCTTTTCCTCGTATAAATAATTTAAGATTTTGATTACTTCCTCCTTCATTAATTTTATTATTTATTTCTTCAATAGTAGAAATAGGAGTAGGAGCTGGATGGACAATTTATCCTCCTTTATCATCATTAGATGGGCATTTTAGATATTCAGTGGATTTTGCTATTTTTTCTTTACATTTAGCTGGTGCTTCTTCAATTATAGGAGCTATTAATTTTATTAGAACTATTTTGAATATACGAATATATGGAATATCAATAGATAAAATATCTTTATTTGTATGATCAGTATTAGTTACAGCAGTATTATTATTGTTATCTTTACCAGTATTAGCTGGTGCAATTACTATATTATTAGTAGATCGAAATTTTAATACATCTTTTTTTGATCCAGCAGGAGGAGGTGATCCAATTTTATTTCAACATTTATTTTGATTTTTTGGACATCCTGAAGTATATATTTTAATTTTACCTGGATTTGGAATTATTTCTCATATTATTAGAAGATTAGTAGGAAAACGTGAACCATTTGGATTTTTAGGAATAATTTATGCTATAGTAGGAATTGGTTTAATAGGTTTTGTTGTATGAGCACATCATATATTTTCAGTAGGAATAGATGTTGATACTCGAGCTTATTTTACTGCTGCTACTATAGTAATTGCAATTCCTACTGGAATTAAAATTTTTAGATGAATAGCAACTTTACATGGTTcTTATTTTAAAATAGAAGTATcTTTATTATGAAGAATTGGATTTGTATTTTTGTTTACTTTAGGAGGTATTACAGGAGTAATTTTAtctAaTTCATCTTTAGATATTATTTTACATGATACATATTATGTAGTTGCTCACTTTCATTATGTTTTAAGAATAGGAGCAGTTTttgctatTTTAGGAGGAATTactTATTGATTTCCTTTATTTTTtggTATTAAATTaAatgTAAAAAAAAGTAAGCTTCAATTTTATGtaATATTTTtaggagtaaatataactW------------------------------------------
	Anelosimus_may_ambohitantely_37PR      aagattatatttaatttttggagcttgatcagctatagtgggaactgCTATAAGAGTTTTAATTCGAATTGAATTAGGTCAACCAGGTAGATTTTTAATGAATGATCAATTGTATAATGTAATTGTAACAAGTCATGCTTTTATTATAATTTTTTTTATAGTTATACCTATTTTAATTGGTGGTTTTGGAAATTGATTAGTACCTTTAATGTTAGGAGCACCAGATATGGCTTTTCCTCGAATGAATAATTTAAGTTTTTGATTACTTCCTCCATCATTAATTTTATTATTTATTTCTTCAATAGTAGAAATAGGAGTAGGAGCTGGATGAACAATTTATCCTCCTTTATCTTCTTTAGATGGACATTCAGGTTATTCAGTGGATTTTGCTATTTTTTCATTACATTTAGCAGGAGCTTCTTCAATTATAGGTGCTATTAATTTTATTAGAACTATTTTAAATATACGTTCATGTGGAATATCTATAGATAAGGTATCTTTATTTGTTTGATCAGTGTTTATTACAGCGGTATTATTATTATTATCTTTACCAGTATTAGCTGGTGCTATTACTATATTATTAGTAGATCGAAATTTTAATACATCTTTTTTTGAtccagctggaggaggagatcctattttatttcaacatttattttgattttttggt---------------------------------------------------------------------------------------------------------------------------------------------------------------------------------------------------------------------gtaattgcaattcctactggaattaaaatttttagttgaatagcaactttacatggatcttattttaaaatagaagttcctttattatggagaattggatttgtatttttatttactttaggaggaattacaGGAGTAGTATTAtctaattcatctTTAGATATTATTTTACATGATACTTATTATGTAGTAGCACATTTTCATTATGTTTTAAGAATAGGAGCTGTTTTTGCTATTTTaggGGGTATTACTTATTGATTTCCTTTATTTTTTGGAATTAAATTGAGAGTTAAAAAAAGTAAGCTTCAATtttatataatatttttaggtgtaaatttaactttttccctcaacattttt-------------------------
	Anelosimus_may_ambohitantely_38PR      aagattatatttaatttttggagcttgatcagctataGTGGgaacTGCTATAAGAGTTTTAATTCGAATTGAATTAGGTCAACCAGGTAGATTTTTAATGAATGATCAATTATATAATGTAATTGTAACAAGTCATGCTTTTATTATAATTTTTTTTATAGTTATACCTATTTTAATTGGTGGTTTTGGAAATTGATTAGTACCTTTAATGTTAGGAGCACCAGATATGGCTTTTCCTCGAATGAATAATTTAAGTTTTTGATTACTTCCTCCATCATTAATTTTATTATTTATTTCTTCAATAGTAGAAATAGGAGTAGGAGCTGGATGAACAATTTATCCTCCTTTATCTTCTTTAGATGGACATTCAGGTTATTCAGTAGATTTTGCTATTTTTTCATTACATTTAGCAGGAGCTTCTTCAATTATAGGTGCTATTAATTTTATTAGAACTATTTTAAATATACGTTCATGTGGAATATCTATAGATAAGGTATCTTTATTTGTTTGATCAGTGTTTATTACAGCGGTATTATTATTATTATCTTTACCAGTATTAGCTGGTGCTATTACTATATTATTAGTAGATCGAAATTTTAATACATCTTTTTTtgatccagctggaggaggagatcctattttatttcaacatttattttgattttttggt----------------------------------------------------------------------------------------------------------------------------------------------------------------------------------------------------------------------------------------------------------------------------------------------------------------------------------------------------------------------------------------------------------------------------------------------------------------------------------------------------------------------------------------------------------------------------------------------------------------------
	04PEAN_may_DA235                       -------------???tttggagcttgatcagctatagttggaactgctataagagttttaattcgaatTGAAttaggtcaaccaggTAGATTTTTAAtgAATGATCAATTgtATAATGTAATTGTAACAAGTCATGCTTTTATTATAATTTTTTTTATAGTTATACCTATTTTAATTGgtggttTTGGAAATTGATTAGTACCTTTAATGTTAGGAGCACCAGATATGGCTTTTCCTCGaatgAATAATTttAGTTTTTGATTACTTCCTCCaTCATTAATTTTATTATTTATTTCTTCAATAGTAGAAATAGGAGTAGGAGCTGGATGAACAATTTATCCTCCTTTATCTTCTTTAGATGGACATTCAGGTTATTCAGTAGATTTTGCTATTTTTTCATTACATTTAGCAGGAGCTTCTTCAATTATAGGTGCTATTAATTTTATTAGAACTATTTTAAATATACGTTCATGTGGgATATCTATAGATAAGGTATCTTTATTTGTTTGATCAGTGTTTATTACAGCGGTGTTATTATTATTATCTTTACCAGTATTAGCTGGTGCTATTACTATATTATTAGTAGATCGAAATTTTAATACATCTTTTTTTGATCCAGCTGGAGGAGGAGATCCTATTTTATTTCAACATTTATTTTGATTTTTTGGACATCCTGAAGTTTATATTTTAATTTTACCTGGATTTGGAATTATTTCTCATATTATTAGAGGTTTGGTtGGTAAACGAGAACCTTTTGGATTTTTGGGAATAATTTATGCTATAATTGGAATTGGATTAATAGGGTTTGTTGTATGAGCaCATCATATATTTTCGGTAGGAATAGATGTtGATACTCGaGCATATTTTACAGCTGCTACTATAGTAATTGCAATTCCTACTGGAATTAAAATTTTTAGtTGAATAGCAACTTTACATGGATcTTATTTTAAAATAGAAGTTCCTTTATTATggAGAATTGGATTTGTATTTTTATTTACTTTAGgagGAATTACAGGAGTAGTATTATCTAATTCATCTTTAGATATcATTTTACATGATACTTATTATGTAGTAGCACATTTTCATTATGTTTTAAGAATAGGAGCTGTTTTTGCTATTTTAGGGGGTATTACTTATTGATTTCCTTTATTTTTTGGAATTAAATTGAGAGTTaaaaaaaGtaagcttCAATTTTatataataTtttTaggtgtaaatttaactt------------------------------------------
	05PEAN_may_DA236                       -------------???---------------------gttggaactgctATAagaGTTTTAATTCgaatTGAAttaGgtcAAccaggTAGATTTTTAATGAATGATCAATTGTATAATGTAATTGTAACAAGTCATGCTTTTATTATAATTTTTTTTATAGTTATACCTATTTTAATTGGTGGTTTTGGAAATTGATTAGTACCTTTAATGTTAGGAGCACCAGATATGGCTTTTCCTCGAATGAATAATTTTAGTTTTTGATTACTTCCTCCATCATTAATTTTATTATTTATTTCTTCAATAGTAGAAATAGGAGTAGGAGCTGGATGAACAATTTATCCTCCTTTATCTTCTTTAGATGGACATTCAGGTTATTCAGTAGATTTTGCTATTTTTTCATTACATTTAGCAGGAGCTTCTTCAATTATAGGTGCTATTAATTTTATTAGAACTATTTTAAATATACGTTCATGTGGGATATCTATAGATAAGGTATCTTTATTTGTTTGATCAGTGTTTATTACAGCGGTGTTATTATTATTATCTTTACCAGTATTAGCTGGTGCTATTACTATATTATTAGTAGATCGAAATTTTAATACATCTTTTTTTGATCCAGCTGGAGGAGGAGATCCTATTTTATTTCAACATTTATTTTGATTTTTTGGACATCCTGAAGTTTATATTTTAATTTTACCTGGATTTGGAATTATTTCTCATATTATTAGAGGTTTGGTTGGTAAACGAGAACCTTTTGGATTTTTGGGAATAATTTATGCTATAATTGGAATTGGATTAATAGGGTTTGTTGTATGAGCACATCATATATTTTCGGTAGGAATAGATGTTGATACTCGAGCATATTTTACAGCTGCTACTATAGTAATTGCAATTCCTACTGGAATTAAAATTTTTAGTTGAATAGCAACTTTACATGGATCTTATTTTAAAATAGAAGTTCCTTTATTATGGAGAATTGGATTTGTATTTTTATTTACTTTAGGAGGAATTACAGGAGTAGTATTATCTAATTCATCTTTAGATATCATTTTACATGATACTTATTATGTAGTAGCACATTTTCATTATGTTTTAAGAATAGGAGCTGTTTTTGCTATTTTAGGGGGTATTACTTATTGATTTCCTTTATTTTTTGGAATTAAATTGAGAGTTAAAAAAAGTAAGCTTCAATTTTATATAATATTTTTAGGTgtaAATttaactt------------------------------------------
	07PEAN16_may_DA084                     ----------------tttggagcttgatcagctatagtgggaactgCTATAAGAGTTTTAATTCGAATTGAATTAGgTCAACCAGGTAGATTTTTAATGAATGATCAATTATATAATGTAATTGTAACAAGTCATGCTTTTATTATAATTTTTTTTATAGTTATACCTATTTTAATTGGTGGATTTGGAAATTGGTTAGTACCTTTAATGTTAGGAGCACCAGATATGGCTTTTCCTCGAATGAATAATTTAAGTTTTTGATTACTTCCTCCATCATTAATTTTATTATTTATTTCTTCAATAGTAGAAATAGGAGTAGGAGCTGGATGAACAATTTATCCTCCTTTATCTTCTTTAGATGGACATTCAGGTTATTCAGTAGATTTTGCTATTTTTTCATTACATTTAGCAGGAGCTTCTTCAATTATAGGTGCTATTAATTTTATTAGAACTATTTTAAATATACGTTCATGTGGAATATCTATAGATAAAGTATCTTTATTTGTTTGATCAGTGTTTATTACAGCGGTATTATTATTATTATCTTTACCAGTATTAGCTGGTGCTATTACTATATTATTAGTAGATCGGAATTTTAATACATCTTTTTTTGATCCAGCTGGAGGAGGAGATCCTATTTTATTTCAACATTTATTTTGATTTTTTGGACATCCTGAAGTTTATATTTTAATTTTACCTGGATTTGGAATTATTTCTCATATTATTAGAGGTTTGGTTGGTAAACGAGAGCCTTTTGGATTTTTAGGAATAATTTATGCTATAATTGGAATTGGGTTAATAGGGTTTGTTGTATGAGCACATCATATATTTTCGGTAGGAATAGATGTTGATACTCGAGCATATTTTACAGCTGCTACTATAGTAATTGCAATTCCTACTGGAATTAAAATTTTTAGTTGAATAGCAACTTTACATGGATCTTATTTTAAAATAGAAGTTCCTTTATTATGGAGAATTGGATTTGTATTTTTATTTACTTTAGGAGGAATTACAGGAGTAGTATTATCTAATTCATCTTTAGATATCATTTTACATGATACTTATTATGTAGTAGCGCATTTTCATTATGTTTTAAGAATAGGAGCTGTTTTTGCTATTTTAGGGGGTATTACTTATTGATTTCCTTTATTTTTTGGTATTAAATTGAGAGTTAAAAAAAGTAAGCTTCAATTTTATATAATATTTTTAggtgtaAATttaactt------------------------------------------
	07PEAN_may_DA259                       -------------???tttggagcttgatcagctatagtgggaactgctATAAGAGTTTTAATTCGAATTGAATtaggtcaaccagGTAGATTTTTAATGAATGATCAATTATATAATGTAATTGTAACAAGTCATGCTTTTATTATAATTTTTTTTATAGTTATACCTATTTTAATTGGTGGATTTGGAAATTGGTTAGTACCTTTAATGTTAGGAGCACCAGATATGGCTTTTCCTCGaATGAATAATTTAAGTTTTTGATTACTTCCTCCATCATTAATTTTATTATTTATTTCTTCAATAGTAgAAATAGGAGTAGGAGCTGGATGAACAATTTATCCTCCTTTATCTTCTTTAGATGGACATTCAGGTTATTCAGTAgATTTTGCTATTTTTTCaTTACATTTAGCAGGAGCTTCTTCAATTATAGGTGCTATTAATTTTATTAGAACTATTTTAAATATACGTTCATGTGGAATATCTATAgATAAAGtATCTTTATTTGTTTGATCAGTGTTTATTACAGCGGTATTATTATTATTATCTTTACCAGTATTAGCTGGTGCTATTACTATATTATTAGTAGATCGGAATTTTAATACATCTTTTTTTGACCCAGCTGGAGGAGGAGATCCTATTTTATTTCAACATTTATTTTGATTTTTTGGACATCCTGAAGTTTATATTTTAATTTTACCTGGATTTGGAATTATTTCTCATATTATTAGAGGTTTGGTTGGTAAACGAGAGCCTTTTGGATTTTTAGGAATAATTTATGCTATAATTGGAATTGGGTTAATAGGGTTTGTTGTATGAGCACATCATATATTTTCGGTAGGAATAGATGTTGATACTCGAGCATATTTTACAGCTGCTACTATAGTAATTGCAATTCCTACTGGAATTAAAATTTTTAGTTGAATAGCAACTTTACATGGATCTTATTTTAAAATAGAAGTTCCTTTATTATGGAGAATTGGATTTGTATTTTTATTTACTTTAGGAGGAATTACAGGAGTAGTATTATCTAATTCATCTTTAGATATCATTTTACATGATACTTATTATGTAGTAGCGCATTTTCATTATGTTTTAAGAATAGGAGCTGTTTTTGCTATTTTAGGGGGTATTACTTATTGATTTCCTTTATTTTTTGGTATTAAATTGAGAGTTAAAAAAAGTAAGCTTCAATTTTATATAATATTTTTAGgtgtaAATttaactt------------------------------------------
	07PEAN_may_DA261                       -------------???tttggagcttgatcagctatagtgggaactgctataagagttttaattcgaaTTgaattaggTCAACCaggTagatTtTTAATGAATgatcAATTATATAatgTaatTGtAaCAAGTCATGCTTTTATTATAATTTTTTTTATAGTTATACCTATTTTAATTGgTgGATTTGGAAATTGGTTAGTACCTTTAATGTTAGGAGCACCAGATATGGCTTTTCCTcGAATGAATAATTTAAGTTTTTGATTACTTCCTCCATCATTAATTTTATTATTTATTTCTTCAATAGTAGAAATAGGAGTAGGAGCTGGATGAACAATTTATCCTCCTTTATCTTCTTTAGATGGACATTCAGGTTATTCAGTAGATTTTGCTATTTTTTCATTACATTTAGCAGGAGCTTCTTCAATTATAGGTGCTATTAATTTTATTAGAACTATTTTAAATATACGTTCATGTGGAATATCTATAGATAAAGTATCTTTATTTGTTTGATCAGTGTTTATTACAGCGGTATTATTATTATTATCTTTACCAGTATTAGCTGGTGCTATTACTATATTATTAGTAGATCGGAATTTTAATACATCTTTTTTTGACCCAGCTGGAGGAGGAGATCCTATTTTATTTCAACATTTATTTTGATTTTTTGGACATCCTGAAGTTTATATTTTAATTTTACCTGGATTTGGAATTATTTCTCATATTATTAGAGGTTTGGTTGGTAAACGAGAGCCTTTTGGATTTTTAGGAATAATTTATGCTATAATTGGAATTGGGTTAATAGGGTTTGTTGTATGAGCACATCATATATTTTCGGTAGGAATAGATGTTGATACTCGAGCATATTTTACAGCTGCTACTATAGTAATTGCAATTCCTACTGGAATTAAAATTTTTAGTTGAATAGCAACTTTACATGGATCTTATTTTAAAATAGAAGTTCCTTTATTATGGAGAATTGGATTTGTATTTTTATTTACTTTAGGAGGAATTACAGGAGTAGTATTATCTAATTCATCTTTAGATATCATTTTACATGATACTTATTATGTAGTAGCGCATTTTCATTATGTTTTAAGAATAGGAGCTGTTTTTGCTATTTTAGGGGGTATTACTTATTGATTTCCTTTATTTTTTGGTATTAAATTGAGAGTTAAAAAAAGTAAGCTTCAATTTTATAtaataTTTTTAggtGtaAATttaactt------------------------------------------
	08PEAN_may_DA269                       -------------???tttggagcttgatcagctatagtgggaactgctATAAGAGTTTTAATTCGAATTGAATTAGgtcAACCAGGTAGATTTTTAATGAATGATCAATTGTATAATGTAATTGTAACAAGTCATGCTTTTATTATAATTTTTTTTATAGTTATACCTATTTTAATTGGTGGTTTTGGAAATTGATTAGTACCTTTAATGTTAGGAGCACCAGATATAGCTTTTCCTCGaatGAATAATTTAAGTTtTTGATTACTTCCTCCATCATTAATTTTATTATTTATTTCTTCGATAGTAGAAATAGGAGTAGGAGCTGGATGAACAATTTATCCTCCTTTATCTTCTTTAGATGGACATTCAGGTTATTCAGTAGATTTTGCTATTTTTTCATTACATTTAGCAGGAGCTTCTTCAATTATAGGTGCTATTAATTTTATTAGAACTATTTTAAATATACGTTCATGTGGTATATTTATAGATAAGGTATCTTTATTTGTTTGATCAGTGTTTATTACAGCGGTATTATTATTATTATCTTTACCAGTATTAGCTGGTGCTATTACTATATTATTAGTAGATCGAAATTTTAATACATCTTTTTTTGATCCAGCTGGAGGGGGAGATCCTATTTTATTTCAACATTTATTTTGATTTTTTGGACATCCTGAAGTTTATATTTTAATTTTACCTGGATTTGGAATTATTTCTCATATTATTAGAGGTTTGGTTGGTAAACGGGAACCTTTTGGATTTTTAGGAATAATTTATGCTATAATTGGAATTGGATTAATAGGGTTTGTTGTATGAGCACATCATATATTTTCGGTAGGAATAGATGTTGATACTCGAGCATATTTTACAGCTGCTACTATAGTGATTGCAATTCCTACTGGAATTAAAATTTTTAGTTGAATAGCAACTTTACATGGATCTTATTTTAAAATAGAAGTTCCTTTATTATGGAGAATTGGATTTGTATTTTTATTTACTTTAGGAGGAATTACAGGAGTAGTATTATcTAATTCATCTTTAGATATTATTTTACATGATACTTATTATGTAGTAGCACATTTTCATTATGTTTTAAGAATAGGAGCTGTTTTTGCTATTTTAGGGGGTATTACTTATTGATTTCCTTTATTTTTTGGAATTAAATTGAGAGTTAAAAAAAGTAAGCTTcaatTTTATATAATATTTTTAGgtgTaAATttaactt------------------------------------------
	08PEAN_may_DA275                       -------------???tttggagcttgatcagctatagtgggaactgctATAAGAGTTTTAATTCGAATTGAGTTAGGTCAACCAGGTAGATTTTTAATGAATGATCAATTGTATAATGTAATTGTAACAAGTCATGCTTTTGTTATAATTTTTTTTATAGTTATACCTATTTTAATTGGTGGTTTTGGAAATTGATTAGTACCTTTAATATTAGGAGCACCAGATATGGCTTTTCCTCGAATGAATAATTTAAGTTTTTGATTACTTCCTCCATCATTAATTTTATTATTTATTTCTTCAATAGTAGAAATAGGAGTAGGAGCTGGATGAACAATTTATCCTCCTTTATCTTCTTTAGATGGACATTCAGGTTATTCAGTAGATTTTGCTATTTTTTCATTACATTTAGCAGGAGCTTCTTCAATTATAGGTGCTATTAATTTTATTAGAACTATTTTAAATATACGTTCATGTGGAATATCTATAGATAAAGTATCTTTGTTTGTTTGATCAGTGTTTATTACAGCGGTATTATTATTATTATCTTTACCAGTATTAGCTGGTGCTATTACTATATTATTAGTAGATCGGAATTTTAATACATCTTTTTTTGATCCAGCTGGAGGAGGAGATCCTATTTTATTTCAACATTTATTTTGATTTTTTGGGCATCCTGAAGTTTATATTTTAATTTTACCTGGATTTGGAATTATTTCTCATATTATTAGAGGTTTGGTTGGTAAACGAGAGCCTTTTGGATTTTTAGGAATAATTTATGCTATAATTGGAATTGGGTTAATAGGGTTTGTTGTATGAGCACATCATATATTTTCGGTAGGAATAGATGTTGATACTCGAGCATATTTTACAGCTGCTACTATAGTAATTGCAATTCCTACTGGAATTAAAATTTTTAGTTGAATAGCAACTTTACATGGATCTTATTTTAAAATAGAAGTTCCTTTATTATGGAGAATTGGATTTGTATTTTTATTTACTTTAGGAGGAATTACAGGAGTAGTATTATCTAATTCATCTTTAGATATCATTTTACATGATACTTATTATGTAGTAGCACATTTTCATTATGTTTTAAGAATAGGAGCTGTTTTTGCTATTTTAGGAGGTATTACTTATTGATTTCCTTTATTTTTTGGAATTAAATTGAGAGTTAAAAAAAGTAAGCTTCAATTTTATATAATATTTTTAGGTGTaAATTtaactt------------------------------------------
	09PEAN21_may_antepen_DA129             ---------------------------------tatagtgggAACTGCTATAAGAGTTtTaAtTCGAATTGAATTAGGTCAACCAGGTAGATTTTTAATGAATGATCAATTGTATAATGTAATTGTAACAAGTCATGCTTTTATTATAATTTTTTTTATAGTTATACCTATTTTAATTGGTGGTTTTGGAAATTGATTAGTACCTTTAATGTTAGGAGCACCAGATATGGCTTTTCCTCGAATGAATAATTTTAGTTTTTGATTACTTCCTCCATCATTAATTTTATTATTTATTTCTTCAATAGTAgAAATAGGAGTAGGAGCTGGATGAACAATTTATCCTCCTTTATCTTCTTTAGATGGACATTCAGGTTATTCAGTAgATTTTGCTATTTTTTCATTACATTTAGCAGGAGCTTCTTCAATTATAGGTGCTATTAATTTTATTAGAACTATTTTAAATATACGTTCATGTGGGATATCTATAGATAAGGTATCTTTATTTGTTTGATCAGTGTTTATTACAGCGGTGTTATTATTATTATCTTTACCAGTATTAGCTGGTGCTATTACTATATTATTAGTAGATCGAAATTTTAATACATCTTTTTTTGATCCAGCTGGAGGAGGAGATCCTATTTTATTTCAACATTTATTTTGATTTTTTGGACATCCTGAAGTTTATATTTTAATTTTACCTGGATTTGGAATTATTTCTCATATTATTAGAGGTTTGGTTGGTAAACGAGAACCTTTTGGATTTTTGGGAATAATTTATGCTATAATTGGAATTGGATTAATAGGGTTTGTTGTATGAGCACATCATATATTTTCGGTAGGAATAGATGTTGATACTCGAGCATATTTTACAGCTGCTACTATAGTAATTGCAATTCCTACTGGAATTAAAATTTTTAGTTGAATAGCAACTTTACATGGATcTTATTTTAAAATAGAAGTTCCTTTATTATGGAGAATTGGATTTGTATTTTTATTTACTTTAGGAGGAATTACAGGAGTAGTATTATCTAATTCATCTTTAGATATCATTTTACATGATACTTATTATGTAGTAGCACATTTTCATTATGTTTTAAGAATAGGAGCTGTTTTTGCTATTTTAGGGGGTATTACTTATTGATTTCCTTTATTTTTTGGAATTAAATTGAGAGTTAAAAAAAGTAAGCTTCAATTTTATATAATATTTTTAGGTGtaAATTtaactt------------------------------------------
	09PEAN_may_DA282                       -------------???tttggagcttgatcagctatagtgggaactgctATAAGAGTTTTAATTCGAATTGAGTTAGgtcAACCAGGTAGATTTTTAATGAATGATCAATTGTATAATGTAATTGTAACAAGTCATGCTTTTGTTATAATTTTTTTTATAGTTATACCTATTTTAATTGGTGGTTTTGGAAATTGATTAGTACCTTTAATATTAGGAGCACCAGATATGGCTTTTCCTCGAATGAATAATTTAAGTTTTTGATTACTTCCTCCATCATTAATTTTATTATTTATTTCTTCAATAGTAGAAATAGGAGTAGGAGCTGGATGAACAATTTATCCTCCTTTATCTTCTTTAGATGGACATTCAGGTTATTCAGTAGATTTTGCTATTTTTTCATTACATTTAGCAGGAGCTTCTTCAATTATAGGTGCTATTAATTTTATTAGAACTATTTTAAATATACGTTCATGTGGAATATCTATAGATAAAGTATCTTTGTTTGTTTGATCAGTGTTTATTACAGCGGTATTATTATTATTATCTTTACCAGTATTAGCTGGTGCTATTACTATATTATTAGTAGATCGGAATTTTAATACATCTTTTTTTGATCCAGCTGGAGGAGGAGATCCTATTTTATTTCAACATTTATTTTGATTTTTTGGGCATCCTGAAGTTTATATTTTAATTTTACCTGGATTTGGAATTATTTCTCATATTATTAGAGGTTTGGTTGGTAAACGAGAGCCTTTTGGATTTTTAGGAATAATTTATGCTATAATTGGAATTGGGTTAATAGGGTTTGTTGTATGAGCACATCATATATTTTCGGTAGGAATAGATGTTGATACTCGAGCATATTTTACAGCTGCTACTATAGTAATTGCAATTCCTACTGGAATTAAAATTTTTAGTTGAATAGCAACTTTACATGGATCTTATTTTAAAATAGAAGTTCCTTTATTATGGAGAATTGGATTTGTATTTTTATTTACTTTAGGAGGAATTACAGGAGTAGTATTATCTAATTCATCTTTAGATATCATTTTACATGATACTTATTATGTAGTAGCACATTTTCATTATGTTTTAAGAATAGGAGCTGTTTTTGCTATTTTAGGAGGTATTACTTATTGATTTCCTTTATTTTTTGGAATTAAATTGAGAGTTAAAAAAAGTAAGCTTCAATTTTATATAATATTTTTAGgtgTaAATTtaactt------------------------------------------
	11PEAN10_may_DA162                     ------------------------------------------aactgctataagaGttttaatTCgaATTGAATTAGgTCAACCAGGTAGATTTTTAATGAATGATCAATTGTATAATGTAATTGTAACAAGTCATGCTTTTATTATAATTTTTTTTATAGTTATACCTATTTTAATTGGTGGTTTTGGAAATTGATTAGTACCTTTAATGTTAGGAGCACCAGATATAGCTTTTCCTCGAATGAATAATTTAAGTTTTTGATTACTTCCTCCATCATTAATTTTATTATTTATTTCTTCGATAGTAGAAATAGGAGTAGGAGCTGGATGAACAATTTATCCTCCTTTATCTTCTTTAGATGGACATTCAGGTTATTCAGTAGATTTTGCTATTTTTTCATTACATTTAGCAGGAGCTTCTTCAATTATAGGTGCTATTAATTTTATTAGAACTATTTTAAATATACGTTCATGTGGTATATTTATAGATAAGGTATCTTTATTTGTTTGATCAGTGTTTATTACAGCGGTATTATTATTATTATCTTTACCAGTATTAGCTGGTGCTATTACTATATTATTAGTAGATCGAAATTTTAATACATCTTTTTTTGATCCAGCTGGAGGGGGAGATCCTATTTTATTTCAACATTTATTTTGATTTTTTGGACATCCTGAAGTTTATATTTTAATTTTACCTGGATTTGGAATTATTTCTCATATTATTAGAGGTTTGGTTGGTAAACGGGAACCTTTTGGATTTTTAGGAATAATTTATGCTATAATTGGAATTGGATTAATAGGGTTTGTTGTATGAGCACATCATATATTTTCGGTAGGAATAGATGTTGATACTCGAGCATATTTTACAGCTGCTACTATAGTGATTGCAATTCCTACTGGAATTAAAATTTTTAGTTGAATAGCAACTTTACATGGATCTTATTTTAAAATAGAAGTTCCTTTATTATGGAGAATTGGATTTGTATTTTTATTTACTTTAGGAGGAATTACAGGAGTAGTATTATcTAATTCATCTTTAGATATTATTTTACATGATACTTATTATGTAGTAGCACATTTTCATTATGTTTTAAGAATAGGAGCTGTTTTTGCTATTTTAGGGGGTATTACTTATTGATTTCCTTTATTTTTTGGAATTAAATTGAGAGTTAAAAAAAGTAAGCTTCAATTTTATATAATATTTTTAGGTGtaAATTtaactt------------------------------------------
	ata_DA098                              --------------------------------ctatagtaggaactgctataagagtattaAttcgaaTTGAAttaggtcaaccaggaagATTTTTAATAAATGATCAATTATATAATGTAATTGTtacgagtcatGCTTTTATTATAATTTTTTTTATAGTTATGCCAATTTTAATTGGTGGTTTTGGAAATTGATTAGTgcCTTTAATATTAGGagCGCCTGATATAGCTTTTCCTcGTATAAATAATTTGAGTTTTTGATTACTTCCTCCTTCATTAATTTTATTATTTATTTCTTCAATAGTAGAAATAGGAGTAGGAGCTGGATGAACTATTTATCCTCCTTTATCATCTTTGGATGGACATTCAGGGTATTCAGTAGATTTTGCTATTTTTTCGTTACATTTAGCAGGAGCTTCTTCAATTATAGGTGCTATTAATTTTATTAGTACTATTTTAAATATACGTTCATGTGGTATATCAATGGATAAAGTATCTTTATTTGTTTGATCAGTATTTATTACAGCAGTATTATTATTATTATCTTTACCAGTATTAGCTGGTGCTATTACTATATTATTAGTAGATCGAAATTTTAATACATCTTTTTTTGATCCAGCTGGGGGTGGAGATCCTATTTTATTTCAACATTTATTTTGATTTTTTGGTCATCCTGAAGTTTATATTTTAATTTTACCTGGATTTGGTATTATTTCTCATATTATTAGAGGTTTAGTGGGTAAACGAGAGCCTTTTGGATTTTTAGGAATAATTTATGCAATAATTGGAATTGGATTAATAGGATTTGTTGTATGAGCACATCATATATTTTCTGTAGGAATAGATGTAGATACTCGAGCATATTTTACTGCTGCTACTATAGTAATTGCAATTCCTACTGGAATTAAGATTTTTAGATGAATAGCAACTTTACATGGATCTTATTTTAAAATAGAGGTTCCTTTATTATGAAGAATTGGATTTGTATTTTTATTTACTTTAGGAGGGATTACAGGAGTTGTATTATcTAATTCATCTTTAGATATTATTTTACATGATACTTATTATGTAGTAGCACATTTTCATTATGTTTTAAGAATAGGAGCTGTTTTTGCTATTTTAGGAGGAATTACTTATTGATTTCCTTTATTTTTTGGAATTAAATTAAGAGTTAAAAAAAGTAAACTTCAATTTTATATTATATTTTTAggtgtaAATTtaact-------------------------------------------
	Anelosimus_ata_039A                    --------------------------------------TAGGAACTGCTATAAGAGTATTAATTCGAATTGAATTAGGTCAACCAGGAAGATTTTTAATAAATGATCAATTATATAATGTAATTGTTACGAGTCATGCTTTTATTATAATTTTTTTTATAGTTATGCCAATTTTAATTGGTGGTTTTGGAAATTGATTAGTGCCTTTAATATTAGGAGCGCCTGATATAGCTTTTCCTCGTATAAATAATTTGAGTTTTTGATTACTTCCTCCTTCATTAATTTTATTATTTATTTCTTCAATAGTAGAAATAGGAGTAGGAGCTGGATGAACTATTTATCCTCCTTTATCATCTTTGGATGGACATTCAGGGTATTCAGTAGATTTTGCTATTTTTTCGTTACATTTAGCAGGAGCTTCTTCAATTATAGGTGCTATTAATTTTATTAGTACTATTTTAAATATACGTTCATGTGGTATATCAATGGATAAAGTATCTTTATTTGTTTGATCAGTATTTATTACAGCAGTATTATTATTATTATCTTTACCAGTATTAGCTGGTGCTATTACTATATTATTAGTAGATCGAAATTTTAATACATCTTTTTTTGATCCAGCTGGGGGTGGAGATCCTATTTTATTTCAACATTTATTTTGATTTTTTGGTCATCCTGAAGTTTATATTTTAATTTTACCTGGATTTGGTATTATTTCTCATATTATTAGAGGTTTAGTGGGTAAACGAGAGCCTTTTGGATTTTTAGGAATAATTTATGCAATAATTGGAATTGGATTAATAGGATTTGTTGTATGAGCACATCATATATTTTCTGTAGGAATAGATGTAGATACTCGAGCATATTTTACTGCTGCTACTATAGTAATTGCAATTCCTACTGGAATTAAGATTTTTAGATGAATAGCAACTTTACATGGATCTTATTTTAAAATAGAGGTTCCTTTATTATGAAGAATTGGATTTGTATTTTTATTTACTTTAGGAGGGATTACAGGAGTTGTATTATCTAATTCATCTTTAGATATTATTTTACATGATACTTATTATGTAGTAGCACATTTTCATTATGTTTTAAGAATAGGAGCTGTTTTTGCTATTTTAGGAGGAATTACTTATTGATTTCCTTTATTTTTTGGAATTAAATTAAGAGTTAAAAAAAGTAAACTTCAATTTTATATTATATTT-------------------------------------------------------------
	Anelosimus_ata_14PR                    tagattatatttagtttttggagcttgatctgctatagtaggaaCTGCTATAAGAGTATTAATTCGAATTGAATTAGGTCAACCAGGAAGATTTTTAATAAATGATCAATTATATAATGTAATTGTTACGAGTCATGCTTTTATTATAATTTTTTTTATAGTTATGCCAATTTTAATTGGTGGTTTTGGAAATTGATTAGTGCCTTTAATATTAGGAGCGCCTGATATAGCTTTTCCTCGTATAAATAATTTGAGTTTTTGATTACTTCCTCCTTCATTAATTTTATTATTTATTTCTTCAATAGTAGAAATAGGAGTAGGAGCTGGATGAACTATTTATCCTCCTTTATCATCTTTGGATGGACATTCAGGGTATTCAGTAGATTTTGCTATTTTTTCGTTACATTTAGCAGGAGCTTCTTCAATTATAGGTGCTATTAATTTTATTAGTACTATTTTAAATATACGTTCATGTGATATATCAATGGATAAAGTATCTTTATTTGTTTGATCAGTATTTATTACAGCAGTATTATTATTATTATCTTTACCAGTATTAGCTGGTGCTATTACTATATTATTAGTAGATCGAAATTTTAATACATCTTTTTTTGATCCAGCTGGGGGTggagatcctattttatttcaacatttattttgattttt----------------------------------------------------------------------------------------------------------------------------------------------------------------------------------------------------------------------------attgcaattcctactggaattaagatttttagatgaatagcaactttacatggatcttattttaaaatagaggttcctttattatgaagaattggatttgtatttttatttactttaggaggatttacaggagttgtattatctaattcatctttagatattattttacAtgatacttattatGTAGTAGCACATTTTCATTATGTTTTAAGAATAGGAGCTGTTTTTGCTATTTTAGGAGGAATTACTTATTGATTTCCTTTATTTTTTGGAATTAAATTAAGAGTTAAAAAAAGTAAACTTCAATTTTATAttatatttttaggtgtaaatttaactttttccttcaacatttt--------------------------
	02PEAN07_ata_DA017                     ---------------ttttggagcttgatctgctatagTAggaaCTGCTATAAGAGTATTAATTCGAATTGAATTAggTcAaCcAGGAAGATTTTTAATAAATGATCAATTATATAATGTAATTGTTACGAGTCATGCTTTTATTATAATTTTTTTTATAGTTATGCCAATTTTAATTGGTGGTTTTGGAAATTGATTAGTGCCTTTAATATTAGGAGCGCCTGATATAGCTTTTCCTCGTATAAATAATTTGAGTTTTTGATTACTTCCTCCTTCATTAATTTTATTATTTATTTCTTCAATAGTAGAAATAGGAGTAGGAGCTGGATGAACTATTTATCCTCCTTTATCATCTTTGGATGGACATTCAGGGTATTCAGTAGATTTTGCTATTTTTTCGTTACATTTAGCAGGAGCTTCTTCAATTATAGGTGCTATTAATTTTATTAGTACTATTTTAAATATACGTTCATGTGGTATATCAATGGATAAAGTATCTTTATTTGTTTGATCAGTATTTATTACAGCAGTATTATTATTATTATCTTTACCAGTATTAGCTGGTGCTATTACTATATTATTAGTAGATCGAAATTTTAATACATCTTTTTTTGATCCAGCTGGGGGTGGAGATCCTATTTTATTTCAACATTTATTTTGATTTTTTGGTCATCCTGAAGTTTATATTTTAATTTTACCTGGATTTGGTATTATTTCTCATATTATTAGAGGTTTAGTGGGTAAACGAGAGCCTTTTGGATTTTTAGGAATAATTTATGCAATAATTGGAATTGGATTAATAGGATTTGTTGTATGAGCACATCATATATTTTCTGTAGGAATAGATGTAGATACTCGAGCATATTTTACTGCTGCTACTATAGTAATTGCAATTCCTACTGGAATTAAGATTTTTAGATGAATAGCAACTTTACATGGATCTTATTTTAAAATAGAGGTTCCTTTATTATGAAGAATTGGATTTGTATTTTTATTTACTTTAGGAGGGATTACAGGAGTTGTATTATcTAATTCATCTTTAGATATTATTTTACATGATACTTATTATGTAGTAGCACATTTTCATTATGTTTTAAGAATAGGAGCTGTTTTTGCTATTTTAGGAGGAATTACTTATTGATTTCCTTTATTTTTTGGAATTAAATTAAGAGTTAAAAAAAGTAAACTTCAATTTTATATTATATTTTTAggtgtaAATTtaactt------------------------------------------
	02PEAN13_ata_DA009                     ---------------ttttggagcttgatctgctatagTAGgaaCTgCTATAAGAGTATTAATTCGAATTGAATtaggtcaaccAGGAAGATTTTTAATAAATGATCAATTATATAATGTAATTGTTACGAGTCATGCTTTTATTATAATTTTTTTTATAGTTATGCCAATTTTAATTGGTGGTTTTGGAAATTGATTAGTGCCTTTAATATTAGGAGCGCCTGATATAGCTTTTCCTCGTATAAATAATTTGAGTTTTTGATTACTTCCTCCTTCATTAATTTTATTATTTATTTCTTCAATAGTAGAAATAGGAGTAGGAGCTGGATGAACTATTTATCCTCCTTTATCATCTTTGGATGGACATTCAGGGTATTCAGTAGATTTTGCTATTTTTTCGTTACATTTAGCAGGAGCTTCTTCAATTATAGGTGCTATTAATTTTATTAGTACTATTTTAAATATACGTTCATGTGGTATATCAATGGATAAAGTATCTTTATTTGTTTGATCAGTATTTATTACAGCAGTATTATTATTATTATCTTTACCAGTATTAGCTGGTGCTATTACTATATTATTAGTAGATCGAAATTTTAATACATCTTTTTTTGATCCAGCTGGGGGTGGAGATCCTATTTTATTTCAACATTTATTTTGATTTTTTGGTCATCCTGAAGTTTATATTTTAATTTTACCTGGATTTGGTATTATTTCTCATATTATTAGAGGTTTAGTGGGTAAACGAGAGCCTTTTGGATTTTTAGGAATAATTTATGCAATAATTGGAATTGGATTAATAGGATTTGTTGTATGAGCACATCATATATTTTCTGTAGGAATAGATGTAGATACTCGAGCATATTTTACTGCTGCTACTATAGTAATTGCAATTCCTACTGGAATTAAGATTTTTAGATGAATAGCAACTTTACATGGATcTTATTTTAAAATAGAGGTTCCTTTATTATGAAGAATTGGATTTGTATTTTTATTTACTTTAGGAGGGATTACAGGAGTTGTATTATCTAATTCATCTTTAGATATTATTTTACATGATACTTATTATGTAGTAGCACATTTTCATTATGTTTTAAGAATAGGAGCTGTTTTTGCTATTTTAGGAGGAATTACTTATTGATTTCCTTTATTTTTTGGAATTAAATTAAGAGTTAAAAAAAGTAAACTTCAATTTTATATTATATTTTTAggtgtaAATTtaactt------------------------------------------
	02PEAN14_ata_DA015                     -----------------------cttgatctgctatagTAGGAACTGCTATAAGAGTATTAATTCGAATTGAATtaggtcaaccagGAAGATTTTTAATAAATGATCAATTATATAATGTAATTGTTACGAGTCATGCTTTTATTATAATTTTTTTTATAGTTATGCCAATTTTAATTGGTGGTTTTGGAAATTGATTAGTGCCTTTAATATTAGGAGCGCCTGATATAGCTTTTCCTCGTATAAATAATTTGAGTTTTTGATTACTTCCTCCTTCATTAATTTTATTATTTATTTCTTCAATAGTAgAAATAGGAGTAGGAGCTGGATGAACTATTTATCCTCCTTTATCATCTTTGGATGGACATTCAGGGTATTCAGTAgATTTTGCTATTTTTTCGTTACATTTAGCAGGAGCTTCTTCAATTATAGGTGCTATTAATTTTATTAGTACTATTTTAAATATACGTTCATGTGGTATATCAATGGATAAAGTATCTTTATTTGTTTGATCAGTATTTATTACAGCAGTATTATTATTATTATCTTTACCAGTATTAGCTGGTGCTATTACTATATTATTAGTAGATCGAAATTTTAATACATCTTTTTTTGATCCAGCTGGGGGTGGAGATCCTATTTTATTTCAACATTTATTTTGATTTTTTGGTCATCCTGAAGTTTATATTTTAATTTTACCTGGATTTGGTATTATTTCTCATATTATTAGAGGTTTAGTGGGTAAACGAGAGCCTTTTGGATTTTTAGGAATAATTTATGCAATAATTGGAATTGGATTAATAGGATTTGTTGTATGAGCACATCATATATTTTCTGTAGGAATAGATGTAGATACTCGAGCATATTTTACTGCTGCTACTATAGTAATTGCAATTCCTACTGGAATTAAGATTTTTAGATGAATAGCAACTTTACATGGATcTTATTTTAAAATAGAGGTTCCTTTATTATGAAGAATTGGATTTGTATTTTTATTTACTTTAGGAGGGATTACAGGAGTTGTATTATcTAATTCATCTTTAGATATTATTTTACATGATACTTATTATGTAGTAGCACATTTTCATTATGTTTTAAGAATAGGAGCTGTTTTTGCTATTTTAGGAGGAATTACTTATTGATTTCCTTTATTTTTTGGAATTAAATTAAGAGTTAAAAAAAGTAAACTTCAATTTTATATTATATTTTTAggtGtaAATttaactt------------------------------------------
	03PEAN03_ata_DA036                     ---------------ttttggagcttgatctgctatagtAGgaaCTGCTATAAGAGTATTAATTCGAATTGAATTaggTCAACCAGGAAAATTTTTAATAAATGATCAATTATATAATGTAATTGTTACGAGTCATGCTTTTATTATAATTTTTTTTATGGTTATGCCAATTTTAATTGGTGGTTTTGGAAATTGATTAGTGCCTTTAATATTAGGAGCGCCTGATATAGCTTTTCCTCGTATAAATAATTTGAGTTTTTGATTACTTCCTCCTTCATTAATTTTATTATTTATTTCTTCAATAGTAGAAATAGGAGTAGGAGCTGgaTGAACTATTTATCCTCCTTTATCATCTTTGGATGGACATTCAGGATATTCAGTAGATTTTGCTATTTTTTCGTTACATTTAGCAGGAGCTTCTTCAATTATAGGTGCTATTAATTTTATTAGCACTATTTTAAATATACGTTCATGTGATATATCAATGGATAAAGTATCTTTATTTGTTTGATCAGTATTTATTACAGCAGTATTATTATTATTATCTTTACCAGTATTAGCTGGTGCTATTACTATATTATTAGTAGATCGAAATTTTAATACATCTTTTTTTGATCCAGCTGGGGGTGGAGATCCTATTTTATTTCAACATTTATTTTGATTTTTTGGTCATCCTGAAGTTTATATTTTAATTTTACCTGGATTTGGTATTATTTCTCATATTATtAGAGGTTTAGTGGGTAAACGAGAGCCTTTTGGATTTTTAGGAATAATTTATGCAATAATTGGAATTGGATTAATAGGATTTGTTGTATGAGCACATCATATATTTTCTGTAGGAATAGATGTAGATACTCGAGCATATTTTACTGCTGCTACTATAGTAATTGCAATTCCTACTGGAATTAAGATTTTTAGATGAATAGCAACTTTACATGGATCTTATTTTAAAATAGAGGTTCCTTTATTATGAAGAATTGGATTTGTATTTTTATTTACTTTAGGGGGGATTACAGGAGTTGTATTATCTAATTCATCTTTAGATATTATTTTACATGATACTTATTATGTAGTAGCACATTTTCATTATGTTTTAAGAATAGGAGCTGTTTTTGCTATTTTAGGAGGAATTACTTATTGATTTCCTTTATTTTTTGGGATTAAATTAAGAGTTAAAAAAAGTAAACTTCAATTTTATATTATATTTTTAggtgtaAATttaactt------------------------------------------
	03PEAN08_ata_DA034                     -------------------ggagcttgatctgctatagtaggaaCTGCTATAAGAGTATTAATTCGAATTGAATtaggtcaaccAGGAAGATTTTTAATAAATGATCAATTATATAATGTAATTGTTACGAGTCATGCTTTTATTATAATTTTTTTTATAGTTATGCCAATTTTAATTGGTGGTTTTGGAAATTGATTAGTGCCTTTAATATTAGGAGCGCCTGATATAGCTTTTCCTCGTATAAATAATTTGAGTTTTTGATTACTTCCTCCTTCATTAATTTTATTATTTATTTCTTCAATAGTAgAAATAGGAGTAGGAGCTGGATGAACTATTTATCCTCCTTTATCATCTTTGGATGGACATTCAGGGTATTCAGTAgATTTTGCTATTTTTTCGTTACATTTAGCAGGAGCTTCTTCAATTATAGGTGCTATTAATTTTATTAGTACTATTTTAAATATACGTTCATGTGGTATATCAATGGATAAAGTATCTTTATTTGTTTGATCAGTATTTATTACAGCAGTATTATTATTATTATCTTTACCAGTATTAGCTGGTGCTATTACTATATTATTAGTAGATCGAAATTTTAATACATCTTTTTTTGATCCAGCTGGGGGTGGAGATCCTATTTTATTTCAACATTTATTTTGATTTTTTGGTCATCCTGAAGTTTATATTTTAATTTTACCTGGATTTGGTATTATTTCTCATATTATTAGAGGTTTAGTGGGTAAACGAGAGCCTTTTGGATTTTTAGGAATAATTTATGCAATAATTGGAATTGGATTAATAGGATTTGTTGTATGAGCACATCATATATTTTCTGTAGGAATAGATGTAGATACTCGAGCATATTTTACTGCTGCTACTATAGTAATTGCAATTCCTACTGGAATTAAGATTTTTAGATGAATAGCAACTTTACATGGATcTTATTTTAAAATAGAGGTTCCTTTATTATGAAGAATTGGATTTGTATTTTTATTTACTTTAGGAGGGATTACAGGAGTTGTATTATCTAATTCATCTTTAGATATTATTTTACATGATACTTATTATGTAGTAGCACATTTTCATTATGTTTTAAGAATAGGAGCTGTTTTTGCTATTTTAGGAGGAATTACTTATTGATTTCCTTTATTTTTTGGAATTAAATTAAGAGTTAAAAAAAGTAAACTTCAATTTTATATTATATTTtTAggtgtaaatttaact-------------------------------------------
	03PEAN10_ata_DA019                     ---------------ttttggagcttgatctgctatagTAGgaaCTGCTATAAGAGTATTAATTCGAATTGAATTaggtcaaccAGGAAGATTTTTAATAAATGATCAATTATATAATGTAATTGTTACGAGTCATGCTTTTATTATAATTTTTTTTATAGTTATGCCAATTTTAATTGGTGGTTTTGGAAATTGATTAGTGCCTTTAATATTAGGAGCGCCTGATATAGCTTTTCCTCGTATAAATAATTTGAGTTTTTGATTACTTCCTCCTTCATTAATTTTATTATTTATTTCTTCAATAGTAGAAATAGGAGTAGGAGCTGGATGAACTATTTATCCTCCTTTATCATCTTTGGATGGACATTCAGGGTATTCAGTAGATTTTGCTATTTTTTCGTTACATTTAGCAGGAGCTTCTTCAATTATAGGTGCTATTAATTTTATTAGTACTATTTTAAATATACGTTCATGTGGTATATCAATGGATAAAGTATCTTTATTTGTTTGATCAGTATTTATTACAGCAGTATTATTATTATTATCTTTACCAGTATTAGCTGGTGCTATTACTATATTATTAGTAGATCGAAATTTTAATACATCTTTTTTTGATCCAGCTGGGGGTGGAGATCCTATTTTATTTCAACATTTATTTTGATTTTTTGGTCATCCTGAAGTTTATATTTTAATTTTACCTGGATTTGGTATTATTTCTCATATTATTAGAGGTTTAGTGGGTAAACGAGAGCCTTTTGGATTTTTAGGAATAATTTATGCAATAATTGGAATTGGATTAATAGGATTTGTTGTATGAGCACATCATATATTTTCTGTAGGAATAGATGTAGATACTCGAGCATATTTTACTGCTGCTACTATAGTAATTGCAATTCCTACTGGAATTAAGATTTTTAGATGAATAGCAACTTTACATGGATCTTATTTTAAAATAGAGGTTCCTTTATTATGAAGAATTGGATTTGTATTTTTATTTACTTTAGGAGGGATTACAGGAGTTGTATTATCTAATTCATCTTTAGATATTATTTTACATGATACTTATTATGTAGTAGCACATTTTCATTATGTTTTAAGAATAGGAGCTGTTTTTGCTATTTTAGGAGGAATTACTTATTGATTTCCTTTATTTTTTGGGATTAAATTAAGAGTTAAAAAAAGTAAACTTCAATTTTATATTATATTTTTAGgtgTAAATTtaactt------------------------------------------
	03PEAN12_ata_DA030                     ---------------ttttggagcttgatctgctatagTAggaaCTGCTATAAgaGTATTAATTCGAATTGAAttaggtcaaccaggaagATttTTAATAAATGATCAATTATATAATGTAATTGTTACGAGTCATGCTTTTATTATAATTTTTTTTATAGTTATGCCAATTTTAATTGGTGGTTTTGGAAATTGATTAGTGCCTTTAATATTAGGAGCGCCTGATATAGCTTTTCCTCGTATAAATAATTTGAGTTTTTGATTACTTCCTCCTTCATTAATTTTATTATTTATTTCTTCAATAGTAGAAATAGGAGTAGGAGCTGGATGAACTATTTATCCTCCTTTATCATCTTTGGATGGACATTCAGGGTATTCAGTAgATTTTGCTATTTTTTCGTTACATTTAGCAGGAGCTTCTTCAATTATAGGTGCTATTAATTTTATTAGTACTATTTTAAATATACGTTCATGTGGTATATCAATGGATAAAGTATCTTTATTTGTTTGATCAGTATTTATTACAGCAGTATTATTATTATTATCTTTACCAGTATTAGCTGGTGCTATTACTATATTATTAGTAGATCGAAATTTTAATACATCTTTTTTTGATCCAGCTGGGGGTGGAGATCCTATTTTATTTCAACATTTATTTTGATTTTTTGGTCATCCTGAAGTTTATATTTTAATTTTACCTGGATTTGGTATTATTTCTCATATTATTAGAGGTTTAGTGGGTAAACGAGAGCCTTTTGGATTTTTAGGAATAATTTATGCAATAATTGGAATTGGATTAATAGGATTTGTTGTATGAGCACATCATATATTTTCTGTAGGAATAGATGTAGATACTCGAGCATATTTTACTGCTGCTACTATAGTAATTGCAATTCCTACTGGAATTAAGATTTTTAGATGAATAGCAACTTTACATGGATCTTATTTTAAAATAGAGGTTCCTTTATTATGAAGAATTGGATTTGTATTTTTATTTACTTTAGGAGGGATTACAGGAGTTGTATTATCTAATTCATCTTTAGATATTATTTTACATGATACTTATTATGTAGTAGCACATTTTCATTATGTTTTAAGAATAGGAGCTGTTTTTGCTATTTTAGGAGGAATTACTTATTGATTTCCTTTATTTTTTGGAATTAAATTAAGAGTTAAAAAAAGTAAACTTCAATTTTATATTATATTTTTAGgtgtaAATTTaactt------------------------------------------
	04PEAN01_ata_DA039                     ---------------ttttggagcttgatctgctatagtaGgaaCTGCTATAAGAGTATTAATTCGAATTGAAttaggtcaaccaGGAAGATTTTTAATAAATGATCAATTATATAATGTAATTGTTACGAGTCATGCTTTTATTATAATTTTTTTTATAGTTATGCCAATTTTAATTGGTGGTTTTGGAAATTGATTAGTGCCTTTAATATTAGGAGCGCCTGATATAGCTTTTCCTCGTATAAATAATTTGAGTTTTTGATTACTTCCTCCTTCATTAATTTTATTATTTATTTCTTCAATAGTAgAAATAGGAGTAGGAGCTGGATGAACTATTTATCCTCCTTTATCATCTTTGGATGGACATTCAGGGTATTCAGTAgATTTTGCTATTTTTTCGTTACATTTAGCAGGAGCTTCTTCAATTATAGGTGCTATTAATTTTATTAGTACTATTTTAAATATACGTTCATGTGGTATATCAATGGATAAAGTATCTTTATTTGTTTGATCAGTATTTATTACAGCAGTATTATTATTATTATCTTTACCAGTATTAGCTGGTGCTATTACTATATTATTAGTAGATCGAAATTTTAATACATCTTTTTTTGATCCAGCTGGGGGTGGAGATCCTATTTTATTTCAACATTTATTTTGATTTTTTGGTCATCCTGAAGTTTATATTTTAATTTTACCTGGATTTGGTATTATTTCTCATATTATTAGAGGTTTAGTGGGTAAACGAGAGCCTTTTGGATTTTTAGGAATAATTTATGCAATAATTGGAATTGGATTAATAGGATTTGTTGTATGAGCACATCATATATTTTcTGTAGGAATAGATGTAGATACTCGAGCATATTTTACTGCTGCTACTATAGTAATTGCAATTCCTACTGGAATTAAGATTTTTAGATGAATAGCAACTTTACATGGATcTTATTTTAAAATAGAGGTTCCTTTATTATGAAGAATTGGATTTGTATTTTTATTTACTTTAGGAGGGATTACAGGAGTTGTATTATcTAATTCATCTTTAGATATTATTTTACATGATACTTATTATGTAGTAGCACATTTTCATTATGTTTTAAGAATAGGAGCTGTTTTTGCTATTTTAGGAGGAATTACTTATTGATTTCCTTTATTTTTTGGAATTAAATTAAGAGTTAAAAAAAGTAAACTTCAATTTTATATTATATTTTTAGgtgTaAAtttaactt------------------------------------------
	04PEAN02_ata_DA042                     ----------------tttggagcttgatctgctatagtaggaaCTGCTAtaaGAGTATTAAttcgaaTTGAAttaggtcaaccaggaagattTTTAATAAATGATCAATTATATAATGTAATTGTTACGAGTCATGCTTTTATTATAATTTTTTTTATAGTTATGCCAATTTTAATTGGTGGTTTTGGAAATTGATTAGTGCCTTTAATATTAGGAGCGCCTGATATAGCTTTTCCTcGTATAAATAATTTGAGTTTTTGATTACTTCCTCCTTCATTAATTTTATTATTTATTTCTTCAATAGTAgAAATAGGAGTAGGAGCTGGATGAACTATTTATCCTCCTTTATCATCTTTGGATGGACATTCAGGGTATTCAGTAGATTTTGCTATTTTTTCGTTACATTTAGCAGGAGCTTCTTCAATTATAGGTGCTATTAATTTTATTAGTACTATTTTAAATATACGTTTATGTGGTATATCAATGGATAAAGTATCTTTATTTGTTTGATCAGTATTTATTACAGCAGTATTATTATTATTATCTTTACCAGTATTAGCTGGTGCTATTACTATATTATTAGTAGATCGAAATTTTAATACATCTTTTTTTGATCCAGCTGGGGGTGGAGATCCTATTTTATTTCAACATTTATTTTGATTTTTTGGTCATCCTGAAGTTTATATTTTAATTTTACCTGGATTTGGTATTATTTCTCATATTATTAGAGGTTTAGTGGGTAAACGAGAGCCTTTTGGATTTTTAGGAATAATTTATGCAATAATTGGAATTGGATTAATAGGATTTGTTGTATGAGCACATCATATATTTTCTGTAGGAATAGATGTAGATACTCGAGCATATTTTACTGCTGCTACTATAGTAATTGCAATTCCTACTGGAATTAAGATTTTTAGATGAATAGCAACTTTACATGGATCTTATTTTAAAATAGAGGTTCCTTTATTATGAAGAATTGGATTTGTATTTTTATTTACTTTAGGAGGGATTACAGGAGTTGTATTATCTAATTCATCTTTAGATATTATTTTACATGATACTTATTATGTAGTAGCACATTTTCATTATGTTTTAAGAATAGGAGCTGTTTTTGCTATTTTAGGAGGAATTACTTATTGATTTCCTTTATTTTTTGGAATTAAATTAAGAGTTAAAAAAAGTAAACTTCAATTTTATATTATATTTttaggtgtaaaTttaactt------------------------------------------
	04PEAN03_ata_DA048                     ---------------ttttggagcttgatctgctataGTAGGAACTGCTATAAGAGTGTTAATTCGAATTGAATtaggTcAACCAGGAAGATTTTTAATAAATGATCAATTATATAATGTAATTGTTACGAGTCATGCTTTTATTATAATTTTTTTTATGGTTATGCCAATTTTAATTGGTGGTTTTGGAAATTGATTAGTGCCTTTAATATTAGGAGCACCTGATATAGCTTTTCCTCGTATAAATAATTTGAGTTTTTGATTACTTCCTCCTTCATTAATTTTATTATTTATTTCTTCAATAGTAGAAATAGGAGTAGGAGCTGGATGAACTATTTATCCTCCTTTATCATCTTTGGATGGACATTCAGGATATTCAGTAGATTTTGCTATTTTTTCGTTACATTTAGCAGGAGCTTCTTCAATTATAGGTGCTATTAATTTTATTAGTACTATTTTAAATATACGTTCATGTGGTATATCAATGGATAAAGTATCTTTATTTGTTTGATCAGTATTTATTACAGCAGTATTATTATTATTATCTTTACCAGTATTAGCTGGTGCTATTACTATATTATTAGTAGATCGAAATTTTAATACATCTTTTTTTGATCCAGCTGGGGGTGGAGATCCTATTTTATTTCAACATTTATTTTGATTTTTTGGTCATCCTGAAGTTTATATTTTAATTTTACCTGGATTTGGTATTATTTCTCATATTATTAGAGGTTTAGTGGGTAAGCGAGAGCCTTTTGGATTTTTAGGAATAATTTATGCAATAATTGGAATTGGATTAATAGGATTTGTTGTATGAGCACATCATATATTTTCTGTAGGAATAGATGTAGATACTcGAGCATATTTTACTGCTGCTACTATAGTAATTGCAATTCCTACTGGAATTAAGATTTTTAGATGAATAGCAACTTTACATGGATcTTATTTTAAAATAGAGGTTCCTTTATTATGAAGAATTGGATTTGTATTTTTATTTACTTTAGGAGGGATTACAGGAGTTGTATTATcTAATTCATCTTTAGATATTATTTTACATGATACTTATTATGTAGTAGCACATTTTCATTATGTTTTAAGAATAGGAGCTGTTTTTGCTATTTTAGGAGGAATTACTTATTGATTTCCTTTATTTTTTGGAATTAAATTAAGAGTTAAAAAAAGTAAACTTCAATTTTATATTATATTTTTAggtgtaAATttaactt------------------------------------------
	04PEAN05_ata_DA044                     ----------------------gcttgatctgctATAgtaggaaCTgCTATAAGAGTATTAATTCGAATTGAATtaggtcaaccaGGAAGATTTTTAATAAATGATCAATTATATAATGTAATTGTTACGAGTCATGCTTTTATTATAATTTTTTTTATAGTTATGCCAATTTTAATTGGTGGTTTTGGAAATTGATTAGTGCCTTTAATATTAGGAGCGCCTGATATAGCTTTTCCTCGTATAAATAATTTGAGTTTTTGATTACTTCCTCCTTCATTAATTTTATTATTTATTTCTTCAATAGTAGAAATAGGAGTAGGAGCTGGATGAACTATTTATCCTCCTTTATCATCTTTGGATGGACATTCAGGGTATTCAGTAgATTTTGCTATTTTTTCGTTACATTTAGCAGGAGCTTCTTCAATTATAGGTGCTATTAATTTTATTAGTACTATTTTAAATATACGTTCATGTGGTATATCAATGGATAAAGTATCTTTATTTGTTTGATCAGTATTTATTACAGCAGTATTATTATTATTATCTTTACCAGTATTAGCTGGTGCTATTACTATATTATTAGTAGATCGAAATTTTAATACATCTTTTTTTGATCCAGCTGGGGGTGGAGATCCTATTTTATTTCAACATTTATTTTGATTTTTTGGTCATCCTGAAGTTTATATTTTAATTTTACCTGGATTTGGTATTATTTCTCATATTATTAGAGGTTTAGTGGGTAAACGAGAGCCTTTTGGATTTTTAGGAATAATTTATGCAATAATTGGAATTGGATTAATAGGATTTGTTGTATGAGCACATCATATATTTTCTGTAGGAATAGATGTAGATACTCGAGCATATTTTACTGCTGCTACTATAGTAATTGCAATTCCTACTGGAATTAAGATTTTTAGATGAATAGCAACTTTACATGGATCTTATTTTAAAATAGAGGTTCCTTTATTATGAAGAATTGGATTTGTATTTTTATTTACTTTAGGAGGGATTACAGGAGTTGTATTATCTAATTCATCTTTAGATATTATTTTACATGATACTTATTATGTAGTAGCACATTTTCATTATGTTTTAAGAATAGGAGCTGTTTTTGCTATTTTAGGAGGAATTACTTATTGATTTCCTTTATTTTTTGGAATTAAATTAAGAGTTAAAAAAAGTAAACTTCAATTTTATATTATATTTTTAggtgtaAATTtaactt------------------------------------------
	04PEAN07_ata_DA046                     ----------------tttggagcttgatctgctAtAgTAGGAACTGCTATAAGAGTATTAATTCGAATTGAATtaggtcaaccAGGAAGATTTTTAATAAATGATCAATTATATAATGTAATTGTTACGAGTCATGCTTTTATTATAATTTTTTTTATAGTTATGCCAATTTTAATTGGTGGTTTTGGAAATTGATTAGTGCCTTTAATATTAGGAGCGCCTGATATAGCTTTTCCTCGTATAAATAATTTGAGTTTTTGATTACTTCCTCCTTCATTAATTTTATTATTTATTTCTTCAATAGTAGAAATAGGAGTAGGAGCTGGATGAACTATTTATCCTCCTTTATCATCTTTGGATGGACATTCAGGGTATTCAGTAGATTTTGCTATTTTTTCGTTACATTTAGCAGGAGCTTCTTCAATTATAGGTGCTATTAATTTTATTAGTACTATTTTAAATATACGTTCATGTGGTATATCAATGGATAAAGTATCTTTATTTGTTTGATCAGTATTTATTACAGCAGTATTATTATTATTATCTTTACCAGTATTAGCTGGTGCTATTACTATATTATTAGTAGATCGAAATTTTAATACATCTTTTTTTGATCCAGCTGGGGGTGGAGATCCTATTTTATTTCAACATTTATTTTGATTTTTTGGTCATCCTGAAGTTTATATTTTAATTTTACCTGGATTTGGTATTATTTCTCATATTATTAGAAGTTTAGTGGGTAAACGAGAGCCTTTTGGATTTTTAGGAATAATTTATGCAATAATTGGAATTGGATTAATAGGATTTGTTGTATGAGCACATCATATATTTTCTGTAGGAATAGATGTAGATACTCGAGCATATTTTACTGCTGCTACTATAGTAATTGCAATTCCTACTGGAATTAAGATTTTTAGATGAATAGCAACTTTACATGGATcTTATTTTAAAATAGAGGTTCCTTTATTATGAAGAATTGGATTTGTATTTTTATTTACTTTAGGAGGGATTACAGGAGTTGTATTATcTAATTCATCTTTAGATATTATTTTACATGATACTTATTATGTAGTAGCACATTTTCATTATGTTTTAAGAATAGGAGCTGTTTTTGCTATTTTAGGAGGAATTACTTATTGATTTCCTTTATTTTTTGGAATTAAATTAAGAGTTAAAAAAAGTAAACTTCAATTTTATATTATATTTTTAGGTGTaAATTtaactt------------------------------------------
	04PEAN09_ata_DA040                     ------------------------ttgatctgctatagTaggaactgCTATAAGAGTATTAATTCGAATTGAATtaggtcaaccagGAAGATTTTTAATAAATGATCAATTATATAATGTAATTGTTACGAGTCATGCTTTTATTATAATTTTTTTTATAGTTATGCCAATTTTAATTGGTGGTTTTGGAAATTGATTAGTGCCTTTAATATTAGGAGCGCCTGATATAGCTTTTCCTCGTATAAATAATTTGAGTTTTTGATTACTTCCTCCTTCATTAATTTTATTATTTATTTCTTCAATAGTAgAAATAGGAGTAGGAGCTGGATGAACTATTTATCCTCCTTTATCATCTTTGGATGGACATTCAGGGTATTCAGTAgATTTTGCTATTTTTTCGTTACATTTAGCAGGAGCTTCTTCAATTATAGGTGCTATTAATTTTATTAGTACTATTTTAAATATACGTTCATGTGGTATATCAATGGATAAAGTATCTTTATTTGTTTGATCAGTATTTATTACAGCAGTATTATTATTATTATCTTTACCAGTATTAGCTGGTGCTATTACTATATTATTAGTAGATCGAAATTTTAATACATCTTTTTTTGATCCAGCTGGGGGTGGAGATCCTATTTTATTTCAACATTTATTTTGATTTTTTGGTCATCCTGAAGTTTATATTTTAATTTTACCTGGATTTGGTATTATTTCTCATATTATTAGAGGTTTAGTGGGTAAACGAGAGCCTTTTGGATTTTTAGGAATAATTTATGCAATAATTGGAATTGGATTAATAGGATTTGTTGTATGAGCACATCATATATTTTCTGTAGGAATAGATGTAGATACTCGAGCATATTTTACTGCTGCTACTATAGTAATTGCAATTCCTACTGGAATTAAGATTTTTAGATGAATAGCAACTTTACATGGATcTTATTTTAAAATAGAGGTTCCTTTATTATGAAGAATTGGATTTGTATTTTTATTTACTTTAGGAGGGATTACAGGAGTTGTATTATcTAATTCATCTTTAGATATTATTTTACATGATACTTATTATGTAGTAGCACATTTTCATTATGTTTTAAGAATAGGAGCTGTTTTTGCTATTTTAGGAGGAATTACTTATTGATTTCCTTTATTTTTTGGAATTAAATTAAGAGTTAAAAAAAGTAAACTTCAATTTTATATTATATTTTTAggtgTaAATttaactt------------------------------------------
	04PEAN16_ata_DA056                     ---------------ttttggagcttgatctgctataGTAGGaaCTGCTATAAGAGTATTAATTCGAATTGAATtaggtcaaccAGGAAGATTTTTAATAAATGATCAATTATATAATGTAATTGTTACGAGTCATGCTTTTATTATAATTTTTTTTATAGTTATGCCAATTTTAATTGGTGGTTTTGGAAATTGATTAGTGCCTTTAATATTAGGAGCGCCTGATATAGCTTTTCCTCGTATAAATAATTTGAGTTTTTGATTACTTCCTCCTTCATTAATTTTATTATTTATTTCTTCAATAGTAGAAATAGGAGTAGGAGCTGGATGAACTATTTATCCTCCTTTATCATCTTTGGATGGACATTCAGGGTATTCAGTAGATTTTGCTATTTTTTCGTTACATTTAGCAGGAGCTTCTTCAATTATAGGTGCTATTAATTTTATTAGTACTATTTTAAATATACGTTCATGTGGTATATCAATGGATAAAGTATCTTTATTTGTTTGATCAGTATTTATTACAGCAGTATTATTATTATTATCTTTACCAGTATTAGCTGGTGCTATTACTATATTATTAGTAGATCGAAATTTTAATACATCTTTTTTTGATCCAGCTGGGGGTGGAGATCCTATTTTATTTCAACATTTATTTTGATTTTTTGGTCATCCTGAAGTTTATATTTTAATTTTACCTGGATTTGGTATTATTTCTCATATTATTAGAGGTTTAGTGGGTAAACGAGAGCCTTTTGGATTTTTAGGAATAATTTATGCAATAATTGGAATTGGATTAATAGGATTTGTTGTATGAGCACATCATATATTTTCTGTAGGAATAGATGTAGATACTCGAGCATATTTTACTGCTGCTACTATAGTAATTGCAATTCCTACTGGAATTAAGATTTTTAGATGAATAGCAACTTTACATGGATCTTATTTTAAAATAGAGGTTCCTTTATTATGAAGAATTGGATTTGTATTTTTATTTACTTTAGGAGGGATTACAGGAGTTGTATTATcTAATTCATCTTTAGATATTATTTTACATGATACTTATTATGTAGTAGCACATTTTCATTATGTTTTAAGAATAGGAGCTGTTTTTGCTATTTTAGGAGGAATTACTTATTGATTTCCTTTATTTTTTGGAATTAAATTAAGAGTTAAAAAAAGTAAACTTCAATTTTATATTATATTTTTAGGTGTaAATttaactt------------------------------------------
	04PEAN17_ata_DA058                     ---------------ttttggagcttgatctgctATAGTAGgaaCTGCTATAAGAGTATTAATTCGAATTGAATTaggtcAaccAGGAAAATTTTTAATAAATGATCAATTATATAATGTAATTGTTACGAGTCATGCTTTTATTATAATTTTTTTTATGGTTATGCCAATTTTAATTGGTGGTTTTGGAAATTGATTAGTGCCTTTAATATTAGGAGCGCCTGATATAGCTTTTCCTCGTATAAATAATTTGAGTTTTTGATTACTTCCTCCTTCATTAATTTTATTATTTATTTCTTCAATAGTAGAAATAGGAGTAGGAGCTGGATGAACTATTTATCCTCCTTTATCATCTTTGGATGGACATTCAGGATATTCAGTAGATTTTGCTATTTTTTCGTTACATTTAGCAGGAGCTTCTTCAATTATAGGTGCTATTAATTTTATTAGCACTATTTTAAATATACGTTCATGTGATATATCAATGGATAAAGTATCTTTATTTGTTTGATCAGTATTTATTACAGCAGTATTATTATTATTATCTTTACCAGTATTAGCTGGTGCTATTACTATATTATTAGTAGATCGAAATTTTAATACATCTTTTTTTGATCCAGCTGGGGGTGGAGATCCTATTTTATTTCAACATTTATTTTGATTTTTTGGTCATCCTGAAGTTTATATTTTAATTTTACCTGGATTTGGTATTATTTCTCATATTATTAGAGGTTTAGTGGGTAAACGAGAGCCTTTTGGATTTTTAGGAATAATTTATGCAATAATTGGAATTGGATTAATAGGATTTGTTGTATGAGCACACCATATATTTTCTGTAGGAATAGATGTAGATACTCGAGCATATTTTACTGCTGCTACTATAGTAATTGCAATTCCTACTGGAATTAAGATTTTTAGATGAATAGCAACTTTACATGGATCTTATTTTAAAATAGAGGTTCCTTTATTATGAAGAATTGGATTTGTATTTTTATTTACTTTAGGGGGGATTACAGGAGTTGTATTATCTAATTCATCTTTAGATATTATTTTACATGATACTTATTATGTAGTAGCACATTTTCATTATGTTTTAAGAATAGGAGCTGTTTTTGCTATTTTAGGAGGAATTACTTATTGATTTCCTTTATTTTTTGGAATTAAATTAAGAGTTAAAAAAAGTAAACTTCAATTTTATATTATATTTTTAggtgtaAATttaactt------------------------------------------
	04PEAN21_ata_DA054                     ---------------ttttggagcttgatctgctatagtaggaaCTgCTATAAGAGTATTAATTCGAATTGAATtaggtcaaccAGGAAGATTTTTAATAAATGATCAATTATATAATGTAATTGTTACGAGTCATGCTTTTATTATAATTTTTTTTATAGTTATGCCAATTTTAATTGGTGGTTTTGGAAATTGATTAGTGCCTTTAATATTAGGAGCGCCTGATATAGCTTTTCCTCGTATAAATAATTTGAGTTTTTGATTACTTCCTCCTTCATTAATTTTATTATTTATTTCTTCAATAGTAGAAATAGGAGTAGGAGCTGGATGAACTATTTATCCTCCTTTATCATCTTTGGATGGACATTCAGGGTATTCAGTAGATTTTGCTATTTTTTCGTTACATTTAGCAGGAGCTTCTTCAATTATAGGTGCTATTAATTTTATTAGTACTATTTTAAATATACGCTCATGTGGTATATCAATGGATAAAGTATCTTTATTTGTTTGATCAGTATTTATTACAGCAGTATTATTATTATTATCTTTACCAGTATTAGCTGGTGCTATTACTATATTATTAGTAGATCGAAATTTTAATACATCTTTTTTTGATCCAGCTGGGGGTGGAGATCCTATTTTATTTCAACATTTATTTTGATTTTTTGGTCATCCTGAAGTTTATATTTTAATTTTACCTGGATTTGGTATTATTTCTCATATTATTAGAGGTTTAGTGGGTAAACGAGAGCCTTTTGGATTTTTAGGAATAATTTATGCAATAATTGGAATTGGATTAATAGGATTTGTTGTATGAGCACATCATATATTTTCTGTAGGAATAGATGTAGATACTCGAGCATATTTTACTGCTGCTACTATAGTAATTGCAATTCCTACTGGAATTAAGATTTTTAGATGAATAGCAACTTTACATGGATCTTATTTTAAAATAGAGGTTCCTTTATTATGAAGAATTGGATTTGTATTTTTATTTACTTTAGGAGGGATTACAGGAGTTGTATTATCTAATTCATCTTTAGATATTATTTTACATGATACTTATTATGTAGTAGCACATTTTCATTATGTTTTAAGAATAGGAGCTGTTTTTGCTATTTTAGGAGGAATTACTTATTGATTTCCTTTATTTTTTGGAATTAAATTAAGAGTTAAAAAAAGTAAACTTCAATTTTATATTATATTTTTAGGTGTaAATTtaactt------------------------------------------
	05PEAN01_ata_DA074                     -----------------ttggagcttgatctgctATAGTAGGAACTGCTATAAGAGTATTAATTCGAATTGAATTAggtCAACCAGGAAGATTTTTAATAAATGATCAATTATATAATGTAATTGTTACGAGTCATGCTTTTATTATAATTTTTTTTATAGTTATGCCAATTTTAATTGGTGGTTTTGGAAATTGATTAGTGCCTTTAATATTAGGAGCGCCTGATATAGCTTTTCCTCGTATAAATAATTTGAGTTTTTGATTACTTCCTCCTTCATTAATTTTATTATTTATTTCTTCAATAGTAGAAATAGGAGTAGGAGCTGGATGAACTATTTATCCTCCTTTATCATCTTTGGATGGACATTCAGGGTATTCAGTAGATTTTGCTATTTTTTCGTTACATTTAGCAGGAGCTTCTTCAATTATAGGTGCTATTAATTTTATTAGTACTATTTTAAATATACGTTCATGTGGTATATCAATGGATAAAGTATCTTTATTTGTTTGATCAGTATTTATTACAGCAGTATTATTATTATTATCTTTACCAGTATTAGCTGGTGCTATTACTATATTATTAGTAGATCGAAATTTTAATACATCTTTTTTTGATCCAGCTGGGGGTGGAGATCCTATTTTATTTCAACATTTATTTTGATTTTTTGGTCATCCTGAAGTTTATATTTTAATTTTACCTGGATTTGGTATTATTTCTCATATTATTAGAGGTTTAGTGGGTAAACGAGAGCCTTTTGGATTTTTAGGAATAATTTATGCAATAATTGGAATTGGATTAATAGGATTTGTTGTATGAGCACATCATATATTTTCTGTAGGAATAGATGTAGATACTCGAGCATATTTTACTGCTGCTACTATAGTAATTGCAATTCCTACTGGAATTAAGATTTTTAGATGAATAGCAACTTTACATGGATCTTATTTTAAAATAGAGGTTCCTTTATTATGAAGAATTGGATTTGTATTTTTATTTACTTTAGGAGGGATTACAGGAGTTGTATTATCTAATTCATCTTTAGATATTATTTTACATGATACTTATTATGTAGTAGCACATTTTCATTATGTTTTAAGAATAGGAGCTGTTTTTGCTATTTTAGGAGGAATTACTTATTGATTTCCTTTATTTTTTGGGATTAAATTAAGAGTTAAAAAAAGTAAACTTCAATTTTATATTATATTTTTAGGTGTaAATttaa---------------------------------------------
	05PEAN02_ata_DA073                     ---------------ttttggagcttgatctgctATAGTAGgaaCTGCTATAAGAGTATTAATTCGAATTGAATTAGgTCAACCAGGAAGATTTTTAATAAATGATCAATTATATAATGTAATTGTTACGAGTCATGCTTTTATTATAATTTTTTTTATAGTTATGCCAATTTTAATTGGTGGTTTTGGAAATTGATTAGTGCCTTTAATATTAGGAGCGCCTGATATAGCTTTTCCTCGTATAAATAATTTGAGTTTTTGATTACTTCCTCCTTCATTAATTTTATTATTTATTTCTTCAATAGTAGAAATAGGAGTAGGAGCTGGATGAACTATTTATCCTCCTTTATCATCTTTGGATGGACATTCAGGGTATTCAGTAGATTTTGCTATTTTTTCGTTACATTTAGCAGGAGCTTCTTCAATTATAGGTGCTATTAATTTTATTAGTACTATTTTAAATATACGTTCATGTGGTATATCAATGGATAAAGTATCTTTATTTGTTTGATCAGTATTTATTACAGCAGTATTATTATTATTATCTTTACCAGTATTAGCTGGTGCTATTACTATATTATTAGTAGATCGAAATTTTAATACATCTTTTTTTGATCCAGCTGGGGGTGGAGATCCTATTTTATTTCAACATTTATTTTGATTTTTTGGTCATCCTGAAGTTTATATTTTAATTTTACCTGGATTTGGTATTATTTCTCATATTATTAGAGGTTTAGTGGGTAAACGAGAGCCTTTTGGATTTTTAGGAATAATTTATGCAATAATTGGAATTGGATTAATAGGATTTGTTGTATGAGCACATCATATATTTTCTGTAGGAATAGATGTAGATACTCGAGCATATTTTACTGCTGCTACTATAGTAATTGCAATTCCTACTGGAATTAAGATTTTTAGATGAATAGCAACTTTACATGGATCTTATTTTAAAATAGAGGTTCCTTTATTATGAAGAATTGGATTTGTATTTTTATTTACTTTAGGAGGGATTACAGGAGTTGTATTATCTAATTCATCTTTAGATATTATTTTACATGATACTTATTATGTAGTAGCACATTTTCATTATGTTTTAAGAATAGGAGCTGTTTTTGCTATTTTAGGAGGAATTACTTATTGATTTCCTTTATTTTTTGGAATTAAATTAAGAGTTAAAAAAAGTAAACTTCAATTTTATATTATATTTTTAGGTGTaAATttaactt------------------------------------------
	05PEAN03_ata_DA072                     ---------------ttttggagcttgatctgctATAGtAggaaCTGCTAtaagaGTATTAATTCGAATTGAATTaggTcAACCAGGAagaTTTTTAATAAATGATCAATTATATAATGTAATTGTTACGAGTCATGCTTTTATTATAATTTTTTTTATAGTTATGCCAATTTTAATTGGTGGTTTTGGAAATTGATTAGTGCCTTTAATATTAGGAGCGCCTGATATAGCTTTTCCTCGTATAAATAATTTGAGTTTTTGATTACTTCCTCCTTCATTAATTTTATTATTTATTTCTTCAATAGTAGAAATAGGAGTAGGAGCTGGATGAACTATTTATCCTCCTTTATCATCTTTGGATGGACATTCAGGGTATTCAGTAGATTTTGCTATTTTTTCGTTACATTTAGCAGGAGCTTCTTCAATTATAGGTGCTATTAATTTTATTAGTACTATTTTAAATATACGTTCATGTGGTATATCAATGGATAAAGTATCTTTATTTGTTTGATCAGTATTTATTACAGCAGTATTATTATTATTATCTTTACCAGTATTAGCTGGTGCTATTACTATATTATTAGTAGATCGAAATTTTAATACATCTTTTTTTGATCCAGCTGGGGGTGGAGATCCTATTTTATTCCAACATTTATTTTGATTTTTTGGTCATCCTGAAGTTTATATTTTAATTTTACCTGGATTTGGTATTATTTCTCATATTATTAGAGGTTTAGTGGGTAAACGAGAGCCTTTTGGATTTTTAGGAATAATTTATGCAATAATTGGAATTGGATTAATAGGATTTGTTGTATGAGCACATCATATATTTTCTGTAGGAATAGATGTAGATACTcGAGCATATTTTACTGCTGCTACTATAGTAATTGCAATTCCTACTGGAATTAAGATTTTTAGATGAATAGCAACTTTACATGGATcTTATTTTAAAATAGAGGTTCCTTTATTATGAAGAATTGGATTTGTATTTTTATTTACTTTAGGAGGGATTACAGGAGTTGTATTATcTAATTCATCTTTAGATATTATTTTACATGATACTTATTATGTAGTAGCACATTTTCATTATGTTTTAAGAATAGGAGCTGTTTTTGCTATTTTAGGAGGAATTACTTATTGATTTCCTTTATTTTTTGGAATTAAATTAAGAGTTAAAAAAAGTAAACTTCAATTTTATATTATATTTTTAggtgtaAATTtaa---------------------------------------------
	05PEAN04_ata_DA068                     ---------------ttttggagcttgatctgctatagTAGGaaCTgCtATAAGAGTATTAATTCGAATTGAAttaggtcaaccaGGAAAATTTTTAATAAATGATCAATTATATAATGTAATTGTTACGAGTCATGCTTTTATTATAATTTTTTTTATGGTTATGCCAATTTTAATTGGTGGTTTTGGAAATTGATTAGTGCCTTTAATATTAGGAGCGCCTGATATAGCTTTTCCTCGTATAAATAATTTGAGTTTTTGATTACTTCCTCCTTCATTAATTTTATTATTTATTTCTTCAATAGTAgAAATAGGAGTAGGAGCTGGATGAACTATTTATCCTCCTTTATCATCTTTGGATGGACATTCAGGATATTCAGTAGATTTTGCTATTTTTTCGTTACATTTAGCAGGAGCTTCTTCAATTATAGGTGCTATTAATTTTATTAGCACTATTTTAAATATACGTTCATGTGATATATCAATGGATAAAGTATCTTTATTTGTTTGATCAGTATTTATTACAGCAGTATTATTATTATTATCTTTACCAGTATTAGCTGGTGCTATTACTATATTATTAGTAGATCGAAATTTTAATACATCTTTTTTTGATCCAGCTGGGGGTGGAGATCCTATTTTATTTCAACATTTATTTTGATTTTTTGGTCATCCTGAAGTTTATATTTTAATTTTACCTGGATTTGGTATTATTTCTCATATTATTAGAGGTTTAGTGGGTAAACGAGAGCCTTTTGGATTTTTAGGAATAATTTATGCAATAATTGGAATTGGATTAATAGGATTTGTTGTATGAGCACATCATATATTTTCTGTAGGAATAGATGTAGATACTCGAGCATATTTTACTGCTGCTACTATAGTAATTGCAATTCCTACTGGAATTAAGATTTTTAGATGAATAGCAACTTTACATGGATcTTATTTTAAAATAGAGGTTCCTTTATTATGAAGAATTGGATTTGTATTTTTATTTACTTTAGGGGGGATTACAGGAGTTGTATTATCTAATTCATCTTTAGATATTATTTTACATGATACTTATTATGTAGTAGCACATTTTCATTATGTTTTAAGAATAGGAGCTGTTTTTGCTATTTTAGGAGGAATTACTTATTGATTTCCTTTATTTTTTGGAATTAAATTAAGAGTTAAAAAAAGTAAACTTCAATTTTATATTATATTTTTAggtGtaAATttaactt------------------------------------------
	05_PEAN05_ata_DA60                     ---------------ttttggagcttgatctgctatagTAGGAACTGCTATAAGAGTATTAATTCGAATTGAATTAGgTCAACCAGGAAGATTTTTAATAAATGATCAATTATATAATGTAATTGTTACGAGTCATGCTTTTATTATAATTTTTTTTATAGTTATGCCAATTTTAATTGGTGGTTTTGGAAATTGATTAGTGCCTTTAATATTAGGAGCGCCTGATATAGCTTTTCCTCGTATAAATAATTTGAGTTTTTGATTACTTCCTCCTTCATTAATTTTATTATTTATTTCTTCAATAGTAGAAATAGGAGTAGGAGCTGGATGAACTATTTATCCTCCTTTATCATCTTTGGATGGACATTCAGGGTATTCAGTAGATTTTGCTATTTTTTCGTTACATTTAGCAGGAGCTTCTTCAATTATAGGTGCTATTAATTTTATTAGTACTATTTTAAATATACGTTCATGTGGTATATCAATGGATAAAGTATCTTTATTTGTTTGATCAGTATTTATTACAGCAGTATTATTATTATTATCTTTACCAGTATTAGCTGGTGCTATTACTATATTATTAGTAGATCGAAATTTTAATACATCTTTTTTTGATCCAGCTGGGGGTGGAGATCCTATTTTATTTCAACATTTATTTTGATTTTTTGGTCATCCTGAAGTTTATATTTTAATTTTACCTGGATTTGGTATTATTTCTCATATTATTAGAGGTTTAGTGGGTAAACGAGAGCCTTTTGGATTTTTAGGAATAATTTATGCAATAATTGGAATTGGATTAATAGGATTTGTTGTATGAGCACATCATATATTTTCTGTAGGAATAGATGTAGATACTCGAGCATATTTTACTGCTGCTACTATAGTAATTGCAATTCCTACTGGAATTAAGATTTTTAGATGAATAGCAACTTTACATGGATCTTATTTTAAAATAGAGGTTCCTTTATTATGAAGAATTGGATTTGTATTTTTATTTACTTTAGGAGGGATTACAGGAGTTGTATTATcTAATTCATCTTTAGATATTATTTTACATGATACTTATTATGTAGTAGCACATTTTCATTATGTTTTAAGAATAGGAGCTGTTTTTGCTATTTTAGGAGGAATTACTTATTGATTTCCTTTATTTTTTGGGATTAAATTAAGAGTTAAAAAAAGTAAACTTCAATTTTATATTATATTTTTAggtgtaAATTtaactt------------------------------------------
	05PEAN06_ata_DA061                     ---------------ttttggagcttgatctgctATAGTAGgaaCTGCTATAAGAGTATTAATTCGAATTGAATTAGgTCAACCAGGAAGATTTTTAATAAATGATCAATTATATAATGTAATTGTTACGAGTCATGCTTTTATTATAATTTTTTTTATAGTTATGCCAATTTTAATTGGTGGTTTTGGAAATTGATTAGTGCCTTTAATATTAGGAGCGCCTGATATAGCTTTTCCTCGTATAAATAATTTGAGTTTTTGATTACTTCCTCCTTCATTAATTTTATTATTTATTTCTTCAATAGTAGAAATAGGAGTAGGAGCTGGATGAACTATTTATCCTCCTTTATCATCTTTGGATGGACATTCAGGGTATTCAGTAGATTTTGCTATTTTTTCGTTACATTTAGCAGGAGCTTCTTCAATTATAGGTGCTATTAATTTTATTAGTACTATTTTAAATATACGTTCATGTGGTATATCAATGGATAAAGTATCTTTATTTGTTTGATCAGTATTTATTACAGCAGTATTATTATTATTATCTTTACCAGTATTAGCTGGTGCTATTACTATATTATTAGTAGATCGAAATTTTAATACATCTTTTTTTGATCCAGCTGGGGGTGGAGATCCTATTTTATTTCAACATTTATTTTGATTTTTTGGTCATCCTGAAGTTTATATTTTAATTTTACCTGGATTTGGTATTATTTCTCATATTATTAGAGGTTTAGTGGGTAAACGAGAGCCTTTTGGATTTTTAGGAATAATTTATGCAATAATTGGAATTGGATTAATAGGATTTGTTGTATGAGCACATCATATATTTTCTGTAGGAATAGATGTAGATACTCGAGCATATTTTACTGCTGCTACTATAGTAATTGCAATTCCTACTGGAATTAAGATTTTTAGATGAATAGCAACTTTACATGGATCTTATTTTAAAATAGAGGTTCCTTTATTATGAAGAATTGGATTTGTATTTTTATTTACTTTAGGAGGGATTACAGGAGTTGTATTATCTAATTCATCTTTAGATATTATTTTACATGATACTTATTATGTAGTAGCACATTTTCATTATGTTTTAAGAATAGGAGCTGTTTTTGCTATTTTAGGAGGAATTACTTATTGATTTCCTTTATTTTTTGGAATTAAATTAAGAGTTAAAAAAAGTAAACTTCAATTTTATATTATATTTTTAGGTGTaAATTtaactt------------------------------------------
	05PEAN07_ata_DA066                     ---------------ttttggagcttgatctgctatagTAGgaaCTgCtATAAGAGTATTAATTCGAATTGAATTaggtcaaccAGGAAGATTTTTAATAAATGATCAATTATATAATGTAATTGTTACGAGTCATGCTTTTATTATAATTTTTTTTATAGTTATGCCAATTTTAATTGGTGGTTTTGGAAATTGATTAGTGCCTTTAATATTAGGAGCGCCTGATATAGCTTTTCCTCGTATAAATAATTTGAGTTTTTGATTACTTCCTCCTTCATTAATTTTATTATTTATTTCTTCAATAGTAgAAATAGGAGTAGGAGCTGGATGAACTATTTATCCTCCTTTATCATCTTTGGATGGACATTCAGGGTATTCAGTAgATTTTGCTATTTTTTCGTTACATTTAGCAGGAGCTTCTTCAATTATAGGTGCTATTAATTTTATTAGTACTATTTTAAATATACGTTCATGTGGTATATCAATGGATAAAGTATCTTTATTTGTTTGATCAGTATTTATTACAGCAGTATTATTATTATTATCTTTACCAGTATTAGCTGGTGCTATTACTATATTATTAGTAGATCGAAATTTTAATACATCTTTTTTTGATCCAGCTGGGGGTGGAGATCCTATTTTATTTCAACATTTATTTTGATTTTTTGGTCATCCTGAAGTTTATATTTTAATTTTACCTGGATTTGGTATTATTTCTCATATTATTAGAGGTTTAGTGGGTAAACGAGAGCCTTTTGGATTTTTAGGAATAATTTATGCAATAATTGGAATTGGATTAATAGGATTTGTTGTATGAGCACATCATATATTTTCTGTAGGAATAGATGTAGATACTCGAGCATATTTTACTGCTGCTACTATAGTAATTGCAATTCCTACTGGAATTAAGATTTTTAGATGAATAGCAACTTTACATGGATcTTATTTTAAAATAGAGGTTCCTTTATTATGAAGAATTGGATTTGTATTTTTATTTACTTTAGGAGGGATTACAGGAGTTGTATTATcTAATTCATCTTTAGATATTATTTTACATGATACTTATTATGTAGTAGCACATTTTCATTATGTTTTAAGAATAGGAGCTGTTTTTGCTATTTTAGGAGGAATTACTTATTGATTTCCTTTATTTTTTGGGATTAAATTAAGAGTTAAAAAAAGTAAACTTCAATTTTATATTATATTTTTAggtGtaAATttaactt------------------------------------------
	05PEAN08_ata_DA070                     ---------------ttttggagcttgatctgctatagtaGgaaCTGCTATAAGAGTATTAATTCGAATTGAATtaggtcaaccAGGAAGATTTTTAATAAATGATCAATTATATAATGTAATTGTTACGAGTCATGCTTTTATTATAATTTTTTTTATAGTTATGCCAATTTTAATTGGTGGTTTTGGAAATTGATTAGTGCCTTTAATATTAGGAGCGCCTGATATAGCTTTTCCTCGTATAAATAATTTGAGTTTTTGATTACTTCCTCCTTCATTAATTTTATTATTTATTTCTTCAATAGTAgAAATAGGAGTAGGAGCTGGATGAACTATTTATCCTCCTTTATCATCTTTGGATGGACATTCAGGGTATTCAGTAGATTTTGCTATTTTTTCGTTACATTTAGCAGGAGCTTCTTCAATTATAGGTGCTATTAATTTTATTAGTACTATTTTAAATATACGTTCATGTGGTATATCAATGGATAAAGTATCTTTATTTGTTTGATCAGTATTTATTACAGCAGTATTATTATTATTATCTTTACCAGTATTAGCTGGTGCTATTACTATATTATTAGTAGATCGAAATTTTAATACATCTTTTTTTGATCCAGCTGGGGGTGGAGATCCTATTTTATTTCAACATTTATTTTGATTTTTTGGTCATCCTGAAGTTTATATTTTAATTTTACCTGGATTTGGTATTATTTCTCATATTATTAGAGGTTTAGTGGGTAAACGAGAGCCTTTTGGAtttTTAGGAATAATTTATGCAATAATTgGAATTgGATTAATAGGATTtGTTGTATGAGcACATCAtATATTTTcTGTAGGAAtAGAtGTAGAtACTcGAGCatAttTTACTGCTGCTacTATAGTAAttgcAAtTCCTACTggaattaAGatttttAGAtgaatagcaaccttacWtggatYttattttaaaatagaGGttcYtttattatgaaGaattggatttgtatttttatttactttAGGAGGgattacaggagTtGtattatctaattcatctttaGatattattttacatgatacttattatgtaGTagcacattttcattatgtttTAAGaataggAgCtgtttttgctattttAGGAGGaattacttattgatttcctttattttttggaattaaattaaGagttaaaaaaagtaaaCttcaattttatattatatttttaggtgtaaa--------------------------------------------------
	05PEAN09_ata_DA064                     -----------------------cttgatctgctatagTAGgaaCTGCTATAAGAGTATTAATTCGAATTGAATTaggtcaaccAGGAAGATTTTTAATAAATGATCAATTATATAATGTAATTGTTACGAGTCATGCTTTTATTATAATTTTTTTTATAGTTATGCCAATTTTAATTGGTGGTTTTGGAAATTGATTAGTGCCTTTAATATTAGGAGCGCCTGATATAGCTTTTCCTCGTATAAATAATTTGAGTTTTTGATTACTTCCTCCTTCATTAATTTTATTATTTATTTCTTCAATAGTAGAAATAGGAGTAGGAGCTGGATGAACTATTTATCCTCCTTTATCATCTTTGGATGGACATTCAGGGTATTCAGTAgATTTTGCTATTTTTTCGTTACATTTAGCAGGAGCTTCTTCAATTATAGGTGCTATTAATTTTATTAGTACTATTTTAAATATACGTTCATGTGGTATATCAATGGATAAAGTATCTTTATTTGTTTGATCAGTATTTATTACAGCAGTATTATTATTATTATCTTTACCAGTATTAGCTGGTGCTATTACTATATTATTAGTAGATCGAAATTTTAATACATCTTTTTTTGATCCAGCTGGGGGTGGAGATCCTATTTTATTTCAACATTTATTTTGATTTTTTGGTCATCCTGAAGTTTATATTTTAATTTTACCTGGATTTGGTATTATTTCTCATATTATTAGAGGTTTAGTGGGTAAACGAGAGCCTTTTGGATTTTTAGGAATAATTTATGCAATAATTGGAATTGGATTAATAGGATTTGTTGTATGAGCACATCATATATTTTCTGTAGGAATAGATGTAGATACTCGAGCATATTTTACTGCTGCTACTATAGTAATTGCAATTCCTACTGGAATTAAGATTTTTAGATGAATAGCAACTTTACATGGATcTTATTTTAAAATAGAGGTTCCTTTATTATGAAGAATTGGATTTGTATTTTTATTTACTTTAGGAGGGATTACAGGAGTTGTATTATCTAATTCATCTTTAGATATTATTTTACATGATACTTATTATGTAGTAGCACATTTTCATTATGTTTTAAGAATAGGAGCTGTTTTTGCTATTTTAGGAGGAATTACTTATTGATTTCCTTTATTTTTTGGGATTAAATTAAGAGTTAAAAAAAGTAAACTTCAATTTTATATTATATTTTTAGGTGTaAATTtaactt------------------------------------------
	05PEAN10_ata__DA059                    -----------------------cttgatctgctATAGTAGgaaCTGCTATAAGAGTATTAATTCGAATTGAATTaggtcAACCAGGAAGATTTTTAATAAATGATCAATTATATAATGTAATTGTTACGAGTCATGCTTTTATTATAATTTTTTTTATAGTTATGCCAATTTTAATTGGTGGTTTTGGAAATTGATTAGTACCTTTAATATTAGGAGCGCCTGATATAGCTTTTCCTCGTATAAATAATTTGAGTTTTTGATTACTTCCTCCTTCATTAATTTTATTATTTATTTCTTCgATAGTAGAAATAGGAGTAGGAGCTGGATGAACTATTTATCCTCCTTTATCATCTTTGGATGGACATTCAGGGTATTCAGTAGATTTTGCTATTTTTTCGTTACATTTAGCAGGAGCTTCTTCAATTATAGGTGCTATTAATTTTATTAGTACTATTTTAAACATACGTTCATGTGGTATATCAATGGATAAAGTATCTTTATTTGTTTGATCAGTATTTATTACAGCAGTATTATTATTATTATCTTTACCAGTATTAGCTGGTGCTATTACTATATTATTAGTAGATCGAAATTTTAATACATCTTTTTTTGATCCAGCTGGGGGTGGAGATCCTATTTTATTTCAACATTTATTTTGATTTTTTGGTCATCCTGAAGTTTATATTTTAATTTTACCTGGATTTGGTATTATTTCTCATATTATTAGAGGTTTAGTGGGTAAACGAGAGCCTTTTGGATTTTTAGGAATAATTTATGCAATAATTGGAATTGGATTAATAGGATTTGTTGTATGAGCACATCATATATTTTCTGTAGGAATAGATGTAGATACTCGAGCATATTTTACTGCTGCTACTATAGTAATTGCAATTCCTACTGGAATTAAGATTTTTAGATGAATAGCAACTTTACATGGATCTTATTTTAAAATAGAGGTTCCTTTATTATGAAGAATTGGATTTGTATTTTTATTTACTTTAGGAGGGATTACAGGAGTTGTATTATCTAATTCATCTTTAGATATTATTTTACATGATACTTATTatgtaGTAGCACATTTTCATTATGTTTTAAGAATAGGAGCTGTTTTTGCTATTTTAGGAGGAATTACTTATTGATTTCCTTTATTTTTTGGAATTAAATTAAGAGTTAAAAAAAGTAAACTTCAATTTTATATTATATTTTTAggtgtaAATTt-----------------------------------------------
[truncated: 13,444,722 more chars]
